# Supplementary material for: Spiked proteomic standard dataset for testing label-free quantitative software and statistical methods
Source: Data Brief. 2015 Dec 17;6:286–94. doi: 10.1016/j.dib.2015.11.063 (PMC4706616; doi:10.1016/j.dib.2015.11.063)
Supplement: Supplementary file 1 — Supplementary material [file mmc1.zip › Supplementary Table 1.xlsx]

## Sheet: SC MFPaQ (1)
Original comparison	Specie	index	accession	A1	A2	A3	B1	B2	B3	Beta-binomial test p-value	BH corrected p-value	-Log2(fold change)	-Log10 (p-value)	Filtering 1 (Welch p-value<0,001)	Filtering 2 (BH corrected Welch p-value <0,001)	Filtering 3 (Welch p-value<0,001 and FC>2)	BH rank
0.5Vs50	UPS1	20	ALBU_HUMAN_UPS	0	0	0	115	112	117	1.31016e-07	0.00017864	6.85383	6.88268	1	1	1	2
0.5Vs50	UPS1	31	TRFE_HUMAN_UPS	0	0	0	79	86	80	3.28255e-07	0.000223788	6.36923	6.48379	1	1	1	4
0.5Vs50	UPS1	37	GELS_HUMAN_UPS	0	0	0	68	67	70	3.72742e-07	0.000203293	6.11548	6.42859	1	1	1	5
0.5Vs50	UPS1	32	TRFL_HUMAN_UPS	0	0	0	83	68	75	6.27515e-07	0.000285205	6.25424	6.20238	1	1	1	6
0.5Vs50	UPS1	35	ANT3_HUMAN_UPS	0	0	0	64	66	77	6.66852e-07	0.000259786	6.12928	6.17597	1	1	1	7
0.5Vs50	UPS1	40	CATA_HUMAN_UPS	0	0	0	60	67	57	8.042e-07	0.000243673	5.96193	6.09464	1	1	1	9
0.5Vs50	UPS1	67	TAU_HUMAN_UPS	0	0	0	40	43	48	1.31583e-06	0.000326206	5.48113	5.8808	1	1	1	11
0.5Vs50	UPS1	102	KCRM_HUMAN_UPS	0	0	0	38	36	38	1.34525e-06	0.000305708	5.26053	5.8712	1	1	1	12
0.5Vs50	UPS1	73	MYG_HUMAN_UPS	0	0	0	38	45	41	1.50563e-06	0.000315835	5.40372	5.82228	1	1	1	13
0.5Vs50	UPS1	84	SYUG_HUMAN_UPS	0	0	0	35	38	41	1.5716e-06	0.00026786	5.2854	5.80366	1	1	1	16
0.5Vs50	UPS1	104	ANXA5_HUMAN_UPS	0	0	0	35	38	35	1.60517e-06	0.000257488	5.20945	5.79448	1	1	1	17
0.5Vs50	UPS1	85	CAH1_HUMAN_UPS	0	0	0	33	35	41	2.14135e-06	0.000307341	5.22239	5.66931	1	1	1	19
0.5Vs50	UPS1	68	SYHC_HUMAN_UPS	0	0	0	47	36	48	2.52581e-06	0.000313086	5.48113	5.5976	1	1	1	22
0.5Vs50	UPS1	87	BID_HUMAN_UPS	0	0	0	40	30	38	3.0711e-06	0.000364126	5.20945	5.51271	1	1	1	23
0.5Vs50	UPS1	113	FABPH_HUMAN_UPS	0	0	0	29	27	34	3.08694e-06	0.000350754	4.9542	5.51047	1	1	1	24
0.5Vs50	UPS1	198	HBB_HUMAN_UPS	0	0	0	23	22	23	3.96911e-06	0.00043295	4.56478	5.40131	1	1	1	25
0.5Vs50	UPS1	152	UBC9_HUMAN_UPS	0	0	0	26	22	29	4.6425e-06	0.000436555	4.73697	5.33325	1	1	1	29
0.5Vs50	UPS1	164	CYB5_HUMAN_UPS	0	0	0	20	27	24	6.40877e-06	0.000546147	4.62449	5.19323	1	1	1	32
0.5Vs50	UPS1	172	UBE2C_HUMAN_UPS	0	0	0	19	25	25	6.70457e-06	0.000554041	4.58496	5.17363	1	1	1	33
0.5Vs50	UPS1	297	RASH_HUMAN_UPS	0	0	0	15	15	13	1.28177e-05	0.0009447	3.9386	4.89219	1	1	1	37
0.5Vs50	UPS1	190	NQO1_HUMAN_UPS	0	0	0	24	17	17	1.35859e-05	0.000974967	4.34577	4.86691	1	1	1	38
0.5Vs50	UPS1	206	SUMO1_HUMAN_UPS	0	0	0	23	20	15	1.50672e-05	0.00100215	4.34577	4.82197	1	0	1	41
0.5Vs50	UPS1	316	PDGFB_HUMAN_UPS	0	0	0	12	14	13	1.56599e-05	0.000970556	3.80735	4.80521	1	1	1	44
0.5Vs50	UPS1	168	NQO2_HUMAN_UPS	0	0	0	26	17	18	1.71856e-05	0.00104145	4.41504	4.76484	1	0	1	45
0.5Vs50	UPS1	258	LALBA_HUMAN_UPS	0	0	0	16	12	18	1.77297e-05	0.00105106	4.02975	4.7513	1	0	1	46
0.5Vs50	UPS1	135	RS27A_HUMAN_UPS	0	0	0	29	20	18	2.03887e-05	0.00113469	4.54432	4.69061	1	0	1	49
0.5Vs50	UPS1	263	CAH2_HUMAN_UPS	0	0	0	12	14	11	2.04416e-05	0.00111489	3.73697	4.68948	1	0	1	50
0.5Vs50	UPS1	332	CYC_HUMAN_UPS	0	0	0	13	12	10	2.36375e-05	0.00126391	3.66297	4.6264	1	0	1	51
0.5Vs50	UPS1	384	GSTA1_HUMAN_UPS	0	0	0	11	10	11	2.37174e-05	0.00122033	3.54432	4.62493	1	0	1	53
0.5Vs50	UPS1	165	LEP_HUMAN_UPS	0	0	0	27	19	16	2.5582e-05	0.0012239	4.43741	4.59207	1	0	1	57
0.5Vs50	UPS1	270	TNFA_HUMAN_UPS	0	0	0	10	15	17	3.28973e-05	0.00152052	3.90689	4.48284	1	0	1	59
0.5Vs50	UPS1	196	PPIA_HUMAN_UPS	0	0	0	10	9	9	3.35987e-05	0.00150203	3.36923	4.47368	1	0	1	61
0.5Vs50	UPS1	383	LYSC_HUMAN_UPS	0	0	0	11	8	11	3.68976e-05	0.00157218	3.45943	4.433	1	0	1	64
0.5Vs50	UPS1	401	IFNG_HUMAN_UPS	0	0	0	8	10	8	4.67003e-05	0.00184568	3.27302	4.33068	1	0	1	69
0.5Vs50	UPS1	472	UB2E1_HUMAN_UPS	0	0	0	7	7	8	6.25265e-05	0.00230418	3.05889	4.20394	1	0	1	74
0.5Vs50	UPS1	360	IL8_HUMAN_UPS	0	0	0	12	9	7	6.8437e-05	0.00245563	3.36923	4.16471	1	0	1	76
0.5Vs50	UPS1	364	B2MG_HUMAN_UPS	0	0	0	9	12	7	7.01375e-05	0.00245212	3.36923	4.15405	1	0	1	78
0.5Vs50	UPS1	347	IGF2_HUMAN_UPS	0	0	0	6	9	12	0.000102439	0.00332562	3.32193	3.98953	1	0	1	84
0.5Vs50	UPS1	504	THIO_HUMAN_UPS	0	0	0	6	7	5	0.000126233	0.00386783	2.80735	3.89883	1	0	1	89
0.5Vs50	UPS1	544	NEDD8_HUMAN_UPS	0	0	0	5	5	6	0.000152266	0.00446483	2.66297	3.8174	1	0	1	93
0.5Vs50	UPS1	441	SODC_HUMAN_UPS	0	0	0	6	9	5	0.0001588	0.00437421	2.9386	3.79915	1	0	1	99
0.5Vs50	UPS1	549	CRP_HUMAN_UPS	0	0	0	6	4	6	0.000187282	0.00495842	2.66297	3.7275	1	0	1	103
0.5Vs50	UPS1	545	HBA_HUMAN_UPS	0	0	0	6	6	4	0.00019435	0.00504754	2.66297	3.71142	1	0	1	105
0.5Vs50	UPS1	497	RET4_HUMAN_UPS	0	0	0	5	7	4	0.000234185	0.00596845	2.66297	3.63044	1	0	1	107
0.5Vs50	UPS1	464	GSTP1_HUMAN_UPS	0	0	0	8	4	5	0.000266756	0.00667379	2.73697	3.57389	1	0	1	109
0.5Vs50	UPS1	230	PRDX1_HUMAN_UPS	0	0	0	8	9	21	0.000313746	0.00763916	3.77259	3.50342	1	0	1	112
0.5Vs50	UPS1	633	CO5_HUMAN_UPS	0	0	0	3	4	3	0.000672871	0.0136934	2.11548	3.17207	1	0	1	134
0.5Vs50	UPS1	572	EGF_HUMAN_UPS	0	0	0	3	3	3	0.000871873	0.0166266	2	3.05955	1	0	1	143
5Vs50	UPS1	20	ALBU_HUMAN_UPS	12	13	12	115	112	117	8.23e-08	0.000224432	3.21681	7.0846	1	1	1	1
5Vs50	UPS1	37	GELS_HUMAN_UPS	4	4	2	68	67	70	2.99e-07	0.000271791	4.35755	6.52433	1	1	1	3
5Vs50	UPS1	40	CATA_HUMAN_UPS	3	1	2	60	67	57	6.81e-07	0.000232136	4.9386	6.16685	1	1	1	8
5Vs50	UPS1	31	TRFE_HUMAN_UPS	0	1	3	79	86	80	1.03e-06	0.000280881	5.93664	5.98716	1	1	1	10
5Vs50	UPS1	73	MYG_HUMAN_UPS	0	0	0	38	45	41	1.51e-06	0.000294126	5.40372	5.82102	1	1	1	14
5Vs50	UPS1	84	SYUG_HUMAN_UPS	2	2	2	35	38	41	1.54e-06	0.000279972	4.24793	5.81248	1	1	1	15
5Vs50	UPS1	104	ANXA5_HUMAN_UPS	0	0	0	35	38	35	1.61e-06	0.000243915	5.20945	5.79317	1	1	1	18
5Vs50	UPS1	85	CAH1_HUMAN_UPS	0	0	0	33	35	41	2.15e-06	0.000293153	5.22239	5.66756	1	1	1	20
5Vs50	UPS1	198	HBB_HUMAN_UPS	0	0	0	23	22	23	3.98e-06	0.000417441	4.56478	5.40012	1	1	1	26
5Vs50	UPS1	32	TRFL_HUMAN_UPS	4	10	11	83	68	75	4.43e-06	0.00044743	3.17632	5.3536	1	1	1	27
5Vs50	UPS1	67	TAU_HUMAN_UPS	7	8	6	40	43	48	4.49e-06	0.000437294	2.64111	5.34775	1	1	1	28
5Vs50	UPS1	152	UBC9_HUMAN_UPS	0	0	0	26	22	29	4.65e-06	0.000422685	4.73697	5.33255	1	1	1	30
5Vs50	UPS1	87	BID_HUMAN_UPS	2	3	4	40	30	38	6.22e-06	0.000547159	3.58496	5.20621	1	1	1	31
5Vs50	UPS1	35	ANT3_HUMAN_UPS	2	5	0	64	66	77	7.75e-06	0.000603836	4.88613	5.1107	1	1	1	35
5Vs50	UPS1	102	KCRM_HUMAN_UPS	7	5	9	38	36	38	1.13e-05	0.000855975	2.41504	4.94692	1	1	1	36
5Vs50	UPS1	190	NQO1_HUMAN_UPS	0	0	0	24	17	17	1.36e-05	0.000950954	4.34577	4.86646	1	1	1	39
5Vs50	UPS1	164	CYB5_HUMAN_UPS	1	0	0	20	27	24	1.45e-05	0.000988538	6.14975	4.83863	1	1	1	40
5Vs50	UPS1	206	SUMO1_HUMAN_UPS	0	0	0	23	20	15	1.51e-05	0.000980421	4.34577	4.82102	1	1	1	42
5Vs50	UPS1	258	LALBA_HUMAN_UPS	0	0	0	16	12	18	1.78e-05	0.00103278	4.02975	4.74958	1	0	1	47
5Vs50	UPS1	332	CYC_HUMAN_UPS	0	0	0	13	12	10	2.37e-05	0.00124288	3.66297	4.62525	1	0	1	52
5Vs50	UPS1	384	GSTA1_HUMAN_UPS	0	0	0	11	10	11	2.38e-05	0.0012019	3.54432	4.62342	1	0	1	54
5Vs50	UPS1	68	SYHC_HUMAN_UPS	2	5	8	47	36	48	2.81e-05	0.00132118	3.12653	4.55129	1	0	1	58
5Vs50	UPS1	270	TNFA_HUMAN_UPS	0	0	0	10	15	17	3.3e-05	0.00149985	3.90689	4.48149	1	0	1	60
5Vs50	UPS1	196	PPIA_HUMAN_UPS	0	0	0	10	9	9	3.37e-05	0.00148226	3.36923	4.47237	1	0	1	62
5Vs50	UPS1	113	FABPH_HUMAN_UPS	8	4	6	29	27	34	3.64e-05	0.0015756	2.32193	4.4389	1	0	1	63
5Vs50	UPS1	168	NQO2_HUMAN_UPS	0	1	1	26	17	18	3.7e-05	0.00155229	4.93074	4.4318	1	0	1	65
5Vs50	UPS1	383	LYSC_HUMAN_UPS	0	0	0	11	8	11	3.7e-05	0.00152877	3.45943	4.4318	1	0	1	66
5Vs50	UPS1	316	PDGFB_HUMAN_UPS	0	1	0	12	14	13	4.61e-05	0.00184875	5.2854	4.3363	1	0	1	68
5Vs50	UPS1	172	UBE2C_HUMAN_UPS	5	2	3	19	25	25	5.01e-05	0.00195175	2.7866	4.30016	1	0	1	70
5Vs50	UPS1	472	UB2E1_HUMAN_UPS	0	0	0	7	7	8	6.27e-05	0.00227977	3.05889	4.20273	1	0	1	75
5Vs50	UPS1	360	IL8_HUMAN_UPS	0	0	0	12	9	7	6.86e-05	0.00242951	3.36923	4.16368	1	0	1	77
5Vs50	UPS1	364	B2MG_HUMAN_UPS	0	0	0	9	12	7	7.03e-05	0.00242668	3.36923	4.15304	1	0	1	79
5Vs50	UPS1	297	RASH_HUMAN_UPS	2	2	3	15	15	13	0.000117101	0.00367051	2.61891	3.93144	1	0	1	87
5Vs50	UPS1	504	THIO_HUMAN_UPS	0	0	0	6	7	5	0.000126707	0.00383922	2.80735	3.8972	1	0	1	90
5Vs50	UPS1	544	NEDD8_HUMAN_UPS	0	0	0	5	5	6	0.000152884	0.00438858	2.66297	3.81564	1	0	1	95
5Vs50	UPS1	165	LEP_HUMAN_UPS	4	4	3	27	19	16	0.000180988	0.00483877	2.49476	3.74235	1	0	1	102
5Vs50	UPS1	549	CRP_HUMAN_UPS	0	0	0	6	4	6	0.000188032	0.00493042	2.66297	3.72577	1	0	1	104
5Vs50	UPS1	545	HBA_HUMAN_UPS	0	0	0	6	6	4	0.000195126	0.00501989	2.66297	3.70968	1	0	1	106
5Vs50	UPS1	497	RET4_HUMAN	0	0	0	5	7	4	0.000235112	0.00593658	2.66297	3.62873	1	0	1	108
5Vs50	UPS1	464	GSTP1_HUMAN_UPS	0	0	0	8	4	5	0.000267765	0.00663814	2.73697	3.57225	1	0	1	110
5Vs50	UPS1	263	CAH2_HUMAN_UPS	3	4	1	12	14	11	0.000599881	0.0129831	2.20945	3.22193	1	0	1	126
5Vs50	UPS1	633	CO5_HUMAN_UPS	0	0	0	3	4	3	0.000676659	0.013568	2.11548	3.16963	1	0	1	136
5Vs50	UPS1	572	EGF_HUMAN_UPS	0	0	0	3	3	3	0.000877416	0.0166161	2	3.05679	1	0	1	144
5Vs50	UPS1	441	SODC_HUMAN_UPS	0	2	0	6	9	5	0.00216334	0.0339047	3.32193	2.66488	0	0	0	174
5Vs50	UPS1	401	IFNG_HUMAN_UPS	5	3	4	8	10	8	0.0293302	0.200963	1.11548	1.53269	0	0	0	398
5Vs50	UPS1	230	PRDX1_HUMAN_UPS	4	6	4	8	9	21	0.0350975	0.228973	1.44057	1.45472	0	0	0	418
5Vs50	UPS1	135	RS27A_HUMAN_UPS	28	25	0	29	20	18	0.2185	0.556349	0.338169	0.660549	0	0	0	1071
5Vs50	UPS1	347	IGF2_HUMAN_UPS	9	6	6	6	9	12	0.464501	0.732194	0.36257	0.333013	0	0	0	1730
12,5Vs25	UPS1	20	ALBU_HUMAN_UPS	22	21	21	49	50	51	5.8e-05	0.00216666	1.22882	4.23657	1	0	1	73
12,5Vs25	UPS1	37	GELS_HUMAN_UPS	20	15	14	42	37	40	0.000152695	0.00442978	1.28011	3.81618	1	0	1	94
12,5Vs25	UPS1	73	MYG_HUMAN_UPS	7	5	5	24	18	20	0.000171424	0.00462845	1.86673	3.76593	1	0	1	101
12,5Vs25	UPS1	40	CATA_HUMAN_UPS	15	14	15	30	34	29	0.000511325	0.0114294	1.07973	3.2913	1	0	1	122
12,5Vs25	UPS1	164	CYB5_HUMAN_UPS	3	2	4	12	18	11	0.000585105	0.0128676	2.18763	3.23277	1	0	1	124
12,5Vs25	UPS1	168	NQO2_HUMAN_UPS	3	3	6	16	15	12	0.000620364	0.0131142	1.8413	3.20735	1	0	1	129
12,5Vs25	UPS1	84	SYUG_HUMAN_UPS	6	11	11	30	40	23	0.000651593	0.0134613	1.7318	3.18602	1	0	1	132
12,5Vs25	UPS1	87	BID_HUMAN_UPS	14	10	7	25	26	25	0.000740428	0.0145262	1.29373	3.13052	1	0	1	139
12,5Vs25	UPS1	67	TAU_HUMAN_UPS	10	11	12	25	22	29	0.000863816	0.0165889	1.20353	3.06358	1	0	1	142
12,5Vs25	UPS1	31	TRFE_HUMAN_UPS	18	28	26	46	39	45	0.00166597	0.0285729	0.852443	2.77833	0	0	0	159
12,5Vs25	UPS1	32	TRFL_HUMAN_UPS	34	35	40	52	64	57	0.00189126	0.0318361	0.666444	2.72325	0	0	0	162
12,5Vs25	UPS1	165	LEP_HUMAN_UPS	6	5	10	17	21	14	0.00256402	0.0386303	1.30812	2.59108	0	0	0	181
12,5Vs25	UPS1	85	CAH1_HUMAN_UPS	3	4	4	10	10	11	0.00302759	0.0434539	1.49476	2.5189	0	0	0	190
12,5Vs25	UPS1	104	ANXA5_HUMAN_UPS	11	9	10	19	22	19	0.003052	0.0435749	1	2.51542	0	0	0	191
12,5Vs25	UPS1	384	GSTA1_HUMAN_UPS	4	2	1	7	10	8	0.00373793	0.0509667	1.8365	2.42737	0	0	0	200
12,5Vs25	UPS1	464	GSTP1_HUMAN_UPS	0	0	0	2	3	1	0.00497815	0.0628491	1.58496	2.30293	0	0	0	216
12,5Vs25	UPS1	68	SYHC_HUMAN_UPS	17	18	19	25	40	32	0.00609999	0.0732804	0.845025	2.21467	0	0	0	227
12,5Vs25	UPS1	35	ANT3_HUMAN_UPS	22	32	31	50	41	39	0.00752844	0.087362	0.612977	2.12329	0	0	0	235
12,5Vs25	UPS1	258	LALBA_HUMAN_UPS	4	2	6	14	11	7	0.00850828	0.0917078	1.41504	2.07016	0	0	0	253
12,5Vs25	UPS1	206	SUMO1_HUMAN_UPS	5	5	7	15	17	8	0.00871886	0.0932405	1.23447	2.05954	0	0	0	255
12,5Vs25	UPS1	472	UB2E1_HUMAN_UPS	3	2	1	7	7	5	0.00950346	0.0970635	1.66297	2.02212	0	0	0	267
12,5Vs25	UPS1	152	UBC9_HUMAN_UPS	0	0	0	3	1	1	0.0103275	0.101672	1.41504	1.986	0	0	0	277
12,5Vs25	UPS1	196	PPIA_HUMAN_UPS	5	5	8	24	15	9	0.0132679	0.121414	1.41504	1.8772	0	0	0	298
12,5Vs25	UPS1	544	NEDD8_HUMAN_UPS	0	0	0	4	3	0	0.0233303	0.181776	1.73697	1.63208	0	0	0	350
12,5Vs25	UPS1	633	CO5_HUMAN_UPS	0	0	0	4	0	2	0.0298289	0.203358	1.58496	1.52536	0	0	0	400
12,5Vs25	UPS1	172	UBE2C_HUMAN_UPS	7	4	5	12	8	11	0.0305695	0.206856	0.954196	1.51471	0	0	0	403
12,5Vs25	UPS1	545	HBA_HUMAN_UPS	0	0	0	1	0	3	0.0467796	0.249156	1.22239	1.32994	0	0	0	512
12,5Vs25	UPS1	316	PDGFB_HUMAN_UPS	2	5	3	7	5	8	0.0705222	0.332723	1	1.15167	0	0	0	578
12,5Vs25	UPS1	102	KCRM_HUMAN_UPS	22	22	22	27	29	28	0.163467	0.525057	0.347923	0.786571	0	0	0	849
12,5Vs25	UPS1	190	NQO1_HUMAN_UPS	7	8	2	9	10	7	0.181681	0.548058	0.612977	0.74069	0	0	0	904
12,5Vs25	UPS1	263	CAH2_HUMAN_UPS	7	10	9	11	18	8	0.187856	0.521672	0.509014	0.726176	0	0	0	982
12,5Vs25	UPS1	198	HBB_HUMAN_UPS	4	8	7	12	10	6	0.203042	0.534456	0.559427	0.692413	0	0	0	1036
12,5Vs25	UPS1	549	CRP_HUMAN_UPS	0	1	0	0	3	1	0.218078	0.555792	2	0.661389	0	0	0	1070
12,5Vs25	UPS1	441	SODC_HUMAN_UPS	0	3	1	2	3	3	0.252751	0.507175	1	0.597308	0	0	0	1359
12,5Vs25	UPS1	572	EGF_HUMAN_UPS	4	5	4	2	2	4	0.260137	0.518184	-0.70044	0.584798	0	0	0	1369
12,5Vs25	UPS1	383	LYSC_HUMAN_UPS	5	6	5	6	9	8	0.278435	0.54586	0.523562	0.555277	0	0	0	1391
12,5Vs25	UPS1	135	RS27A_HUMAN_UPS	19	30	22	32	27	26	0.297513	0.561076	0.259644	0.526495	0	0	0	1446
12,5Vs25	UPS1	113	FABPH_HUMAN_UPS	18	12	13	15	12	8	0.334897	0.606014	-0.296982	0.475089	0	0	0	1507
12,5Vs25	UPS1	230	PRDX1_HUMAN_UPS	9	6	7	11	7	10	0.42138	0.691397	0.347923	0.375326	0	0	0	1662
12,5Vs25	UPS1	401	IFNG_HUMAN_UPS	5	5	6	8	8	4	0.529579	0.782743	0.321928	0.27607	0	0	0	1845
12,5Vs25	UPS1	364	B2MG_HUMAN_UPS	4	5	4	6	7	3	0.601108	0.836765	0.29956	0.221047	0	0	0	1959
12,5Vs25	UPS1	297	RASH_HUMAN_UPS	3	6	1	0	4	4	0.659553	0.871838	-0.321928	0.18075	0	0	0	2063
12,5Vs25	UPS1	270	TNFA_HUMAN_UPS	9	9	6	9	9	9	0.708367	0.888963	0.169925	0.149742	0	0	0	2173
12,5Vs25	UPS1	360	IL8_HUMAN_UPS	1	0	0	7	0	0	0.749482	0.914878	2.80735	0.125239	0	0	0	2234
12,5Vs25	UPS1	504	THIO_HUMAN_UPS	5	3	3	5	3	2	0.804141	0.935933	-0.137504	0.094668	0	0	0	2343
12,5Vs25	UPS1	497	RET4_HUMAN_UPS	3	3	3	3	4	3	0.840506	0.960227	0.152003	0.0754589	0	0	0	2387
12,5Vs25	UPS1	332	CYC_HUMAN_UPS	5	3	3	3	4	5	0.859122	0.970114	0.125531	0.0659452	0	0	0	2415
12,5Vs25	UPS1	347	IGF2_HUMAN_UPS	8	10	5	7	8	8	0.964923	1.01245	0	0.0155073	0	0	0	2599
5Vs50	yeast	108	HSP73_YEAST	35	32	28	0	0	0	2.42e-06	0.000314254	-5.02975	5.61618	1	1	1	21
0.5Vs50	yeast	5	EF1A_YEAST	325	328	349	186	209	219	6.85666e-06	0.000549944	-0.706572	5.16389	1	1	0	34
5Vs50	yeast	5	EF1A_YEAST	326	307	299	186	209	219	1.53e-05	0.000970305	-0.602091	4.81531	1	1	0	43
5Vs50	yeast	9	G3P1_YEAST	141	157	138	255	264	240	1.79e-05	0.00101694	0.799772	4.74715	1	0	0	48
0.5Vs50	yeast	16	AHP1_YEAST	83	82	84	150	141	144	2.4348e-05	0.00120722	0.80487	4.61354	1	0	0	55
0.5Vs50	yeast	9	G3P1_YEAST	149	165	155	255	264	240	2.49912e-05	0.00121698	0.694512	4.60221	1	0	0	56
0.5Vs50	yeast	11	ADH1_YEAST	227	235	246	168	172	175	4.53533e-05	0.00184595	-0.459177	4.34339	1	0	0	67
5Vs50	yeast	424	SEC13_YEAST	10	8	7	0	0	0	5.13e-05	0.00197035	-3.22239	4.28988	1	0	1	71
5Vs50	yeast	53	RL19B_YEAST	54	50	40	19	13	18	5.59e-05	0.00211721	-1.52607	4.25259	1	0	1	72
0.5Vs50	yeast	520	NPC2_YEAST	0	0	0	6	7	7	8.19169e-05	0.00279234	2.9386	4.08663	1	0	1	80
5Vs50	yeast	520	NPC2_YEAST	0	0	0	6	7	7	8.22e-05	0.0027674	2.9386	4.08513	1	0	1	81
5Vs50	yeast	11	ADH1_YEAST	225	227	230	168	172	175	8.46e-05	0.00281347	-0.405199	4.07263	1	0	0	82
5Vs50	yeast	24	EF3A_YEAST	109	97	103	67	64	66	0.00010103	0.00331938	-0.649411	3.99555	1	0	0	83
5Vs50	yeast	287	GLRX1_YEAST	3	2	3	14	16	16	0.00010404	0.00333785	2.52356	3.9828	1	0	1	85
0.5Vs50	yeast	51	HSP12_YEAST	43	45	55	23	18	16	0.000104505	0.00331377	-1.32698	3.98086	1	0	1	86
0.5Vs50	yeast	517	FKS2_YEAST	0	0	0	5	7	6	0.00012481	0.00386771	2.80735	3.90375	1	0	1	88
0.5Vs50	yeast	541	CRG1_YEAST	0	0	0	6	5	6	0.000128298	0.00384472	2.73697	3.89178	1	0	1	91
5Vs50	yeast	368	RL26A_YEAST	0	0	0	6	5	9	0.000147414	0.00436954	2.9386	3.83146	1	0	1	92
5Vs50	yeast	171	RS29A_YEAST	26	21	20	8	5	7	0.000154635	0.0043926	-1.74416	3.81069	1	0	1	96
0.5Vs50	yeast	53	RL19B_YEAST	38	41	36	19	13	18	0.000155687	0.00437689	-1.20163	3.80775	1	0	1	97
0.5Vs50	yeast	36	ADH2_YEAST	76	68	70	36	31	45	0.000156215	0.00434691	-0.934112	3.80628	1	0	0	98
5Vs50	yeast	16	AHP1_YEAST	88	95	98	150	141	144	0.00016014	0.00436702	0.630445	3.7955	1	0	0	100
5Vs50	yeast	29	RS4B_YEAST	90	84	82	52	61	55	0.000298299	0.00732848	-0.607683	3.52535	1	0	0	111
5Vs50	yeast	21	RS27A_YEAST	84	78	90	56	55	54	0.000328938	0.00793818	-0.610958	3.48289	1	0	0	113
5Vs50	yeast	639	DSS1_YEAST	0	0	0	4	4	4	0.000340161	0.00813701	2.32193	3.46832	1	0	1	114
0.5Vs50	yeast	8	PGK_YEAST	249	285	273	202	220	217	0.000343619	0.00814826	-0.336753	3.46392	1	0	0	115
0.5Vs50	yeast	24	EF3A_YEAST	91	93	102	67	64	66	0.000356889	0.00838998	-0.53782	3.44747	1	0	0	116
0.5Vs50	yeast	587	ARPC2_YEAST	0	0	0	5	3	4	0.000435852	0.0101587	2.32193	3.36066	1	0	1	117
5Vs50	yeast	374	PROA_YEAST	12	11	9	2	3	2	0.000441518	0.0102036	-2.19265	3.35505	1	0	1	118
5Vs50	yeast	36	ADH2_YEAST	62	62	66	36	31	45	0.000457829	0.0104916	-0.762501	3.3393	1	0	0	119
5Vs50	yeast	4	KPYK1_YEAST	275	275	264	338	359	342	0.000460431	0.0104633	0.352095	3.33684	1	0	0	120
0.5Vs50	yeast	29	RS4B_YEAST	82	83	83	52	61	55	0.000471017	0.0106154	-0.561879	3.32696	1	0	0	121
0.5Vs50	yeast	493	VATH_YEAST	3	5	3	0	0	0	0.000556487	0.0123377	-2.22239	3.25455	1	0	1	123
0.5Vs50	yeast	675	ETR1_YEAST	3	3	4	0	0	0	0.000587109	0.0128084	-2.11548	3.23128	1	0	1	125
5Vs50	yeast	8	PGK_YEAST	256	261	284	202	220	217	0.000605199	0.0129951	-0.325986	3.2181	1	0	0	127
5Vs50	yeast	541	CRG1_YEAST	0	1	0	6	5	6	0.000614805	0.0130982	4.08746	3.21126	1	0	1	128
0.5Vs50	yeast	567	GET3_YEAS1	3	3	6	0	0	0	0.000627477	0.0131625	-2.32193	3.2024	1	0	1	130
0.5Vs50	yeast	7	TPIS_YEAST	171	176	166	240	215	227	0.000635706	0.0132334	0.410813	3.19674	1	0	0	131
0.5Vs50	yeast	287	GLRX1_YEAST	5	6	3	14	16	16	0.000653142	0.0133919	1.71621	3.18499	1	0	1	133
5Vs50	yeast	494	RS26B_YEAST	3	8	4	0	0	0	0.0006731	0.0135966	-2.58496	3.17192	1	0	1	135
0.5Vs50	yeast	399	METK2_YEAST	0	0	0	3	6	10	0.000708189	0.0140966	2.87447	3.14985	1	0	1	137
0.5Vs50	yeast	479	ENOPH_YEAST	0	0	0	3	6	3	0.000721748	0.0142624	2.32193	3.14161	1	0	1	138
0.5Vs50	yeast	197	SYKC_YEAST	23	21	24	10	9	12	0.000743426	0.0144809	-1.13327	3.12876	1	0	1	140
0.5Vs50	yeast	564	YL179_YEAST	5	2	6	0	0	0	0.00080177	0.0155066	-2.41504	3.09595	1	0	1	141
0.5Vs50	yeast	2	ENO2_YEAST	467	516	500	451	426	438	0.000893793	0.0168095	-0.173456	3.04876	1	0	0	145
0.5Vs50	yeast	574	POM33_YEAST	0	0	0	4	2	4	0.000915742	0.0171043	2.11548	3.03823	1	0	1	146
5Vs50	yeast	577	UPP_YEAST	0	0	1	5	5	5	0.000932241	0.017294	3.90689	3.03047	1	0	1	147
12,5Vs25	yeast	551	RM08_YEAST	0	0	0	2	4	4	0.000954464	0.0175866	2.11548	3.02024	1	0	1	148
5Vs50	yeast	328	IF4F1_YEAST	11	14	10	2	5	2	0.000986981	0.0180637	-1.95936	3.00569	1	0	1	149
0.5Vs50	yeast	671	RPN11_YEAST	2	4	3	0	0	0	0.00102846	0.0186973	-2	2.98781	0	0	0	150
0.5Vs50	yeast	86	RL20A_YEAST	34	40	35	22	21	21	0.00113614	0.0205183	-0.768184	2.94457	0	0	0	151
12,5Vs25	yeast	11	ADH1_YEAST	239	221	234	210	175	172	0.00120778	0.0216686	-0.317258	2.91801	0	0	0	152
0.5Vs50	yeast	253	RS21B_YEAST	8	5	5	18	14	18	0.00124104	0.0221196	1.47393	2.90622	0	0	0	153
0.5Vs50	yeast	673	RPN8_YEAST	2	3	3	0	0	0	0.00126205	0.0223482	-1.87447	2.89892	0	0	0	154
0.5Vs50	yeast	566	MNP1_YEAST	3	6	2	0	0	0	0.00127225	0.0223834	-2.22239	2.89543	0	0	0	155
0.5Vs50	yeast	494	RS26B_YEAST	3	2	6	0	0	0	0.00129034	0.0225561	-2.22239	2.8893	0	0	0	156
5Vs50	yeast	259	MPI_YEAST	17	15	16	4	6	9	0.00142019	0.024668	-1.33703	2.84765	0	0	0	157
5Vs50	yeast	688	VATG_YEAST	0	0	0	2	3	3	0.00148812	0.0256842	1.87447	2.82736	0	0	0	158
0.5Vs50	yeast	674	ATIF_YEAST	2	4	2	0	0	0	0.0017166	0.0292573	-1.87447	2.76533	0	0	0	160
0.5Vs50	yeast	670	YB085_YEAST	2	4	2	0	0	0	0.0017166	0.0290756	-1.87447	2.76533	0	0	0	161
0.5Vs50	yeast	171	RS29A_YEAST	18	14	15	8	5	7	0.00193982	0.0324533	-1.23266	2.71224	0	0	0	163
5Vs50	yeast	241	DCPS_YEAST	23	19	17	9	10	10	0.00202477	0.033668	-1.02466	2.69362	0	0	0	164
5Vs50	yeast	762	ERF3_YEAST	2	3	2	0	0	0	0.0020431	0.0337668	-1.73697	2.68971	0	0	0	165
5Vs50	yeast	670	YB085_YEAST	2	3	2	0	0	0	0.0020431	0.0335634	-1.73697	2.68971	0	0	0	166
0.5Vs50	yeast	751	RIB3_YEAST	2	3	2	0	0	0	0.00204761	0.0334361	-1.73697	2.68875	0	0	0	167
0.5Vs50	yeast	565	SYWC_YEAST	2	3	2	0	0	0	0.00204761	0.0332371	-1.73697	2.68875	0	0	0	168
5Vs50	yeast	455	MSC1_YEAST	4	9	4	1	0	0	0.00206686	0.033351	-4.08746	2.68469	0	0	0	169
5Vs50	yeast	51	HSP12_YEAST	30	35	33	23	18	16	0.00207483	0.0332827	-0.78182	2.68302	0	0	0	170
0.5Vs50	yeast	563	KAPR_YEAST	3	4	6	1	0	0	0.00214996	0.0342862	-3.70044	2.66757	0	0	0	171
12,5Vs25	yeast	724	FADH_YEAST	2	2	3	0	0	0	0.00215877	0.0342265	-1.73697	2.66579	0	0	0	172
5Vs50	yeast	141	BFR1_YEAST	31	28	28	15	17	19	0.00216028	0.0340526	-0.770518	2.66549	0	0	0	173
0.5Vs50	yeast	118	RL15A_YEAST	32	34	32	20	18	22	0.00226556	0.0353039	-0.707819	2.64482	0	0	0	175
5Vs50	yeast	86	RL20A_YEAST	41	33	31	22	21	21	0.00231515	0.0358717	-0.714246	2.63542	0	0	0	176
5Vs50	yeast	564	YL179_YEAST	4	4	1	0	0	0	0.00233925	0.0360403	-2	2.63092	0	0	0	177
0.5Vs50	yeast	616	PSA2_YEAST	4	5	5	1	1	0	0.00235499	0.0360789	-2.80735	2.62801	0	0	0	178
5Vs50	yeast	41	TKT1_YEAST	68	60	65	47	48	45	0.00242504	0.0369446	-0.463174	2.61528	0	0	0	179
5Vs50	yeast	519	SBA1_YEAST	1	1	1	5	7	5	0.00255637	0.0387291	2.5025	2.59238	0	0	0	180
0.5Vs50	yeast	374	PROA_YEAST	7	7	11	2	3	2	0.00264034	0.0395616	-1.8365	2.57834	0	0	0	182
5Vs50	yeast	587	ARPC2_YEAST	1	0	0	5	3	4	0.00268615	0.040028	3.58496	2.57087	0	0	0	183
5Vs50	yeast	621	EIF3G_YEAST	3	4	4	1	0	0	0.00280005	0.0414985	-3.45943	2.55283	0	0	0	184
0.5Vs50	yeast	437	UMPK_YEAST	0	0	0	3	2	9	0.00280429	0.0413368	2.5025	2.55218	0	0	0	185
5Vs50	yeast	437	UMPK_YEAST	0	0	0	3	2	9	0.00281459	0.0412655	2.5025	2.55059	0	0	0	186
5Vs50	yeast	180	RS29B_YEAST	25	20	17	0	6	8	0.00295819	0.043139	-2.14684	2.52897	0	0	0	187
0.5Vs50	yeast	194	SYRC_YEAST	9	7	14	19	24	23	0.00296511	0.0430099	1.1375	2.52796	0	0	0	188
5Vs50	yeast	48	HS104_YEAST	35	36	33	53	49	59	0.00297744	0.0429601	0.630477	2.52616	0	0	0	189
5Vs50	yeast	673	RPN8_YEAST	1	3	3	0	0	0	0.00313118	0.0444725	-1.73697	2.50429	0	0	0	192
0.5Vs50	yeast	12	PDC1_YEAST	194	192	195	159	177	153	0.00318761	0.0450395	-0.248704	2.49653	0	0	0	193
5Vs50	yeast	6	G3P2_YEAST	256	275	259	315	338	315	0.00326145	0.0458452	0.293154	2.48659	0	0	0	194
5Vs50	yeast	565	SYWC_YEAST	2	2	2	0	0	0	0.0034676	0.0484931	-1.58496	2.45997	0	0	0	195
0.5Vs50	yeast	15	HSP72_YEAST	136	155	162	125	125	124	0.00347774	0.0483867	-0.276473	2.4587	0	0	0	196
5Vs50	yeast	105	RL27A_YEAST	31	28	27	20	14	18	0.00347948	0.0481651	-0.725825	2.45849	0	0	0	197
5Vs50	yeast	526	ODP2_YEAST	6	6	7	2	2	1	0.00349057	0.0480747	-1.926	2.4571	0	0	0	198
12,5Vs25	yeast	36	ADH2_YEAST	51	49	56	37	34	37	0.00367586	0.0503723	-0.530515	2.43464	0	0	0	199
5Vs50	yeast	503	LYS1_YEAST	3	2	0	7	7	7	0.00383539	0.0520354	2.07039	2.41619	0	0	0	201
5Vs50	yeast	493	VATH_YEAST	6	1	3	0	0	0	0.00390812	0.0527596	-2.11548	2.40803	0	0	0	202
0.5Vs50	yeast	185	TAL1_YEAST	11	12	11	24	23	19	0.00391878	0.0526429	0.956931	2.40685	0	0	0	203
5Vs50	yeast	167	EF1B_YEAST	27	19	21	13	13	11	0.00400258	0.053505	-0.856636	2.39766	0	0	0	204
5Vs50	yeast	479	ENOPH_YEAST	1	0	0	3	6	3	0.00413319	0.0549815	3.58496	2.38372	0	0	0	205
12,5Vs25	yeast	546	TAE2_YEAST	3	4	3	1	0	0	0.00438784	0.0580857	-3.32193	2.35775	0	0	0	206
5Vs50	yeast	566	MNP1_YEAST	2	3	1	0	0	0	0.00452625	0.0596284	-1.58496	2.34426	0	0	0	207
5Vs50	yeast	740	DENR_YEAS7	1	3	2	0	0	0	0.00459417	0.0602322	-1.58496	2.33779	0	0	0	208
0.5Vs50	yeast	167	EF1B_YEAST	23	25	18	13	13	11	0.00462367	0.0603289	-0.834941	2.33501	0	0	0	209
5Vs50	yeast	763	YP148_YEAST	1	2	3	0	0	0	0.00462667	0.0600807	-1.58496	2.33473	0	0	0	210
0.5Vs50	yeast	229	SERA_YEAST	21	17	18	12	9	9	0.0046775	0.0604528	-0.900464	2.32999	0	0	0	211
12,5Vs25	yeast	8	PGK_YEAST	246	257	280	244	205	210	0.00469002	0.0603287	-0.248734	2.32883	0	0	0	212
5Vs50	yeast	623	PUB1_YEAST	5	2	1	0	0	0	0.00490494	0.062797	-1.87447	2.30937	0	0	0	213
5Vs50	yeast	22	HSP75_YEAST	112	110	100	84	89	90	0.00490867	0.0625512	-0.291998	2.30904	0	0	0	214
12,5Vs25	yeast	451	AAP1_YEAST	1	0	2	4	7	5	0.00492725	0.0624958	2.41504	2.3074	0	0	0	215
5Vs50	yeast	44	IDHP_YEAST	33	35	32	48	60	47	0.00512728	0.0644336	0.632268	2.29011	0	0	0	217
0.5Vs50	yeast	533	RL21A_YEAST	0	2	0	4	4	6	0.00520767	0.0651436	2.80735	2.28336	0	0	0	218
0.5Vs50	yeast	90	DHAS_YEAST	35	40	36	28	23	24	0.00533433	0.0664234	-0.565597	2.27292	0	0	0	219
0.5Vs50	yeast	266	SPEE_YEAST	18	9	17	6	5	7	0.00553773	0.0686426	-1.28951	2.25667	0	0	0	220
0.5Vs50	yeast	642	PRS8_YEAST	1	0	0	5	4	2	0.00554218	0.068387	3.45943	2.25632	0	0	0	221
5Vs50	yeast	1	G3P3_YEAST	563	570	578	667	673	636	0.00555208	0.0682005	0.207743	2.25554	0	0	0	222
5Vs50	yeast	197	SYKC_YEAST	24	19	15	10	9	12	0.0056276	0.0688182	-0.903785	2.24968	0	0	0	223
0.5Vs50	yeast	612	CAPZA_YEAST	5	3	4	0	1	1	0.00563372	0.0685855	-2.58496	2.2492	0	0	0	224
0.5Vs50	yeast	552	ARO10_YEAST	4	6	6	1	1	2	0.00568913	0.0689523	-2	2.24495	0	0	0	225
5Vs50	yeast	606	TCPG_YEAST	0	0	0	5	2	1	0.00581759	0.0701972	1.87447	2.23526	0	0	0	226
0.5Vs50	yeast	259	MPI_YEAST	11	14	16	4	6	9	0.00631833	0.0755705	-1.10962	2.1994	0	0	0	228
0.5Vs50	yeast	351	GUAA_YEAST	4	2	3	8	7	12	0.00642046	0.0764567	1.58496	2.19243	0	0	0	229
5Vs50	yeast	318	UGPA1_YEAST	5	4	4	10	9	14	0.0064283	0.0762173	1.34395	2.1919	0	0	0	230
5Vs50	yeast	226	EMI2_YEAST	31	26	22	15	16	18	0.0064893	0.0766074	-0.689071	2.1878	0	0	0	231
0.5Vs50	yeast	455	MSC1_YEAST	2	3	5	1	0	0	0.00649164	0.0763048	-3.32193	2.18765	0	0	0	232
0.5Vs50	yeast	21	RS27A_YEAST	68	65	83	56	55	54	0.00721867	0.0844863	-0.388565	2.14154	0	0	0	233
12,5Vs25	yeast	5	EF1A_YEAST	291	280	284	257	167	209	0.00737469	0.0859435	-0.433719	2.13226	0	0	0	234
5Vs50	yeast	739	CTR1_YEAST	2	1	2	0	0	0	0.0075795	0.0875818	-1.41504	2.12036	0	0	0	236
5Vs50	yeast	671	RPN11_YEAST	2	1	2	0	0	0	0.0075795	0.0872122	-1.41504	2.12036	0	0	0	237
5Vs50	yeast	852	TFB2_YEAST	1	2	2	0	0	0	0.00758034	0.0868555	-1.41504	2.12031	0	0	0	238
5Vs50	yeast	822	IMA1_YEAST	1	2	2	0	0	0	0.00758034	0.086492	-1.41504	2.12031	0	0	0	239
5Vs50	yeast	675	ETR1_YEAST	1	2	2	0	0	0	0.00758034	0.0861317	-1.41504	2.12031	0	0	0	240
0.5Vs50	yeast	38	TSA1_YEAST	54	64	63	47	44	47	0.00762619	0.086293	-0.391321	2.11769	0	0	0	241
0.5Vs50	yeast	672	VTI1_YEAST	1	2	2	0	0	0	0.00764666	0.0861671	-1.41504	2.11653	0	0	0	242
0.5Vs50	yeast	738	HCH1_YEAST	1	2	2	0	0	0	0.00764666	0.0858125	-1.41504	2.11653	0	0	0	243
0.5Vs50	yeast	739	CTR1_YEAST	1	2	2	0	0	0	0.00764666	0.0854608	-1.41504	2.11653	0	0	0	244
5Vs50	yeast	592	PSA1_YEAST	4	5	4	1	1	1	0.00787371	0.0876392	-2.11548	2.10382	0	0	0	245
0.5Vs50	yeast	76	RS6A_YEAST	42	43	40	26	26	36	0.00801996	0.0889042	-0.506353	2.09583	0	0	0	246
5Vs50	yeast	66	RL3_YEAST	49	45	45	20	31	39	0.00811592	0.0896037	-0.627088	2.09066	0	0	0	247
5Vs50	yeast	634	RPN10_YEAST	0	0	1	3	3	3	0.00812666	0.0893605	3.16993	2.09009	0	0	0	248
12,5Vs25	yeast	798	HSP30_YEAST	2	2	1	0	0	0	0.00816544	0.0894263	-1.41504	2.08802	0	0	0	249
12,5Vs25	yeast	479	ENOPH_YEAST	0	0	0	1	8	2	0.00824944	0.0899849	2.22239	2.08358	0	0	0	250
5Vs50	yeast	273	RL16A_YEAST	15	17	13	7	7	10	0.00829422	0.0901129	-0.906891	2.08122	0	0	0	251
0.5Vs50	yeast	486	DAP1_YEAST	6	13	13	0	0	6	0.00837005	0.0905759	-2.41504	2.07727	0	0	0	252
5Vs50	yeast	157	RS16A_YEAST	11	15	12	21	20	28	0.00854969	0.0917914	0.860597	2.06805	0	0	0	254
5Vs50	yeast	253	RS21B_YEAST	6	8	11	18	14	18	0.00916902	0.0976716	1	2.03768	0	0	0	256
5Vs50	yeast	490	COPB2_YEAST	8	8	7	5	2	0	0.00925819	0.0982377	-1.71621	2.03347	0	0	0	257
5Vs50	yeast	181	CYC1_YEAST	7	2	3	8	12	16	0.00930855	0.0983893	1.58496	2.03112	0	0	0	258
0.5Vs50	yeast	779	SCD6_YEAST	0	0	0	1	2	2	0.00936196	0.0985717	1.41504	2.02863	0	0	0	259
0.5Vs50	yeast	782	ALDH5_YEAS7	0	0	0	2	2	1	0.00936196	0.0981926	1.41504	2.02863	0	0	0	260
0.5Vs50	yeast	416	SUCB_YEAST	10	9	10	7	3	2	0.00942506	0.0984756	-1.27302	2.02572	0	0	0	261
5Vs50	yeast	260	YP260_YEAST	18	17	17	11	11	8	0.009435	0.0982032	-0.793549	2.02526	0	0	0	262
5Vs50	yeast	779	SCD6_YEAST	0	0	0	1	2	2	0.00944222	0.0979047	1.41504	2.02493	0	0	0	263
5Vs50	yeast	782	ALDH5_YEAS7	0	0	0	2	2	1	0.00944222	0.0975338	1.41504	2.02493	0	0	0	264
0.5Vs50	yeast	490	COPB2_YEAST	8	8	7	5	2	0	0.0094954	0.0977131	-1.71621	2.02249	0	0	0	265
0.5Vs50	yeast	109	IDHC_YEAST	30	36	34	21	24	24	0.00949815	0.0973739	-0.535332	2.02236	0	0	0	266
0.5Vs50	yeast	676	TPM2_YEAST	1	4	1	0	0	0	0.00954877	0.0971623	-1.58496	2.02005	0	0	0	268
5Vs50	yeast	458	CY1_YEAST	0	2	4	7	6	8	0.00958733	0.097192	1.80735	2.0183	0	0	0	269
0.5Vs50	yeast	764	GDI1_YEAST	3	1	1	0	0	0	0.00974707	0.0984454	-1.41504	2.01113	0	0	0	270
0.5Vs50	yeast	487	ARO1_YEAS2	5	6	7	2	2	2	0.00988998	0.0995202	-1.58496	2.0048	0	0	0	271
0.5Vs50	yeast	180	RS29B_YEAST	16	13	14	0	6	8	0.00990038	0.0992586	-1.61891	2.00435	0	0	0	272
5Vs50	yeast	176	C1TC_YEAST	25	20	23	9	17	15	0.00990056	0.0988968	-0.729911	2.00434	0	0	0	273
5Vs50	yeast	110	SYLC_YEAST	21	22	19	29	35	34	0.01002	0.0997246	0.660514	1.99913	0	0	0	274
12,5Vs25	yeast	677	DEF1_YEAS2	4	1	1	0	0	0	0.0100321	0.0994817	-1.58496	1.99861	0	0	0	275
12,5Vs25	yeast	4	KPYK1_YEAST	305	301	311	356	359	328	0.010062	0.099417	0.185746	1.99732	0	0	0	276
5Vs50	yeast	612	CAPZA_YEAST	4	5	2	0	1	1	0.0104592	0.102598	-2.45943	1.9805	0	0	0	278
0.5Vs50	yeast	240	DUG1_YEAST	20	18	19	14	10	10	0.0104618	0.102255	-0.745427	1.9804	0	0	0	279
0.5Vs50	yeast	470	ARP2_YEAST	6	7	5	2	1	3	0.010471	0.10198	-1.58496	1.98001	0	0	0	280
0.5Vs50	yeast	596	SDS22_YEAST	5	2	4	1	0	1	0.0108296	0.105097	-2.45943	1.96539	0	0	0	281
5Vs50	yeast	624	EFGM_YEAST	5	1	1	0	0	0	0.0108531	0.104952	-1.73697	1.96444	0	0	0	282
5Vs50	yeast	245	RS22B_YEAST	9	6	9	18	14	15	0.0109531	0.105545	0.969626	1.96046	0	0	0	283
5Vs50	yeast	266	SPEE_YEAST	14	9	13	6	5	7	0.0110397	0.106004	-1	1.95704	0	0	0	284
5Vs50	yeast	394	RUVB1_YEAST	11	8	7	2	6	1	0.0110549	0.105778	-1.53051	1.95644	0	0	0	285
5Vs50	yeast	294	MLC1_YEAST	15	9	16	8	6	6	0.0111498	0.106313	-1	1.95273	0	0	0	286
0.5Vs50	yeast	132	CBS_YEAST	29	24	32	16	23	16	0.0113476	0.107822	-0.628031	1.94509	0	0	0	287
12,5Vs25	yeast	233	RL6B_YEAST	22	26	19	23	0	0	0.0113692	0.107652	-1.54253	1.94427	0	0	0	288
5Vs50	yeast	10	ALF_YEAST	179	187	202	167	167	168	0.0114179	0.107739	-0.178204	1.94241	0	0	0	289
0.5Vs50	yeast	559	SEC17_YEAST	4	6	3	2	1	0	0.0116717	0.109755	-2.11548	1.93286	0	0	0	290
0.5Vs50	yeast	576	INO1_YEAST	1	1	0	3	3	5	0.0116799	0.109454	2.45943	1.93256	0	0	0	291
0.5Vs50	yeast	317	FRDS_YEAST	4	4	3	8	10	9	0.011711	0.10937	1.29546	1.9314	0	0	0	292
5Vs50	yeast	393	NEW1_YEAST	9	5	7	3	3	2	0.0122968	0.114449	-1.39232	1.91021	0	0	0	293
5Vs50	yeast	118	RL15A_YEAST	34	28	26	20	18	22	0.0123141	0.114219	-0.552541	1.9096	0	0	0	294
0.5Vs50	yeast	393	NEW1_YEAST	7	5	9	3	3	2	0.0126768	0.117185	-1.39232	1.89699	0	0	0	295
0.5Vs50	yeast	454	COX6_YEAST	9	7	4	3	2	2	0.0128798	0.118659	-1.51457	1.89009	0	0	0	296
5Vs50	yeast	42	HXKB_YEAST	63	53	51	38	41	49	0.0128921	0.118373	-0.383704	1.88968	0	0	0	297
5Vs50	yeast	596	SDS22_YEAST	3	4	3	1	0	1	0.0132829	0.121145	-2.32193	1.87671	0	0	0	299
5Vs50	yeast	603	PRS6A_YEAST	4	3	5	1	1	1	0.0134275	0.122056	-2	1.87201	0	0	0	300
5Vs50	yeast	25	HSP76_YEAST	101	103	87	79	82	83	0.0139201	0.126114	-0.254138	1.85636	0	0	0	301
5Vs50	yeast	13	HSP71_YEAST	134	149	140	119	124	126	0.0142039	0.128259	-0.197037	1.84759	0	0	0	302
12,5Vs25	yeast	253	RS21B_YEAST	10	8	7	15	17	14	0.0142842	0.128558	0.879706	1.84514	0	0	0	303
0.5Vs50	yeast	55	OYE2_YEAST	52	53	41	39	34	37	0.0146424	0.131348	-0.408465	1.83439	0	0	0	304
0.5Vs50	yeast	680	ERV14_YEAST	0	1	0	3	2	3	0.0147381	0.131773	3	1.83156	0	0	0	305
0.5Vs50	yeast	688	VATG_YEAST	1	0	0	2	3	3	0.0147513	0.13146	3	1.83117	0	0	0	306
0.5Vs50	yeast	599	NACB1_YEAS7	5	4	3	1	0	2	0.0148636	0.132029	-2	1.82788	0	0	0	307
5Vs50	yeast	680	ERV14_YEAST	0	0	1	3	2	3	0.0149215	0.132114	3	1.82619	0	0	0	308
5Vs50	yeast	640	NPA3_YEAST	0	1	0	3	3	2	0.0149238	0.131706	3	1.82612	0	0	0	309
0.5Vs50	yeast	100	MDHM_YEAST	32	34	35	22	30	18	0.015105	0.132875	-0.528928	1.82088	0	0	0	310
0.5Vs50	yeast	488	YRB1_YEAST	3	8	5	0	0	3	0.0151383	0.13274	-2.41504	1.81992	0	0	0	311
5Vs50	yeast	57	ILV5_YEAST	39	42	40	27	32	31	0.0154178	0.134757	-0.42701	1.81198	0	0	0	312
0.5Vs50	yeast	101	ASNS1_YEAST	39	36	35	20	30	29	0.0158189	0.137822	-0.477579	1.80082	0	0	0	313
5Vs50	yeast	229	SERA_YEAST	15	16	19	12	9	9	0.0161363	0.140139	-0.736966	1.7922	0	0	0	314
5Vs50	yeast	853	ATPD_YEAST	1	2	1	0	0	0	0.016925	0.146522	-1.22239	1.77147	0	0	0	315
5Vs50	yeast	743	RS30B_YEAST	2	1	1	0	0	0	0.016925	0.146059	-1.22239	1.77147	0	0	0	316
0.5Vs50	yeast	837	PLR1_YEAST	1	1	2	0	0	0	0.0170475	0.146651	-1.22239	1.76834	0	0	0	317
0.5Vs50	yeast	862	TOM20_YEAST	1	1	2	0	0	0	0.0170475	0.14619	-1.22239	1.76834	0	0	0	318
0.5Vs50	yeast	740	DENR_YEAS7	1	2	1	0	0	0	0.0170475	0.145732	-1.22239	1.76834	0	0	0	319
0.5Vs50	yeast	866	NTO1_YEAST	2	1	1	0	0	0	0.0170475	0.145277	-1.22239	1.76834	0	0	0	320
0.5Vs50	yeast	822	IMA1_YEAST	2	1	1	0	0	0	0.0170475	0.144824	-1.22239	1.76834	0	0	0	321
0.5Vs50	yeast	826	ARI1_YEAST	2	1	1	0	0	0	0.0170475	0.144374	-1.22239	1.76834	0	0	0	322
0.5Vs50	yeast	623	PUB1_YEAST	2	1	1	0	0	0	0.0170475	0.143927	-1.22239	1.76834	0	0	0	323
0.5Vs50	yeast	619	YBD6_YEAST	1	3	5	0	1	0	0.0171225	0.144115	-3.16993	1.76643	0	0	0	324
12,5Vs25	yeast	419	AROF_YEAST	0	6	0	9	10	5	0.017134	0.143768	2	1.76614	0	0	0	325
0.5Vs50	yeast	423	ARF2_YEAST	6	9	9	7	0	0	0.0174707	0.146143	-1.77761	1.75769	0	0	0	326
5Vs50	yeast	122	SYSC_YEAST	28	30	30	22	22	18	0.0178391	0.148768	-0.505235	1.74863	0	0	0	327
12,5Vs25	yeast	779	SCD6_YEAST	1	1	2	0	0	0	0.0179871	0.149545	-1.22239	1.74504	0	0	0	328
0.5Vs50	yeast	61	CISY1_YEAST	44	44	44	31	27	41	0.0180507	0.149618	-0.415037	1.74351	0	0	0	329
0.5Vs50	yeast	279	EDE1_YEAST	15	15	17	7	11	10	0.0183003	0.151227	-0.747234	1.73754	0	0	0	330
5Vs50	yeast	284	GVP36_YEAST	17	15	12	12	6	7	0.0185214	0.152592	-0.815575	1.73233	0	0	0	331
5Vs50	yeast	632	SVF1_YEAST	1	0	1	3	4	3	0.0188749	0.155036	2.32193	1.72411	0	0	0	332
5Vs50	yeast	377	SEC14_YEAST	7	9	8	4	4	3	0.0193124	0.158153	-1.12553	1.71416	0	0	0	333
12,5Vs25	yeast	453	ACON2_YEAST	9	4	5	1	2	3	0.0194906	0.159134	-1.58496	1.71018	0	0	0	334
0.5Vs50	yeast	45	IF4A_YEAST	36	31	36	45	49	50	0.0196139	0.159663	0.483424	1.70744	0	0	0	335
0.5Vs50	yeast	543	COPG_YEAST	6	6	6	2	2	3	0.0199337	0.161783	-1.36257	1.70041	0	0	0	336
0.5Vs50	yeast	335	RL1A_YEAST	11	11	13	8	5	6	0.0200023	0.161858	-0.881356	1.69892	0	0	0	337
0.5Vs50	yeast	771	XRN1_YEAST	0	0	0	1	2	1	0.0201148	0.162287	1.22239	1.69648	0	0	0	338
0.5Vs50	yeast	647	CAF20_YEAS7	0	0	0	2	1	1	0.0201148	0.161809	1.22239	1.69648	0	0	0	339
5Vs50	yeast	771	XRN1_YEAST	0	0	0	1	2	1	0.0202557	0.162463	1.22239	1.69345	0	0	0	340
5Vs50	yeast	647	CAF20_YEAS7	0	0	0	2	1	1	0.0202557	0.161986	1.22239	1.69345	0	0	0	341
0.5Vs50	yeast	50	HSP60_YEAST	52	55	53	46	35	45	0.020824	0.166044	-0.344648	1.68144	0	0	0	342
5Vs50	yeast	88	RL4A_YEAST	39	38	40	33	25	30	0.0208395	0.165683	-0.410933	1.68111	0	0	0	343
5Vs50	yeast	663	TCPQ_YEAST	2	2	3	0	1	0	0.0213083	0.168918	-2.80735	1.67145	0	0	0	344
0.5Vs50	yeast	718	RL29_YEAST	2	2	3	0	0	1	0.0215432	0.170285	-2.80735	1.66669	0	0	0	345
0.5Vs50	yeast	43	VATA_YEAST	60	57	59	47	47	47	0.0217706	0.171585	-0.31988	1.66213	0	0	0	346
0.5Vs50	yeast	358	IF2B_YEAST	12	12	12	8	7	5	0.0221128	0.17378	-0.847997	1.65536	0	0	0	347
0.5Vs50	yeast	63	IF5A1_YEAST	51	39	45	30	36	37	0.0225851	0.176982	-0.390315	1.64618	0	0	0	348
0.5Vs50	yeast	13	HSP71_YEAST	124	143	165	119	124	126	0.0232489	0.181661	-0.22741	1.6336	0	0	0	349
5Vs50	yeast	470	ARP2_YEAST	5	5	6	2	1	3	0.0236594	0.183815	-1.41504	1.626	0	0	0	351
0.5Vs50	yeast	568	IPB2_YEAST	0	3	2	0	0	0	0.0237618	0.184086	-1.41504	1.62412	0	0	0	352
0.5Vs50	yeast	110	SYLC_YEAST	19	27	20	29	35	34	0.024144	0.186518	0.570316	1.61719	0	0	0	353
0.5Vs50	yeast	105	RL27A_YEAST	25	25	25	20	14	18	0.0243344	0.187457	-0.528379	1.61378	0	0	0	354
5Vs50	yeast	721	AMPD_YEAST	0	0	0	3	3	0	0.0244559	0.187863	1.58496	1.61162	0	0	0	355
5Vs50	yeast	746	SHS1_YEAST	2	0	2	0	0	0	0.0246185	0.188581	-1.22239	1.60874	0	0	0	356
5Vs50	yeast	395	SYH_YEAST	5	4	2	8	7	10	0.0246565	0.188342	1.18442	1.60807	0	0	0	357
0.5Vs50	yeast	753	LKHA4_YEAST	2	0	3	0	0	0	0.0247469	0.188505	-1.41504	1.60648	0	0	0	358
12,5Vs25	yeast	758	PAN1_YEAST	0	2	3	0	0	0	0.0249325	0.18939	-1.41504	1.60323	0	0	0	359
0.5Vs50	yeast	817	ARPC5_YEAST	2	0	2	0	0	0	0.0249978	0.189358	-1.22239	1.6021	0	0	0	360
0.5Vs50	yeast	841	PSB1_YEAST	2	0	2	0	0	0	0.0249978	0.188834	-1.22239	1.6021	0	0	0	361
0.5Vs50	yeast	765	SC61G_YEAST	3	0	2	0	0	0	0.0251345	0.189342	-1.41504	1.59973	0	0	0	362
5Vs50	yeast	841	PSB1_YEAST	0	2	2	0	0	0	0.0251362	0.188833	-1.22239	1.5997	0	0	0	363
5Vs50	yeast	677	DEF1_YEAS2	0	2	2	0	0	0	0.0251362	0.188315	-1.22239	1.5997	0	0	0	364
5Vs50	yeast	752	NPT1_YEAST	0	2	3	0	0	0	0.0254118	0.189857	-1.41504	1.59496	0	0	0	365
5Vs50	yeast	759	PPZ1_YEAST	4	0	5	0	0	0	0.0254785	0.189836	-2	1.59383	0	0	0	366
0.5Vs50	yeast	424	SEC13_YEAST	5	5	0	0	0	0	0.0255406	0.18978	-2.11548	1.59277	0	0	0	367
0.5Vs50	yeast	575	TPS1_YEAST	0	0	0	0	3	4	0.0259714	0.192456	1.73697	1.5855	0	0	0	368
5Vs50	yeast	700	DCS2_YEAST	0	0	0	0	3	4	0.0260371	0.19242	1.73697	1.58441	0	0	0	369
5Vs50	yeast	343	TMA20_YEAST	11	13	6	6	6	2	0.0262427	0.193416	-1.09954	1.58099	0	0	0	370
5Vs50	yeast	309	SYYC_YEAST	6	5	9	14	10	14	0.0264382	0.194331	0.925999	1.57777	0	0	0	371
5Vs50	yeast	683	ERG28_YEAST	0	0	0	0	3	2	0.0265058	0.194304	1.41504	1.57666	0	0	0	372
5Vs50	yeast	23	RL401_YEAST	76	79	86	54	49	0	0.0265709	0.194259	-1.22639	1.57559	0	0	0	373
5Vs50	yeast	109	IDHC_YEAST	36	29	29	21	24	24	0.0267876	0.19532	-0.446064	1.57207	0	0	0	374
5Vs50	yeast	696	YKD3A_YEAST	0	0	0	2	0	2	0.0268311	0.195116	1.22239	1.57136	0	0	0	375
5Vs50	yeast	778	DHSA_YEAST	0	0	0	2	0	2	0.0268311	0.194597	1.22239	1.57136	0	0	0	376
0.5Vs50	yeast	542	RL34B_YEAST	0	0	0	6	0	5	0.0269216	0.194735	2.22239	1.5699	0	0	0	377
0.5Vs50	yeast	613	GIS2_YEAST	0	0	0	5	5	0	0.0269389	0.194345	2.11548	1.56962	0	0	0	378
0.5Vs50	yeast	617	SPT16_YEAST	0	0	0	5	5	0	0.0269389	0.193832	2.11548	1.56962	0	0	0	379
0.5Vs50	yeast	788	ATPJ_YEAST	0	0	0	0	2	2	0.0269608	0.193479	1.22239	1.56927	0	0	0	380
5Vs50	yeast	613	GIS2_YEAST	0	0	0	5	5	0	0.0269947	0.193214	2.11548	1.56872	0	0	0	381
5Vs50	yeast	617	SPT16_YEAST	0	0	0	5	5	0	0.0269947	0.192708	2.11548	1.56872	0	0	0	382
5Vs50	yeast	656	PSA7_YEAST	4	2	3	0	2	0	0.0270024	0.19226	-2.16993	1.5686	0	0	0	383
5Vs50	yeast	788	ATPJ_YEAST	0	0	0	0	2	2	0.0270655	0.192207	1.22239	1.56758	0	0	0	384
12,5Vs25	yeast	568	IPB2_YEAST	0	0	0	0	5	4	0.0274235	0.194244	2	1.56188	0	0	0	385
12,5Vs25	yeast	664	EIF3B_YEAS7	0	0	0	0	2	2	0.027487	0.194189	1.22239	1.56087	0	0	0	386
0.5Vs50	yeast	625	RPIA_YEAS7	5	0	3	0	0	0	0.0275791	0.194336	-1.87447	1.55942	0	0	0	387
5Vs50	yeast	2	ENO2_YEAST	443	480	455	451	426	438	0.0275967	0.193959	-0.0675131	1.55914	0	0	0	388
5Vs50	yeast	148	RS19A_YEAST	30	27	23	17	20	20	0.0277289	0.194388	-0.489038	1.55707	0	0	0	389
5Vs50	yeast	304	IMDH3_YEAST	27	16	11	6	12	6	0.0278332	0.194618	-1.16993	1.55544	0	0	0	390
0.5Vs50	yeast	314	ATPG_YEAST	6	5	5	9	9	14	0.0280372	0.195543	1	1.55227	0	0	0	391
12,5Vs25	yeast	376	GLGB_YEAST	12	10	7	5	0	6	0.0281291	0.195684	-1.39855	1.55084	0	0	0	392
5Vs50	yeast	378	IDHH_YEAST	0	0	0	10	11	0	0.0283192	0.196505	3	1.54792	0	0	0	393
5Vs50	yeast	278	SYA_YEAST	14	13	17	7	9	11	0.0283715	0.196368	-0.704544	1.54712	0	0	0	394
5Vs50	yeast	452	PSA5_YEAST	5	4	5	2	1	2	0.0284425	0.196361	-1.48543	1.54603	0	0	0	395
5Vs50	yeast	416	SUCB_YEAST	7	10	8	7	3	2	0.0286339	0.197183	-1.05889	1.54312	0	0	0	396
0.5Vs50	yeast	97	RS13_YEAST	31	39	33	27	22	28	0.0289542	0.198887	-0.419714	1.53829	0	0	0	397
0.5Vs50	yeast	621	EIF3G_YEAST	4	1	2	1	0	0	0.0294496	0.201276	-2.80735	1.53092	0	0	0	399
5Vs50	yeast	169	BCA2_YEAST	19	22	26	17	12	17	0.0300685	0.204481	-0.542527	1.52189	0	0	0	401
12,5Vs25	yeast	609	EIF2A_YEAST	2	5	4	0	1	2	0.0302312	0.205075	-1.87447	1.51955	0	0	0	402
5Vs50	yeast	477	UBC4_YEAST	0	3	2	8	4	4	0.0307283	0.207416	1.67807	1.51246	0	0	0	404
0.5Vs50	yeast	638	SYC_YEAST	0	0	0	2	0	4	0.0307701	0.207185	1.58496	1.51187	0	0	0	405
5Vs50	yeast	638	SYC_YEAST	0	0	0	2	0	4	0.0308535	0.207236	1.58496	1.51069	0	0	0	406
12,5Vs25	yeast	631	RIM1_YEAST	4	2	1	0	0	1	0.0312634	0.209473	-2.80735	1.50496	0	0	0	407
5Vs50	yeast	417	YPK2_YEAST	15	12	9	6	8	7	0.032138	0.214805	-0.777608	1.49298	0	0	0	408
12,5Vs25	yeast	380	YMY9_YEAST	9	9	8	5	4	4	0.032163	0.214446	-1	1.49264	0	0	0	409
0.5Vs50	yeast	634	RPN10_YEAST	0	0	2	3	3	3	0.0325556	0.216535	2.16993	1.48737	0	0	0	410
5Vs50	yeast	482	HSP42_YEAST	8	2	6	1	1	3	0.0325562	0.216012	-1.67807	1.48737	0	0	0	411
0.5Vs50	yeast	311	AGM1_YEAST	3	6	3	6	8	13	0.0330588	0.218814	1.16993	1.48071	0	0	0	412
0.5Vs50	yeast	370	YPR1_YEAST	13	12	10	3	9	8	0.0338541	0.223535	-0.807355	1.47039	0	0	0	413
0.5Vs50	yeast	125	SYDC_YEAST	31	29	33	23	25	21	0.0339021	0.223312	-0.430634	1.46977	0	0	0	414
0.5Vs50	yeast	354	PRTB_YEAST	10	11	11	5	5	8	0.0339181	0.222879	-0.830075	1.46957	0	0	0	415
5Vs50	yeast	446	ABF2_YEAST	3	2	4	6	9	6	0.0343237	0.225001	1.22239	1.46441	0	0	0	416
5Vs50	yeast	607	RPN6_YEAST	0	0	0	0	5	2	0.0348431	0.227859	1.73697	1.45788	0	0	0	417
0.5Vs50	yeast	140	LSP1_YEAST	31	21	25	23	14	16	0.0352591	0.229479	-0.538866	1.45273	0	0	0	419
0.5Vs50	yeast	327	AROC_YEAST	7	5	4	14	6	13	0.0370966	0.240863	1.04439	1.43067	0	0	0	420
5Vs50	yeast	162	ADK_YEAST	28	28	18	20	18	14	0.0371576	0.240686	-0.509014	1.42995	0	0	0	421
0.5Vs50	yeast	181	CYC1_YEAST	26	18	15	8	12	16	0.037543	0.242606	-0.712718	1.42547	0	0	0	422
5Vs50	yeast	295	H2B1_YEAST	15	9	9	7	5	7	0.0381282	0.245805	-0.796467	1.41875	0	0	0	423
0.5Vs50	yeast	278	SYA_YEAST	16	13	14	7	9	11	0.0382133	0.245773	-0.671377	1.41779	0	0	0	424
12,5Vs25	yeast	552	ARO10_YEAST	5	4	3	2	0	2	0.0383099	0.245815	-1.58496	1.41669	0	0	0	425
5Vs50	yeast	33	METE_YEAST	82	71	71	70	63	57	0.0383266	0.245344	-0.237499	1.4165	0	0	0	426
0.5Vs50	yeast	18	HSC82_YEAST	132	144	126	112	113	133	0.0386024	0.246531	-0.167236	1.41339	0	0	0	427
5Vs50	yeast	161	RS8B_YEAST	15	15	18	24	28	21	0.0387134	0.246663	0.604862	1.41214	0	0	0	428
0.5Vs50	yeast	833	SKP1_YEAST	1	1	1	0	0	0	0.0388236	0.246788	-1	1.4109	0	0	0	429
0.5Vs50	yeast	973	AIM2_YEAST	1	1	1	0	0	0	0.0388236	0.246214	-1	1.4109	0	0	0	430
0.5Vs50	yeast	748	DHYS_YEAST	1	1	1	0	0	0	0.0388236	0.245643	-1	1.4109	0	0	0	431
0.5Vs50	yeast	821	TCPA_YEAST	1	1	1	0	0	0	0.0388236	0.245074	-1	1.4109	0	0	0	432
12,5Vs25	yeast	134	RS24A_YEAST	21	25	23	18	20	8	0.0391887	0.246807	-0.584963	1.40684	0	0	0	433
5Vs50	yeast	140	LSP1_YEAST	20	30	26	23	14	16	0.0393443	0.247216	-0.520007	1.40512	0	0	0	434
12,5Vs25	yeast	517	FKS2_YEAST	5	3	4	0	3	1	0.0394962	0.2476	-1.58496	1.40344	0	0	0	435
5Vs50	yeast	412	MAS5_YEAST	4	3	0	5	10	5	0.0395439	0.247331	1.51457	1.40292	0	0	0	436
0.5Vs50	yeast	447	SEC4_YEAST	4	2	6	6	12	8	0.0397242	0.24789	1.11548	1.40094	0	0	0	437
0.5Vs50	yeast	210	RS5_YEAST	17	19	18	9	17	10	0.0400593	0.24941	-0.584963	1.3973	0	0	0	438
12,5Vs25	yeast	911	SYP1_YEAST	1	1	1	0	0	0	0.0404713	0.251401	-1	1.39285	0	0	0	439
12,5Vs25	yeast	935	RFA1_YEAST	1	1	1	0	0	0	0.0404713	0.25083	-1	1.39285	0	0	0	440
12,5Vs25	yeast	321	GPD1_YEAST	13	12	11	9	4	8	0.0405647	0.250839	-0.777608	1.39185	0	0	0	441
5Vs50	yeast	327	AROC_YEAST	3	3	8	14	6	13	0.0408295	0.251905	1.23704	1.38903	0	0	0	442
0.5Vs50	yeast	178	SYG_YEAST	23	23	16	15	13	15	0.040889	0.251703	-0.527932	1.38839	0	0	0	443
0.5Vs50	yeast	477	UBC4_YEAST	3	1	2	8	4	4	0.0409365	0.251428	1.41504	1.38789	0	0	0	444
5Vs50	yeast	619	YBD6_YEAST	1	2	3	0	1	0	0.0413977	0.253689	-2.58496	1.38302	0	0	0	445
12,5Vs25	yeast	556	APD1_YEAST	5	6	2	3	0	1	0.0415628	0.25413	-1.70044	1.3813	0	0	0	446
5Vs50	yeast	599	NACB1_YEAS7	2	5	3	1	0	2	0.0416117	0.25386	-1.73697	1.38078	0	0	0	447
5Vs50	yeast	828	MIC14_YEAST	2	1	0	0	0	0	0.0417021	0.253843	-1	1.37984	0	0	0	448
5Vs50	yeast	756	OSH6_YEAST	2	1	0	0	0	0	0.0417021	0.253277	-1	1.37984	0	0	0	449
5Vs50	yeast	859	YCP4_YEAST	2	1	0	0	0	0	0.0417021	0.252715	-1	1.37984	0	0	0	450
5Vs50	yeast	856	PWP1_YEAST	2	1	0	0	0	0	0.0417021	0.252154	-1	1.37984	0	0	0	451
5Vs50	yeast	605	ODPX_YEAST	3	2	5	1	0	2	0.0417308	0.251769	-1.73697	1.37954	0	0	0	452
5Vs50	yeast	824	SEC24_YEAST	2	0	1	0	0	0	0.0418887	0.252164	-1	1.3779	0	0	0	453
5Vs50	yeast	760	MDG1_YEAS7	2	0	1	0	0	0	0.0418887	0.251609	-1	1.3779	0	0	0	454
5Vs50	yeast	855	YM13A_YEAST	1	2	0	0	0	0	0.0419167	0.251224	-1	1.37761	0	0	0	455
5Vs50	yeast	559	SEC17_YEAST	3	2	5	2	1	0	0.04204	0.25141	-1.73697	1.37634	0	0	0	456
0.5Vs50	yeast	824	SEC24_YEAST	0	1	2	0	0	0	0.0420444	0.250886	-1	1.37629	0	0	0	457
0.5Vs50	yeast	754	MCFS2_YEAST	0	3	1	0	0	0	0.0420528	0.250389	-1.22239	1.3762	0	0	0	458
0.5Vs50	yeast	762	ERF3_YEAST	1	2	0	0	0	0	0.0422341	0.25092	-1	1.37434	0	0	0	459
5Vs50	yeast	672	VTI1_YEAST	1	0	2	0	0	0	0.042309	0.250819	-1	1.37357	0	0	0	460
5Vs50	yeast	738	HCH1_YEAST	1	0	2	0	0	0	0.042309	0.250275	-1	1.37357	0	0	0	461
5Vs50	yeast	744	BZRD_YEAST	1	0	2	0	0	0	0.042309	0.249733	-1	1.37357	0	0	0	462
5Vs50	yeast	748	DHYS_YEAST	1	0	2	0	0	0	0.042309	0.249194	-1	1.37357	0	0	0	463
5Vs50	yeast	676	TPM2_YEAST	0	2	1	0	0	0	0.0423388	0.248832	-1	1.37326	0	0	0	464
5Vs50	yeast	821	TCPA_YEAST	0	2	1	0	0	0	0.0423388	0.248297	-1	1.37326	0	0	0	465
0.5Vs50	yeast	843	SMC1_YEAST	1	0	2	0	0	0	0.0423389	0.247764	-1	1.37326	0	0	0	466
0.5Vs50	yeast	854	TOM70_YEAST	1	0	2	0	0	0	0.0423389	0.247234	-1	1.37326	0	0	0	467
12,5Vs25	yeast	783	TIM9_YEAST	0	0	0	1	1	1	0.0423733	0.246906	1	1.37291	0	0	0	468
0.5Vs50	yeast	743	RS30B_YEAST	2	1	0	0	0	0	0.0425375	0.247335	-1	1.37123	0	0	0	469
0.5Vs50	yeast	755	ARL1_YEAST	2	0	1	0	0	0	0.0425921	0.247125	-1	1.37067	0	0	0	470
0.5Vs50	yeast	235	DHE2_YEAST	10	10	7	10	17	20	0.0426143	0.246728	0.799701	1.37045	0	0	0	471
0.5Vs50	yeast	123	VDAC1_YEAST	33	29	24	21	21	22	0.0430989	0.249006	-0.426265	1.36553	0	0	0	472
12,5Vs25	yeast	689	TWF1_YEAST	0	0	0	3	0	1	0.043368	0.250031	1.22239	1.36283	0	0	0	473
0.5Vs50	yeast	763	YP148_YEAST	3	1	0	0	0	0	0.0433704	0.249517	-1.22239	1.36281	0	0	0	474
0.5Vs50	yeast	756	OSH6_YEAST	3	1	0	0	0	0	0.0433704	0.248992	-1.22239	1.36281	0	0	0	475
0.5Vs50	yeast	741	ZRC1_YEAST	3	1	0	0	0	0	0.0433704	0.248469	-1.22239	1.36281	0	0	0	476
0.5Vs50	yeast	641	PFD6_YEAST	3	2	3	1	0	1	0.043501	0.248694	-2	1.3615	0	0	0	477
0.5Vs50	yeast	645	2AAA_YEAST	4	2	2	1	0	1	0.043501	0.248174	-2	1.3615	0	0	0	478
12,5Vs25	yeast	838	SCW4_YEAST	0	1	2	0	0	0	0.0435463	0.247914	-1	1.36105	0	0	0	479
5Vs50	yeast	314	ATPG_YEAST	4	6	7	9	9	14	0.0436774	0.248142	0.912537	1.35974	0	0	0	480
12,5Vs25	yeast	851	DBP2_YEAS7	2	1	0	0	0	0	0.0437606	0.248098	-1	1.35892	0	0	0	481
12,5Vs25	yeast	844	PUT2_YEAST	0	2	1	0	0	0	0.0438539	0.248111	-1	1.35799	0	0	0	482
12,5Vs25	yeast	813	YL257_YEAST	1	2	0	0	0	0	0.0439655	0.248227	-1	1.35689	0	0	0	483
12,5Vs25	yeast	848	TOM22_YEAST	1	2	0	0	0	0	0.0439655	0.247715	-1	1.35689	0	0	0	484
5Vs50	yeast	702	DTD_YEAST	0	0	0	1	1	1	0.0443745	0.249504	1	1.35287	0	0	0	485
12,5Vs25	yeast	760	MDG1_YEAS7	1	3	0	0	0	0	0.0444717	0.249535	-1.22239	1.35192	0	0	0	486
12,5Vs25	yeast	829	PUR6_YEAST	0	0	0	1	2	0	0.0446491	0.250016	1	1.35019	0	0	0	487
12,5Vs25	yeast	827	NMT_YEAST	0	0	0	1	2	0	0.0446491	0.249504	1	1.35019	0	0	0	488
12,5Vs25	yeast	502	DLHH_YEAST	2	1	3	1	0	0	0.0447544	0.249581	-2.58496	1.34916	0	0	0	489
12,5Vs25	yeast	688	VATG_YEAST	3	2	1	1	0	0	0.0447544	0.249072	-2.58496	1.34916	0	0	0	490
12,5Vs25	yeast	594	MSRA_YEAST	3	2	1	1	0	0	0.0447544	0.248565	-2.58496	1.34916	0	0	0	491
12,5Vs25	yeast	143	GFA1_YEAST	26	29	26	26	14	18	0.0450422	0.249655	-0.481869	1.34638	0	0	0	492
0.5Vs50	yeast	23	RL401_YEAST	61	64	76	54	49	0	0.0452072	0.250061	-0.964551	1.34479	0	0	0	493
5Vs50	yeast	292	H2A1_YEAST	10	6	7	15	14	11	0.045391	0.250569	0.798366	1.34303	0	0	0	494
0.5Vs50	yeast	708	RV161_YEAST	0	0	0	0	1	3	0.0454673	0.250483	1.22239	1.3423	0	0	0	495
12,5Vs25	yeast	16	AHP1_YEAST	123	116	114	151	132	130	0.0455585	0.25048	0.226474	1.34143	0	0	0	496
5Vs50	yeast	708	RV161_YEAST	0	0	0	0	1	3	0.0456129	0.250275	1.22239	1.34091	0	0	0	497
12,5Vs25	yeast	792	UBC1_YEAST	0	0	0	0	2	1	0.0456706	0.250088	1	1.34036	0	0	0	498
0.5Vs50	yeast	701	RFA3_YEAST	0	0	0	3	0	1	0.0457929	0.250255	1.22239	1.3392	0	0	0	499
12,5Vs25	yeast	796	GGA2_YEAST	0	0	0	1	0	2	0.0458979	0.250327	1	1.33821	0	0	0	500
5Vs50	yeast	701	RFA3_YEAST	0	0	0	3	0	1	0.045939	0.250051	1.22239	1.33782	0	0	0	501
0.5Vs50	yeast	452	PSA5_YEAST	5	3	5	2	1	2	0.0460623	0.250223	-1.37851	1.33665	0	0	0	502
12,5Vs25	yeast	663	TCPQ_YEAST	0	0	2	4	4	1	0.0462044	0.250496	2.16993	1.33532	0	0	0	503
12,5Vs25	yeast	590	UBC13_YEAST	0	0	0	0	1	2	0.0463778	0.250937	1	1.33369	0	0	0	504
0.5Vs50	yeast	722	XPT1_YEAST	0	0	0	1	3	0	0.0465208	0.251212	1.22239	1.33235	0	0	0	505
0.5Vs50	yeast	698	NFU1_YEAST	0	0	0	0	1	2	0.0465633	0.250945	1	1.33196	0	0	0	506
5Vs50	yeast	773	RV167_YEAST	0	0	0	1	0	2	0.0466749	0.25105	1	1.33092	0	0	0	507
5Vs50	yeast	793	YET1_YEAST	0	0	0	1	0	2	0.0466749	0.250556	1	1.33092	0	0	0	508
0.5Vs50	yeast	275	MVD1_YEAST	12	15	14	10	6	10	0.046731	0.250364	-0.657112	1.33039	0	0	0	509
5Vs50	yeast	768	TAF14_YEAST	0	0	0	0	1	2	0.0467664	0.250063	1	1.33007	0	0	0	510
5Vs50	yeast	698	NFU1_YEAST	0	0	0	0	1	2	0.0467664	0.249573	1	1.33007	0	0	0	511
12,5Vs25	yeast	719	UCRI_YEAST	3	3	2	2	0	0	0.0473314	0.251604	-2	1.32485	0	0	0	513
12,5Vs25	yeast	82	RS12_YEAST	35	38	42	30	24	34	0.0474261	0.251617	-0.386058	1.32398	0	0	0	514
0.5Vs50	yeast	174	HXKG_YEAST	28	31	20	20	21	17	0.0479194	0.25374	-0.4458	1.31949	0	0	0	515
5Vs50	yeast	173	PDI_YEAST	25	21	22	16	20	13	0.0483779	0.255671	-0.472753	1.31535	0	0	0	516
0.5Vs50	yeast	41	TKT1_YEAST	55	58	56	47	48	45	0.0485227	0.255941	-0.271596	1.31405	0	0	0	517
5Vs50	yeast	548	YPT1_YEAST	0	6	0	3	8	7	0.0486201	0.255959	1.58496	1.31318	0	0	0	518
12,5Vs25	yeast	577	UPP_YEAST	4	1	3	1	1	0	0.0486465	0.255605	-2	1.31295	0	0	0	519
5Vs50	yeast	55	OYE2_YEAST	51	45	40	39	34	37	0.0488068	0.255954	-0.306103	1.31152	0	0	0	520
0.5Vs50	yeast	176	C1TC_YEAST	22	17	20	9	17	15	0.0490432	0.2567	-0.525091	1.30942	0	0	0	521
5Vs50	yeast	265	RL36B_YEAST	7	5	9	14	13	10	0.0492163	0.257113	0.817136	1.30789	0	0	0	522
5Vs50	yeast	568	IPB2_YEAST	6	1	0	0	0	0	0.049219	0.256635	-1.73697	1.30787	0	0	0	523
5Vs50	yeast	60	RL8B_YEAST	32	34	30	38	51	41	0.0494234	0.257209	0.437405	1.30607	0	0	0	524
0.5Vs50	yeast	170	RL6A_YEAST	29	31	27	25	13	26	0.0497649	0.258493	-0.442943	1.30308	0	0	0	525
5Vs50	yeast	175	PAA1_YEAST	25	15	11	9	6	13	0.0498858	0.258628	-0.86507	1.30202	0	0	0	526
0.5Vs50	yeast	221	GOR1_YEAST	14	21	19	11	13	13	0.0499215	0.258322	-0.545434	1.30171	0	0	0	527
0.5Vs50	yeast	179	RL35B_YEAST	23	20	25	16	18	15	0.0503169	0.259875	-0.472753	1.29829	0	0	0	528
0.5Vs50	yeast	340	CARB_YEAST	13	13	11	10	7	6	0.0504559	0.2601	-0.685891	1.29709	0	0	0	529
0.5Vs50	yeast	482	HSP42_YEAST	6	5	2	1	1	3	0.0520941	0.268039	-1.37851	1.28321	0	0	0	530
0.5Vs50	yeast	451	AAP1_YEAST	9	7	3	3	3	3	0.0522255	0.268209	-1.078	1.28212	0	0	0	531
5Vs50	yeast	487	ARO1_YEAS2	5	2	8	2	2	2	0.0532265	0.272836	-1.32193	1.27387	0	0	0	532
5Vs50	yeast	156	RL2A_YEAST	19	15	21	25	27	28	0.053365	0.273033	0.540568	1.27274	0	0	0	533
0.5Vs50	yeast	373	LEUC_YEAST	9	6	9	4	5	4	0.0533722	0.272558	-0.884523	1.27268	0	0	0	534
5Vs50	yeast	421	ARPC1_YEAST	10	10	8	4	9	3	0.0541333	0.275928	-0.807355	1.26654	0	0	0	535
5Vs50	yeast	235	DHE2_YEAST	10	4	11	10	17	20	0.0543196	0.276361	0.910733	1.26504	0	0	0	536
0.5Vs50	yeast	448	VTC4_YEAST	4	9	3	0	1	4	0.0545903	0.277221	-1.67807	1.26288	0	0	0	537
0.5Vs50	yeast	163	PYC2_YEAST	23	23	25	13	20	19	0.0550537	0.279055	-0.449307	1.25921	0	0	0	538
5Vs50	yeast	267	AMPL_YEAST	10	4	6	9	11	17	0.0551725	0.279138	0.887525	1.25828	0	0	0	539
12,5Vs25	yeast	48	HS104_YEAST	40	38	56	42	27	30	0.0557576	0.281576	-0.436733	1.2537	0	0	0	540
0.5Vs50	yeast	534	AMPM1_YEAST	4	3	4	1	1	2	0.0558706	0.281625	-1.45943	1.25282	0	0	0	541
5Vs50	yeast	584	ILV3_YEAST	4	5	5	1	3	2	0.0572839	0.288216	-1.22239	1.24197	0	0	0	542
0.5Vs50	yeast	446	ABF2_YEAST	2	3	5	6	9	6	0.0576771	0.28966	1.07039	1.239	0	0	0	543
12,5Vs25	yeast	322	DAK1_YEAST	13	9	14	9	7	6	0.0577975	0.289731	-0.710493	1.23809	0	0	0	544
5Vs50	yeast	275	MVD1_YEAST	13	14	13	10	6	10	0.0587959	0.294195	-0.621488	1.23065	0	0	0	545
5Vs50	yeast	522	CAP_YEAST	3	3	2	5	7	6	0.0590002	0.294677	1.16993	1.22915	0	0	0	546
0.5Vs50	yeast	546	TAE2_YEAST	2	6	6	2	2	2	0.0590781	0.294526	-1.22239	1.22857	0	0	0	547
5Vs50	yeast	534	AMPM1_YEAST	2	3	6	1	1	2	0.0590977	0.294087	-1.45943	1.22843	0	0	0	548
5Vs50	yeast	43	VATA_YEAST	58	58	52	47	47	47	0.0593102	0.294606	-0.252766	1.22687	0	0	0	549
0.5Vs50	yeast	33	METE_YEAST	76	65	80	70	63	57	0.0597946	0.296473	-0.218047	1.22334	0	0	0	550
0.5Vs50	yeast	308	PYRF_YEAST	4	6	8	11	15	7	0.0608228	0.301023	0.874469	1.21593	0	0	0	551
0.5Vs50	yeast	283	HSP78_YEAST	18	17	11	10	10	11	0.060911	0.300914	-0.569366	1.2153	0	0	0	552
12,5Vs25	yeast	653	EIF3J_YEAST	4	3	4	0	3	1	0.0617786	0.304648	-1.45943	1.20916	0	0	0	553
0.5Vs50	yeast	267	AMPL_YEAST	6	10	5	9	11	17	0.0621894	0.30612	0.817136	1.20628	0	0	0	554
0.5Vs50	yeast	1	G3P3_YEAST	565	635	585	667	673	636	0.062747	0.308308	0.146659	1.20241	0	0	0	555
12,5Vs25	yeast	265	RL36B_YEAST	5	9	15	5	5	5	0.0634802	0.31135	-0.95109	1.19736	0	0	0	556
5Vs50	yeast	191	G4P1_YEAST	24	19	19	13	16	16	0.0641596	0.314117	-0.462343	1.19274	0	0	0	557
5Vs50	yeast	422	OM45_YEAST	8	3	9	2	4	4	0.0644743	0.315092	-1	1.19061	0	0	0	558
5Vs50	yeast	285	UBA1_YEAST	17	16	15	13	12	8	0.0644836	0.314574	-0.540568	1.19055	0	0	0	559
5Vs50	yeast	15	HSP72_YEAST	142	142	126	125	125	124	0.0649982	0.316518	-0.132586	1.1871	0	0	0	560
0.5Vs50	yeast	328	IF4F1_YEAST	7	7	4	2	5	2	0.0654712	0.318253	-1	1.18395	0	0	0	561
5Vs50	yeast	652	KPR3_YEAST	3	3	3	1	1	1	0.0659755	0.320134	-1.58496	1.18062	0	0	0	562
0.5Vs50	yeast	10	ALF_YEAST	168	176	198	167	167	168	0.0665048	0.322129	-0.110605	1.17715	0	0	0	563
0.5Vs50	yeast	106	RS9B_YEAST	21	22	29	33	30	36	0.0665127	0.321596	0.459432	1.1771	0	0	0	564
5Vs50	yeast	131	ABP1_YEAST	32	22	32	26	18	22	0.0667071	0.321965	-0.381871	1.17583	0	0	0	565
0.5Vs50	yeast	603	PRS6A_YEAST	3	2	4	1	1	1	0.0667543	0.321624	-1.58496	1.17552	0	0	0	566
0.5Vs50	yeast	654	ODPB_YEAST	2	3	4	2	0	1	0.0667543	0.321056	-1.58496	1.17552	0	0	0	567
0.5Vs50	yeast	585	KPR5_YEAST	2	5	2	1	1	1	0.0668245	0.320828	-1.58496	1.17506	0	0	0	568
5Vs50	yeast	491	NOP56_YEAST	7	5	7	3	6	0	0.0669004	0.320628	-1.078	1.17457	0	0	0	569
0.5Vs50	yeast	48	HS104_YEAST	45	38	42	53	49	59	0.0673583	0.322256	0.365133	1.17161	0	0	0	570
0.5Vs50	yeast	94	RS3_YEAST	39	35	35	30	25	32	0.0674758	0.322253	-0.325241	1.17085	0	0	0	571
5Vs50	yeast	184	RS20_YEAST	21	24	19	15	15	17	0.0680473	0.324414	-0.445411	1.16719	0	0	0	572
12,5Vs25	yeast	393	NEW1_YEAST	6	4	5	6	11	10	0.068244	0.324784	0.847997	1.16594	0	0	0	573
0.5Vs50	yeast	128	SYNC_YEAST	19	21	18	25	25	32	0.0685376	0.325613	0.499571	1.16407	0	0	0	574
5Vs50	yeast	535	GST1_YEAST	2	2	3	6	6	4	0.0703973	0.333867	1.19265	1.15244	0	0	0	575
0.5Vs50	yeast	418	SYMC_YEAST	7	5	10	4	6	2	0.0704339	0.33346	-0.874469	1.15222	0	0	0	576
12,5Vs25	yeast	281	CRH1_YEAST	17	11	11	8	7	10	0.0704496	0.332957	-0.641546	1.15212	0	0	0	577
5Vs50	yeast	358	IF2B_YEAST	0	11	0	8	7	5	0.0708253	0.333576	0.862496	1.14981	0	0	0	579
12,5Vs25	yeast	55	OYE2_YEAST	42	35	33	51	48	41	0.0718362	0.337754	0.347923	1.14366	0	0	0	580
0.5Vs50	yeast	44	IDHP_YEAST	40	45	35	48	60	47	0.0718406	0.337193	0.369234	1.14363	0	0	0	581
5Vs50	yeast	373	LEUC_YEAST	6	7	10	4	5	4	0.0726104	0.340221	-0.823122	1.139	0	0	0	582
0.5Vs50	yeast	555	MKT1_YEAST	6	3	3	3	1	1	0.0726257	0.339709	-1.26303	1.13891	0	0	0	583
5Vs50	yeast	90	DHAS_YEAST	32	32	31	28	23	24	0.0728789	0.34031	-0.341037	1.1374	0	0	0	584
12,5Vs25	yeast	575	TPS1_YEAST	3	3	3	0	0	3	0.0734742	0.342503	-1.58496	1.13387	0	0	0	585
0.5Vs50	yeast	148	RS19A_YEAST	25	30	20	17	20	20	0.07536	0.350694	-0.395929	1.12286	0	0	0	586
5Vs50	yeast	178	SYG_YEAST	25	14	20	15	13	15	0.0755701	0.351073	-0.456378	1.12165	0	0	0	587
5Vs50	yeast	645	2AAA_YEAST	1	3	3	1	0	1	0.0762885	0.353807	-1.80735	1.11754	0	0	0	588
12,5Vs25	yeast	41	TKT1_YEAST	54	52	49	64	68	58	0.0768015	0.355582	0.293731	1.11463	0	0	0	589
0.5Vs50	yeast	344	PYRE_YEAST	5	4	3	7	10	6	0.0768113	0.355025	0.938599	1.11457	0	0	0	590
5Vs50	yeast	423	ARF2_YEAST	4	6	4	7	0	0	0.0769539	0.355082	-1	1.11377	0	0	0	591
0.5Vs50	yeast	656	PSA7_YEAST	3	2	2	0	2	0	0.0770432	0.354893	-1.80735	1.11327	0	0	0	592
0.5Vs50	yeast	703	MCK1_YEAST	2	2	3	0	0	2	0.0770432	0.354295	-1.80735	1.11327	0	0	0	593
5Vs50	yeast	17	PYR1_YEAST	122	109	106	127	132	140	0.0780235	0.358199	0.24364	1.10777	0	0	0	594
0.5Vs50	yeast	233	RL6B_YEAST	24	24	20	22	0	17	0.0780714	0.357816	-0.802061	1.10751	0	0	0	595
5Vs50	yeast	28	FAS2_YEAST	95	78	81	70	79	76	0.0782781	0.358162	-0.174903	1.10636	0	0	0	596
0.5Vs50	yeast	156	RL2A_YEAST	19	16	22	25	27	28	0.0784179	0.3582	0.489038	1.10558	0	0	0	597
12,5Vs25	yeast	259	MPI_YEAST	18	17	18	14	11	12	0.0795371	0.362705	-0.518467	1.09943	0	0	0	598
5Vs50	yeast	810	IMB3_YEAST	1	2	2	1	0	0	0.0797121	0.362896	-2.32193	1.09848	0	0	0	599
5Vs50	yeast	719	UCRI_YEAST	1	1	3	0	0	1	0.0798803	0.363056	-2.32193	1.09756	0	0	0	600
5Vs50	yeast	735	YD19A_YEAST	1	1	3	1	0	0	0.0799238	0.362649	-2.32193	1.09732	0	0	0	601
0.5Vs50	yeast	813	YL257_YEAST	2	2	1	1	0	0	0.0803409	0.363936	-2.32193	1.09506	0	0	0	602
0.5Vs50	yeast	719	UCRI_YEAST	2	1	2	0	0	1	0.0803409	0.363333	-2.32193	1.09506	0	0	0	603
0.5Vs50	yeast	154	RS17A_YEAST	22	27	29	22	20	18	0.080411	0.363047	-0.378512	1.09468	0	0	0	604
0.5Vs50	yeast	260	YP260_YEAST	9	17	18	11	11	8	0.0806138	0.363361	-0.552541	1.09359	0	0	0	605
5Vs50	yeast	354	PRTB_YEAST	9	11	9	5	5	8	0.0806999	0.36315	-0.688056	1.09313	0	0	0	606
0.5Vs50	yeast	134	RS24A_YEAST	31	21	32	20	19	26	0.0811638	0.364635	-0.36995	1.09064	0	0	0	607
0.5Vs50	yeast	143	GFA1_YEAST	31	20	31	17	23	23	0.0823234	0.369237	-0.380272	1.08448	0	0	0	608
5Vs50	yeast	431	RLI1_YEAST	9	7	4	4	3	4	0.082358	0.368785	-0.862496	1.08429	0	0	0	609
5Vs50	yeast	562	CBF5_YEAST	6	2	1	2	0	0	0.0823771	0.368266	-2.16993	1.08419	0	0	0	610
0.5Vs50	yeast	515	YEY6_YEAST	6	6	4	2	1	5	0.0824106	0.367813	-1	1.08402	0	0	0	611
5Vs50	yeast	133	RL9A_YEAST	32	31	29	21	22	30	0.0827813	0.368864	-0.333737	1.08207	0	0	0	612
5Vs50	yeast	30	DHE4_YEAST	89	89	79	81	62	85	0.0828688	0.368651	-0.172735	1.08161	0	0	0	613
5Vs50	yeast	664	EIF3B_YEAS7	4	3	3	4	0	0	0.0834178	0.370489	-1.32193	1.07874	0	0	0	614
5Vs50	yeast	320	AHA1_YEAST	10	12	13	6	8	9	0.0834207	0.3699	-0.605721	1.07873	0	0	0	615
0.5Vs50	yeast	431	RLI1_YEAST	6	7	7	4	3	4	0.083885	0.371355	-0.862496	1.07632	0	0	0	616
5Vs50	yeast	533	RL21A_YEAST	2	2	2	4	4	6	0.0840197	0.371348	1.22239	1.07562	0	0	0	617
5Vs50	yeast	614	RL22A_YEAST	5	1	2	0	2	0	0.0841795	0.371452	-2	1.07479	0	0	0	618
5Vs50	yeast	62	DHE5_YEAST	45	44	36	33	27	43	0.084698	0.373136	-0.279284	1.07213	0	0	0	619
5Vs50	yeast	237	RL16B_YEAST	19	19	18	14	14	13	0.0853744	0.375509	-0.449803	1.06867	0	0	0	620
5Vs50	yeast	244	TRX2_YEAST	19	10	12	8	10	10	0.085544	0.37565	-0.550197	1.06781	0	0	0	621
12,5Vs25	yeast	71	ALDH6_YEAST	43	33	46	37	32	29	0.0857692	0.376033	-0.316027	1.06667	0	0	0	622
5Vs50	yeast	146	FPPS_YEAST	30	24	30	25	18	23	0.0866195	0.379152	-0.347923	1.06238	0	0	0	623
5Vs50	yeast	207	ASSY_YEAST	20	22	23	15	19	15	0.086943	0.379958	-0.407658	1.06077	0	0	0	624
0.5Vs50	yeast	315	RS2_YEAST	9	6	7	9	14	13	0.0870926	0.380003	0.710493	1.06002	0	0	0	625
5Vs50	yeast	430	RPN2_YEAST	4	4	5	9	8	7	0.0883838	0.38502	0.884523	1.05363	0	0	0	626
0.5Vs50	yeast	569	CRP1_YEAS1	4	5	4	0	2	4	0.0885256	0.385023	-1.11548	1.05293	0	0	0	627
0.5Vs50	yeast	521	EIF3I_YEAS7	4	5	4	2	2	2	0.0885256	0.38441	-1.11548	1.05293	0	0	0	628
5Vs50	yeast	609	EIF2A_YEAST	3	3	4	1	2	1	0.0886744	0.384444	-1.32193	1.0522	0	0	0	629
5Vs50	yeast	588	TOM40_YEAST	5	3	2	0	2	2	0.0886744	0.383834	-1.32193	1.0522	0	0	0	630
5Vs50	yeast	618	YET3_YEAST	2	5	3	2	2	0	0.088683	0.383262	-1.32193	1.05216	0	0	0	631
0.5Vs50	yeast	280	RS11A_YEAST	14	11	17	9	10	10	0.089123	0.384554	-0.534336	1.05001	0	0	0	632
12,5Vs25	yeast	492	NDH1_YEAST	0	4	4	4	8	5	0.0910114	0.392082	1.08746	1.0409	0	0	0	633
5Vs50	yeast	83	ACEA_YEAST	42	37	32	27	32	32	0.0911048	0.391866	-0.286621	1.04046	0	0	0	634
5Vs50	yeast	830	RPN5_YEAST	1	1	0	0	0	0	0.0912596	0.391913	-0.736966	1.03972	0	0	0	635
5Vs50	yeast	845	DCE_YEAST	1	1	0	0	0	0	0.0912596	0.391297	-0.736966	1.03972	0	0	0	636
5Vs50	yeast	815	EMP47_YEAST	0	1	1	0	0	0	0.0912596	0.390683	-0.736966	1.03972	0	0	0	637
5Vs50	yeast	956	MPM1_YEAST	1	0	1	0	0	0	0.0912596	0.390071	-0.736966	1.03972	0	0	0	638
5Vs50	yeast	930	COX15_YEAST	1	1	0	0	0	0	0.0912596	0.38946	-0.736966	1.03972	0	0	0	639
5Vs50	yeast	918	COX14_YEAST	1	0	1	0	0	0	0.0912596	0.388852	-0.736966	1.03972	0	0	0	640
5Vs50	yeast	916	CAJ1_YEAST	1	0	1	0	0	0	0.0912596	0.388245	-0.736966	1.03972	0	0	0	641
5Vs50	yeast	754	MCFS2_YEAST	1	1	0	0	0	0	0.0912596	0.38764	-0.736966	1.03972	0	0	0	642
5Vs50	yeast	814	MIA40_YEAST	1	1	0	0	0	0	0.0912596	0.387037	-0.736966	1.03972	0	0	0	643
5Vs50	yeast	961	URA7_YEAST	1	1	0	0	0	0	0.0912596	0.386436	-0.736966	1.03972	0	0	0	644
5Vs50	yeast	750	APA1_YEAST	1	1	0	0	0	0	0.0912596	0.385837	-0.736966	1.03972	0	0	0	645
5Vs50	yeast	827	NMT_YEAST	1	1	0	0	0	0	0.0912596	0.38524	-0.736966	1.03972	0	0	0	646
5Vs50	yeast	958	SNF1_YEAST	1	0	1	0	0	0	0.0912596	0.384645	-0.736966	1.03972	0	0	0	647
12,5Vs25	yeast	494	RS26B_YEAST	0	5	1	4	6	4	0.0913026	0.384232	1.22239	1.03952	0	0	0	648
0.5Vs50	yeast	922	CSK2B_YEAST	1	1	0	0	0	0	0.0916195	0.384971	-0.736966	1.03801	0	0	0	649
0.5Vs50	yeast	983	ERG2_YEAST	1	1	0	0	0	0	0.0916195	0.384379	-0.736966	1.03801	0	0	0	650
0.5Vs50	yeast	857	LYS2_YEAST	1	1	0	0	0	0	0.0916195	0.383788	-0.736966	1.03801	0	0	0	651
0.5Vs50	yeast	760	MDG1_YEAS7	1	1	0	0	0	0	0.0916195	0.3832	-0.736966	1.03801	0	0	0	652
0.5Vs50	yeast	828	MIC14_YEAST	1	0	1	0	0	0	0.0916195	0.382613	-0.736966	1.03801	0	0	0	653
0.5Vs50	yeast	849	YJR1_YEAST	1	0	1	0	0	0	0.0916195	0.382028	-0.736966	1.03801	0	0	0	654
0.5Vs50	yeast	940	YFI7_YEAST	1	0	1	0	0	0	0.0916195	0.381445	-0.736966	1.03801	0	0	0	655
0.5Vs50	yeast	935	RFA1_YEAST	0	1	1	0	0	0	0.0916195	0.380863	-0.736966	1.03801	0	0	0	656
0.5Vs50	yeast	970	OAT_YEAST	0	1	1	0	0	0	0.0916195	0.380283	-0.736966	1.03801	0	0	0	657
0.5Vs50	yeast	742	SEM1_YEAST	0	1	1	0	0	0	0.0916195	0.379706	-0.736966	1.03801	0	0	0	658
5Vs50	yeast	648	MTC1_YEAST	2	0	1	4	4	1	0.0916776	0.37937	1.58496	1.03774	0	0	0	659
12,5Vs25	yeast	845	DCE_YEAST	1	0	1	0	0	0	0.0943436	0.38981	-0.736966	1.02529	0	0	0	660
12,5Vs25	yeast	874	LSB1_YEAST	1	0	1	0	0	0	0.0943436	0.389221	-0.736966	1.02529	0	0	0	661
12,5Vs25	yeast	762	ERF3_YEAST	1	1	0	0	0	0	0.0943436	0.388633	-0.736966	1.02529	0	0	0	662
5Vs50	yeast	100	MDHM_YEAST	34	24	31	22	30	18	0.0947948	0.389903	-0.34645	1.02322	0	0	0	663
0.5Vs50	yeast	284	GVP36_YEAST	9	13	15	12	6	7	0.0956307	0.392748	-0.565597	1.0194	0	0	0	664
5Vs50	yeast	215	IMB4_YEAST	22	18	12	23	24	26	0.0959182	0.393337	0.489385	1.0181	0	0	0	665
5Vs50	yeast	127	ASNS2_YEAST	22	17	30	19	14	19	0.0960533	0.393299	-0.408085	1.01749	0	0	0	666
0.5Vs50	yeast	175	PAA1_YEAST	13	18	10	9	6	13	0.0973979	0.398207	-0.550197	1.01145	0	0	0	667
12,5Vs25	yeast	815	EMP47_YEAST	0	0	0	0	1	1	0.0974496	0.397822	0.736966	1.01122	0	0	0	668
12,5Vs25	yeast	921	FSH1_YEAST	0	0	0	1	0	1	0.0974496	0.397227	0.736966	1.01122	0	0	0	669
12,5Vs25	yeast	870	IST2_YEAST	0	0	0	0	1	1	0.0974496	0.396634	0.736966	1.01122	0	0	0	670
12,5Vs25	yeast	785	PP2C3_YEAST	0	0	0	1	0	1	0.0974496	0.396043	0.736966	1.01122	0	0	0	671
5Vs50	yeast	14	EF2_YEAST	150	162	138	147	146	117	0.0979106	0.397325	-0.134301	1.00917	0	0	0	672
12,5Vs25	yeast	620	XPO1_YEAST	2	3	5	2	0	2	0.0981458	0.397687	-1.32193	1.00813	0	0	0	673
5Vs50	yeast	219	RL17B_YEAST	18	21	14	10	15	14	0.0986259	0.39904	-0.442518	1.00601	0	0	0	674
12,5Vs25	yeast	491	NOP56_YEAST	4	2	4	7	8	4	0.0987701	0.399031	0.925999	1.00537	0	0	0	675
0.5Vs50	yeast	449	CBPY_YEAST	1	3	1	6	3	3	0.0989331	0.399098	1.26303	1.00466	0	0	0	676
5Vs50	yeast	326	ACBP_YEAST	10	14	14	8	5	13	0.100022	0.402895	-0.547488	0.999905	0	0	0	677
0.5Vs50	yeast	774	YI002_YEAST	0	0	0	0	1	1	0.100291	0.403385	0.736966	0.998736	0	0	0	678
0.5Vs50	yeast	881	VIP1_YEAST	0	0	0	0	1	1	0.100291	0.402791	0.736966	0.998736	0	0	0	679
0.5Vs50	yeast	871	SNZ2_YEAST	0	0	0	0	1	1	0.100291	0.402198	0.736966	0.998736	0	0	0	680
0.5Vs50	yeast	870	IST2_YEAST	0	0	0	0	1	1	0.100291	0.401608	0.736966	0.998736	0	0	0	681
0.5Vs50	yeast	886	SWI3_YEAST	0	0	0	0	1	1	0.100291	0.401019	0.736966	0.998736	0	0	0	682
0.5Vs50	yeast	872	PBP1_YEAST	0	0	0	1	0	1	0.100291	0.400432	0.736966	0.998736	0	0	0	683
0.5Vs50	yeast	874	LSB1_YEAST	0	0	0	1	0	1	0.100291	0.399846	0.736966	0.998736	0	0	0	684
0.5Vs50	yeast	879	NSR1_YEAST	0	0	0	1	0	1	0.100291	0.399263	0.736966	0.998736	0	0	0	685
5Vs50	yeast	881	VIP1_YEAST	0	0	0	0	1	1	0.100675	0.400207	0.736966	0.997076	0	0	0	686
5Vs50	yeast	882	KRE33_YEAST	0	0	0	0	1	1	0.100675	0.399624	0.736966	0.997076	0	0	0	687
5Vs50	yeast	871	SNZ2_YEAST	0	0	0	0	1	1	0.100675	0.399043	0.736966	0.997076	0	0	0	688
5Vs50	yeast	794	SSN3_YEAST	0	0	0	0	1	1	0.100675	0.398464	0.736966	0.997076	0	0	0	689
5Vs50	yeast	870	IST2_YEAST	0	0	0	0	1	1	0.100675	0.397887	0.736966	0.997076	0	0	0	690
5Vs50	yeast	898	YBQ6_YEAST	0	0	0	1	1	0	0.100675	0.397311	0.736966	0.997076	0	0	0	691
5Vs50	yeast	886	SWI3_YEAST	0	0	0	0	1	1	0.100675	0.396737	0.736966	0.997076	0	0	0	692
5Vs50	yeast	879	NSR1_YEAST	0	0	0	1	0	1	0.100675	0.396164	0.736966	0.997076	0	0	0	693
12,5Vs25	yeast	238	RL24A_YEAST	15	10	12	20	18	15	0.102965	0.404591	0.518467	0.98731	0	0	0	694
12,5Vs25	yeast	57	ILV5_YEAST	35	35	34	35	52	44	0.103008	0.404175	0.332983	0.987131	0	0	0	695
0.5Vs50	yeast	246	MPCP_YEAST	9	15	19	15	24	25	0.103023	0.403657	0.573735	0.987064	0	0	0	696
5Vs50	yeast	69	PMG1_YEAST	44	38	41	34	33	36	0.103349	0.404352	-0.256014	0.985693	0	0	0	697
0.5Vs50	yeast	288	DHOM_YEAST	6	8	7	11	8	15	0.103465	0.404225	0.695145	0.985206	0	0	0	698
0.5Vs50	yeast	6	G3P2_YEAST	273	305	288	315	338	315	0.10381	0.404994	0.16064	0.98376	0	0	0	699
0.5Vs50	yeast	442	RS28B_YEAST	4	4	4	9	7	6	0.104504	0.407119	0.874469	0.980866	0	0	0	700
12,5Vs25	yeast	42	HXKB_YEAST	41	49	61	41	40	44	0.104764	0.40755	-0.27262	0.979786	0	0	0	701
12,5Vs25	yeast	210	RS5_YEAST	20	18	16	17	8	14	0.104767	0.406981	-0.469485	0.979774	0	0	0	702
5Vs50	yeast	174	HXKG_YEAST	27	22	25	20	21	17	0.104972	0.407197	-0.351472	0.978925	0	0	0	703
5Vs50	yeast	210	RS5_YEAST	12	18	22	9	17	10	0.105067	0.406986	-0.530515	0.978533	0	0	0	704
0.5Vs50	yeast	737	ISC10_YEAST	0	2	3	1	0	0	0.106167	0.410665	-2.32193	0.974009	0	0	0	705
12,5Vs25	yeast	24	EF3A_YEAST	101	77	81	68	86	66	0.106187	0.41016	-0.235449	0.973927	0	0	0	706
5Vs50	yeast	103	SYIC_YEAST	27	30	20	38	33	31	0.107163	0.413345	0.405639	0.969953	0	0	0	707
0.5Vs50	yeast	69	PMG1_YEAST	42	38	43	34	33	36	0.108391	0.417488	-0.256014	0.965008	0	0	0	708
5Vs50	yeast	657	GPD2_YEAST	3	2	3	0	3	0	0.108425	0.417032	-1.41504	0.96487	0	0	0	709
5Vs50	yeast	370	YPR1_YEAST	8	9	14	3	9	8	0.108974	0.418554	-0.632268	0.962676	0	0	0	710
5Vs50	yeast	262	RNA1_YEAST	13	18	10	9	11	9	0.109029	0.418176	-0.499571	0.962456	0	0	0	711
5Vs50	yeast	737	ISC10_YEAST	0	3	2	1	0	0	0.109341	0.418784	-2.32193	0.961215	0	0	0	712
5Vs50	yeast	96	ALDH4_YEAST	28	27	23	33	39	31	0.109782	0.419882	0.401098	0.959468	0	0	0	713
12,5Vs25	yeast	283	HSP78_YEAST	9	7	8	8	17	12	0.110149	0.420697	0.624491	0.958018	0	0	0	714
0.5Vs50	yeast	650	ATP5E_YEAST	4	2	2	1	1	1	0.11077	0.422475	-1.41504	0.955578	0	0	0	715
0.5Vs50	yeast	605	ODPX_YEAST	3	3	2	1	0	2	0.11077	0.421885	-1.41504	0.955578	0	0	0	716
0.5Vs50	yeast	662	OSTD_YEAST	3	1	4	1	2	0	0.110965	0.422039	-1.41504	0.954814	0	0	0	717
0.5Vs50	yeast	453	ACON2_YEAST	4	4	3	2	0	3	0.111781	0.42455	-1.1375	0.951632	0	0	0	718
0.5Vs50	yeast	290	PUR4_YEAST	16	15	10	7	11	11	0.111924	0.424502	-0.499571	0.951076	0	0	0	719
12,5Vs25	yeast	89	MPG1_YEAST	22	18	21	21	40	26	0.111958	0.424041	0.512206	0.950945	0	0	0	720
0.5Vs50	yeast	144	ACS2_YEAST	28	28	20	22	20	18	0.112788	0.426593	-0.341037	0.947736	0	0	0	721
0.5Vs50	yeast	252	RL32_YEAST	11	10	9	10	18	17	0.113534	0.428819	0.584963	0.944874	0	0	0	722
5Vs50	yeast	576	INO1_YEAST	5	0	0	3	3	5	0.113761	0.429081	1.1375	0.944008	0	0	0	723
0.5Vs50	yeast	151	YM71_YEAST	29	27	19	20	15	24	0.114831	0.432518	-0.346176	0.939943	0	0	0	724
0.5Vs50	yeast	319	HOSM_YEAST	12	14	9	7	10	7	0.11514	0.433085	-0.544321	0.938774	0	0	0	725
0.5Vs50	yeast	162	ADK_YEAST	22	20	25	20	18	14	0.115197	0.432704	-0.365649	0.938558	0	0	0	726
12,5Vs25	yeast	569	CRP1_YEAS1	5	4	1	0	2	2	0.116048	0.4353	-1.32193	0.935362	0	0	0	727
0.5Vs50	yeast	14	EF2_YEAST	149	148	145	147	146	117	0.116608	0.436799	-0.108422	0.933272	0	0	0	728
0.5Vs50	yeast	484	PPB_YEAST	7	4	8	2	5	4	0.116803	0.436929	-0.788496	0.932547	0	0	0	729
0.5Vs50	yeast	377	SEC14_YEAST	7	7	5	4	4	3	0.116803	0.43633	-0.788496	0.932547	0	0	0	730
5Vs50	yeast	527	EXG1_YEAST	4	4	7	3	2	3	0.117578	0.438626	-0.906891	0.929673	0	0	0	731
5Vs50	yeast	500	DED1_YEAS7	6	4	5	1	3	4	0.117578	0.438027	-0.906891	0.929673	0	0	0	732
0.5Vs50	yeast	570	ATP14_YEAST	2	2	0	3	4	3	0.117945	0.438792	1.32193	0.928322	0	0	0	733
12,5Vs25	yeast	215	IMB4_YEAST	19	18	21	18	11	14	0.118441	0.440039	-0.431716	0.926498	0	0	0	734
12,5Vs25	yeast	95	ZEO1_YEAST	25	24	27	24	39	36	0.119058	0.441728	0.381429	0.924242	0	0	0	735
12,5Vs25	yeast	363	GAS1_YEAST	10	8	9	3	5	9	0.119372	0.442291	-0.667425	0.923099	0	0	0	736
5Vs50	yeast	344	PYRE_YEAST	19	11	7	7	10	6	0.119386	0.441744	-0.685891	0.923047	0	0	0	737
0.5Vs50	yeast	4	KPYK1_YEAST	301	306	328	338	359	342	0.119442	0.441353	0.152157	0.922843	0	0	0	738
0.5Vs50	yeast	699	CDC42_YEAST	0	1	0	0	2	3	0.119884	0.442388	2.32193	0.921237	0	0	0	739
5Vs50	yeast	453	ACON2_YEAST	6	3	2	2	0	3	0.120331	0.443435	-1.1375	0.919624	0	0	0	740
5Vs50	yeast	238	RL24A_YEAST	18	20	14	11	15	13	0.120384	0.443032	-0.415037	0.919432	0	0	0	741
12,5Vs25	yeast	26	6PGD1_YEAST	72	70	70	79	99	71	0.120388	0.442449	0.232081	0.919418	0	0	0	742
0.5Vs50	yeast	683	ERG28_YEAST	0	1	0	0	3	2	0.120995	0.444083	2.32193	0.917232	0	0	0	743
0.5Vs50	yeast	157	RS16A_YEAST	18	17	15	21	20	28	0.121218	0.444305	0.464668	0.916431	0	0	0	744
0.5Vs50	yeast	169	BCA2_YEAST	20	18	22	17	12	17	0.121402	0.444381	-0.383329	0.915773	0	0	0	745
12,5Vs25	yeast	180	RS29B_YEAST	18	14	9	0	13	10	0.122128	0.446437	-0.83399	0.913186	0	0	0	746
12,5Vs25	yeast	611	RHO1_YEAST	2	4	5	3	0	2	0.122514	0.447252	-1.1375	0.911813	0	0	0	747
5Vs50	yeast	551	RM08_YEAST	2	6	3	3	0	2	0.123615	0.450665	-1.1375	0.90793	0	0	0	748
12,5Vs25	yeast	521	EIF3I_YEAS7	4	3	7	3	4	0	0.123699	0.450371	-1	0.907633	0	0	0	749
12,5Vs25	yeast	387	RL38_YEAST	11	4	11	7	4	5	0.123719	0.449841	-0.70044	0.907565	0	0	0	750
0.5Vs50	yeast	22	HSP75_YEAST	103	93	93	84	89	90	0.124204	0.451004	-0.136007	0.905865	0	0	0	751
5Vs50	yeast	379	YN034_YEAST	8	11	6	6	4	6	0.12428	0.45068	-0.643856	0.905599	0	0	0	752
5Vs50	yeast	80	ACAC_YEAST	33	37	28	33	24	24	0.12452	0.450952	-0.27486	0.904759	0	0	0	753
0.5Vs50	yeast	80	ACAC_YEAST	31	27	43	33	24	24	0.124851	0.451551	-0.318361	0.903607	0	0	0	754
0.5Vs50	yeast	281	CRH1_YEAST	6	8	7	7	10	17	0.124917	0.451191	0.695145	0.903378	0	0	0	755
0.5Vs50	yeast	245	RS22B_YEAST	11	11	10	18	14	15	0.125223	0.451696	0.554589	0.902317	0	0	0	756
0.5Vs50	yeast	276	RL11B_YEAST	8	10	6	13	13	11	0.12584	0.453322	0.624491	0.900183	0	0	0	757
0.5Vs50	yeast	376	GLGB_YEAST	10	7	8	4	7	5	0.126724	0.455907	-0.643856	0.89714	0	0	0	758
0.5Vs50	yeast	471	ILV6_YEAST	5	7	8	3	3	6	0.127527	0.458191	-0.736966	0.894396	0	0	0	759
12,5Vs25	yeast	151	YM71_YEAST	24	23	22	21	21	11	0.127673	0.458113	-0.380604	0.893899	0	0	0	760
5Vs50	yeast	160	PIL1_YEAST	19	28	28	18	23	19	0.128074	0.458947	-0.321928	0.892538	0	0	0	761
12,5Vs25	yeast	637	NHP6A_YEAST	1	1	1	2	4	2	0.129856	0.464719	1.41504	0.88654	0	0	0	762
12,5Vs25	yeast	670	YB085_YEAST	2	1	0	2	3	3	0.129856	0.46411	1.41504	0.88654	0	0	0	763
0.5Vs50	yeast	312	CCW14_YEAST	14	12	12	8	7	12	0.130055	0.464216	-0.49304	0.885872	0	0	0	764
12,5Vs25	yeast	52	VATB_YEAST	41	38	38	44	52	47	0.130566	0.46543	0.289507	0.884169	0	0	0	765
5Vs50	yeast	601	YKT6_YEAST	5	4	3	2	2	2	0.130879	0.465936	-1	0.88313	0	0	0	766
12,5Vs25	yeast	348	CALM_YEAST	6	4	6	10	9	7	0.13128	0.466754	0.70044	0.881801	0	0	0	767
5Vs50	yeast	56	ACON_YEAST	42	52	44	36	40	43	0.132819	0.471613	-0.213707	0.876738	0	0	0	768
5Vs50	yeast	163	PYC2_YEAST	28	20	18	13	20	19	0.132822	0.471008	-0.343954	0.87673	0	0	0	769
0.5Vs50	yeast	558	IDI1_YEAST	5	5	6	5	4	0	0.133726	0.473599	-0.830075	0.873784	0	0	0	770
0.5Vs50	yeast	725	SOL4_YEAST	3	1	2	1	1	0	0.134428	0.475467	-1.58496	0.871511	0	0	0	771
0.5Vs50	yeast	199	RIR2_YEAST	13	13	17	23	16	21	0.134478	0.475029	0.480626	0.871348	0	0	0	772
0.5Vs50	yeast	356	GLRX3_YEAST	9	2	6	11	10	7	0.135164	0.476832	0.719892	0.869141	0	0	0	773
0.5Vs50	yeast	271	PSA6_YEAST	17	14	16	9	12	14	0.135711	0.478146	-0.425306	0.867384	0	0	0	774
0.5Vs50	yeast	112	RIR4_YEAST	20	20	25	26	29	31	0.135915	0.478244	0.403897	0.866734	0	0	0	775
5Vs50	yeast	192	PCNA_YEAST	18	24	12	12	16	13	0.136133	0.478395	-0.397335	0.866037	0	0	0	776
12,5Vs25	yeast	392	MRP8_YEAST	7	6	11	8	4	3	0.13666	0.479629	-0.678072	0.864358	0	0	0	777
5Vs50	yeast	340	CARB_YEAST	12	10	11	10	7	6	0.136985	0.48015	-0.520832	0.863328	0	0	0	778
5Vs50	yeast	194	SYRC_YEAST	17	16	15	19	24	23	0.138565	0.485068	0.459432	0.858345	0	0	0	779
5Vs50	yeast	641	PFD6_YEAST	4	1	1	1	0	1	0.138817	0.485325	-1.58496	0.857558	0	0	0	780
5Vs50	yeast	433	SAR1_YEAST	9	9	9	4	7	7	0.139406	0.48676	-0.584963	0.855719	0	0	0	781
0.5Vs50	yeast	262	RNA1_YEAST	12	13	15	9	11	9	0.139472	0.486368	-0.463947	0.855513	0	0	0	782
0.5Vs50	yeast	684	YM94_YEAST	1	1	1	2	3	3	0.139706	0.486561	1.41504	0.854786	0	0	0	783
0.5Vs50	yeast	25	HSP76_YEAST	99	84	85	79	82	83	0.140187	0.487615	-0.135352	0.853292	0	0	0	784
5Vs50	yeast	649	DOG1_YEAST	4	3	2	2	1	1	0.140232	0.487151	-1.16993	0.853152	0	0	0	785
5Vs50	yeast	610	TSL1_YEAST	2	2	5	1	2	1	0.140232	0.486531	-1.16993	0.853152	0	0	0	786
5Vs50	yeast	529	CAPZB_YEAST	2	4	3	2	2	0	0.140232	0.485913	-1.16993	0.853152	0	0	0	787
5Vs50	yeast	569	CRP1_YEAS1	2	5	5	0	2	4	0.140475	0.486137	-1	0.8524	0	0	0	788
0.5Vs50	yeast	458	CY1_YEAST	5	3	4	7	6	8	0.140556	0.485799	0.807355	0.852151	0	0	0	789
0.5Vs50	yeast	469	SC160_YEAST	4	2	6	7	8	6	0.140556	0.485184	0.807355	0.852151	0	0	0	790
0.5Vs50	yeast	408	BBC1_YEAST	4	4	4	10	5	6	0.140556	0.484571	0.807355	0.852151	0	0	0	791
0.5Vs50	yeast	342	PYRC_YEAST	4	4	4	6	13	4	0.141536	0.487333	0.938599	0.849134	0	0	0	792
12,5Vs25	yeast	371	RDL1_YEAST	9	7	5	11	9	12	0.141574	0.486851	0.607683	0.849016	0	0	0	793
0.5Vs50	yeast	649	DOG1_YEAST	4	1	4	2	1	1	0.141726	0.486758	-1.16993	0.848551	0	0	0	794
0.5Vs50	yeast	191	G4P1_YEAST	19	19	20	13	16	16	0.142362	0.48833	-0.366128	0.846605	0	0	0	795
12,5Vs25	yeast	675	ETR1_YEAST	2	3	1	1	1	0	0.142998	0.489895	-1.58496	0.844669	0	0	0	796
12,5Vs25	yeast	741	ZRC1_YEAST	3	1	2	1	0	1	0.142998	0.48928	-1.58496	0.844669	0	0	0	797
5Vs50	yeast	81	HXKA_YEAST	42	37	34	33	34	29	0.143618	0.490784	-0.235216	0.842792	0	0	0	798
12,5Vs25	yeast	461	VATE_YEAST	6	7	7	3	3	6	0.144696	0.493851	-0.736966	0.839542	0	0	0	799
12,5Vs25	yeast	487	ARO1_YEAS2	6	7	7	6	2	4	0.144696	0.493234	-0.736966	0.839542	0	0	0	800
12,5Vs25	yeast	570	ATP14_YEAST	3	5	4	1	4	1	0.145595	0.495677	-1	0.836854	0	0	0	801
12,5Vs25	yeast	537	VTC3_YEAST	3	6	3	4	1	1	0.145595	0.495059	-1	0.836854	0	0	0	802
12,5Vs25	yeast	581	COPE_YEAST	2	5	5	2	1	3	0.145595	0.494443	-1	0.836854	0	0	0	803
5Vs50	yeast	217	GLYM_YEAST	12	10	13	13	16	21	0.146669	0.49747	0.514573	0.833662	0	0	0	804
0.5Vs50	yeast	42	HXKB_YEAST	47	48	52	38	41	49	0.147409	0.499359	-0.199672	0.831477	0	0	0	805
5Vs50	yeast	448	VTC4_YEAST	6	2	3	0	1	4	0.147603	0.499397	-1.1375	0.830904	0	0	0	806
5Vs50	yeast	301	ALDH2_YEAST	13	9	13	12	5	8	0.148051	0.500291	-0.485427	0.829589	0	0	0	807
12,5Vs25	yeast	538	GLRX2_YEAST	5	6	5	5	2	2	0.149348	0.504048	-0.830075	0.825802	0	0	0	808
5Vs50	yeast	615	MMS2_YEAST	4	4	5	4	3	0	0.150019	0.505688	-0.893085	0.823854	0	0	0	809
5Vs50	yeast	71	ALDH6_YEAST	32	32	36	39	45	42	0.150303	0.506019	0.333424	0.823033	0	0	0	810
12,5Vs25	yeast	47	HSP7F_YEAST	47	57	59	52	47	41	0.150574	0.506306	-0.219445	0.822251	0	0	0	811
12,5Vs25	yeast	76	RS6A_YEAST	31	39	38	39	20	28	0.151331	0.508228	-0.311944	0.820071	0	0	0	812
0.5Vs50	yeast	301	ALDH2_YEAST	9	15	11	12	5	8	0.151834	0.509287	-0.485427	0.818632	0	0	0	813
0.5Vs50	yeast	561	ERG1_YEAST	5	4	4	5	2	0	0.152166	0.509776	-0.893085	0.817681	0	0	0	814
5Vs50	yeast	808	NOP10_YEAST	0	2	2	1	0	0	0.152467	0.510155	-2	0.816825	0	0	0	815
5Vs50	yeast	799	IWS1_YEAST	2	2	0	0	1	0	0.152467	0.50953	-2	0.816825	0	0	0	816
5Vs50	yeast	660	TCPD_YEAST	2	2	0	0	1	0	0.152467	0.508906	-2	0.816825	0	0	0	817
5Vs50	yeast	727	CTR86_YEAST	1	2	1	0	1	0	0.152467	0.508284	-2	0.816825	0	0	0	818
12,5Vs25	yeast	614	RL22A_YEAST	0	1	1	3	2	1	0.153042	0.509578	1.58496	0.815191	0	0	0	819
12,5Vs25	yeast	652	KPR3_YEAST	3	4	2	1	0	3	0.153286	0.509771	-1.16993	0.814496	0	0	0	820
0.5Vs50	yeast	811	MRT4_YEAST	1	1	2	1	0	0	0.153432	0.509634	-2	0.814083	0	0	0	821
0.5Vs50	yeast	795	ATP11_YEAST	1	2	1	0	0	1	0.153432	0.509014	-2	0.814083	0	0	0	822
0.5Vs50	yeast	810	IMB3_YEAST	1	1	2	1	0	0	0.153432	0.508396	-2	0.814083	0	0	0	823
0.5Vs50	yeast	780	ODPA_YEAST	1	2	1	0	0	1	0.153432	0.507779	-2	0.814083	0	0	0	824
0.5Vs50	yeast	208	BCA1_YEAST	20	19	13	18	11	11	0.153767	0.508271	-0.378512	0.813136	0	0	0	825
5Vs50	yeast	26	6PGD1_YEAST	80	75	71	65	67	73	0.154587	0.510362	-0.140699	0.810826	0	0	0	826
5Vs50	yeast	27	ACT_YEAST	93	93	80	84	85	75	0.154839	0.510576	-0.124545	0.810119	0	0	0	827
12,5Vs25	yeast	277	RLA0_YEAST	14	14	17	10	10	13	0.155818	0.513184	-0.447459	0.807382	0	0	0	828
5Vs50	yeast	236	GRE3_YEAST	11	11	10	14	13	19	0.156431	0.514582	0.523562	0.805676	0	0	0	829
12,5Vs25	yeast	109	IDHC_YEAST	30	29	31	26	26	21	0.156509	0.514217	-0.302029	0.805461	0	0	0	830
0.5Vs50	yeast	294	MLC1_YEAST	10	9	10	8	6	6	0.156727	0.514313	-0.536053	0.804857	0	0	0	831
5Vs50	yeast	465	FAT2_YEAST	4	4	5	8	7	7	0.157176	0.515168	0.758992	0.803613	0	0	0	832
5Vs50	yeast	442	RS28B_YEAST	5	5	3	9	7	6	0.157176	0.514549	0.758992	0.803613	0	0	0	833
5Vs50	yeast	557	YNB0_YEAST	3	0	0	1	6	2	0.157184	0.513958	1.58496	0.803591	0	0	0	834
0.5Vs50	yeast	444	YHI9_YEAST	8	6	9	7	4	4	0.157316	0.513772	-0.616671	0.803228	0	0	0	835
12,5Vs25	yeast	293	ODO1_YEAST	7	8	8	16	8	10	0.157568	0.513981	0.563901	0.802532	0	0	0	836
0.5Vs50	yeast	82	RS12_YEAST	36	33	34	28	31	28	0.157807	0.514145	-0.243557	0.801874	0	0	0	837
5Vs50	yeast	478	SMT3_YEAST	4	6	8	2	4	5	0.157978	0.514087	-0.710493	0.801404	0	0	0	838
0.5Vs50	yeast	213	ADT2_YEAST	19	17	12	24	20	21	0.158154	0.514047	0.437405	0.80092	0	0	0	839
0.5Vs50	yeast	478	SMT3_YEAST	7	7	4	2	4	5	0.160444	0.520869	-0.710493	0.794677	0	0	0	840
12,5Vs25	yeast	799	IWS1_YEAST	1	1	2	0	1	0	0.160802	0.521412	-2	0.793708	0	0	0	841
12,5Vs25	yeast	805	RIB1_YEAST	1	1	2	0	0	1	0.160802	0.520792	-2	0.793708	0	0	0	842
0.5Vs50	yeast	62	DHE5_YEAST	51	36	37	33	27	43	0.161329	0.521878	-0.267696	0.792289	0	0	0	843
0.5Vs50	yeast	606	TCPG_YEAST	0	1	2	5	2	1	0.162117	0.523806	1.41504	0.790172	0	0	0	844
0.5Vs50	yeast	601	YKT6_YEAST	2	0	0	2	2	2	0.162477	0.524349	1.58496	0.789208	0	0	0	845
0.5Vs50	yeast	693	SXM1_YEAST	2	0	0	1	2	3	0.162477	0.523729	1.58496	0.789208	0	0	0	846
12,5Vs25	yeast	12	PDC1_YEAST	151	174	181	171	155	143	0.162664	0.523713	-0.109549	0.788708	0	0	0	847
5Vs50	yeast	213	ADT2_YEAST	22	11	15	24	20	21	0.163065	0.524383	0.437405	0.787641	0	0	0	848
5Vs50	yeast	546	TAE2_YEAST	1	0	1	2	2	2	0.163769	0.525411	1.58496	0.785767	0	0	0	850
5Vs50	yeast	580	PUR7_YEAST	0	0	2	1	2	3	0.163769	0.524793	1.58496	0.785767	0	0	0	851
12,5Vs25	yeast	94	RS3_YEAST	37	38	30	35	23	29	0.164089	0.525201	-0.271302	0.78492	0	0	0	852
12,5Vs25	yeast	243	IF2G_YEAST	11	12	11	15	19	13	0.164505	0.525913	0.467126	0.783822	0	0	0	853
0.5Vs50	yeast	27	ACT_YEAST	90	93	83	84	85	75	0.165297	0.527828	-0.124545	0.781735	0	0	0	854
0.5Vs50	yeast	348	CALM_YEAST	11	5	5	9	11	12	0.165836	0.528929	0.607683	0.780322	0	0	0	855
0.5Vs50	yeast	212	RL10_YEAST	12	14	13	20	14	20	0.165885	0.528469	0.469485	0.780192	0	0	0	856
5Vs50	yeast	61	CISY1_YEAST	51	34	34	31	27	41	0.165998	0.528212	-0.265461	0.779896	0	0	0	857
12,5Vs25	yeast	452	PSA5_YEAST	4	4	4	3	9	8	0.166212	0.528277	0.736966	0.779336	0	0	0	858
5Vs50	yeast	338	FKBP_YEAST	10	12	9	6	7	9	0.166833	0.529632	-0.494765	0.777718	0	0	0	859
12,5Vs25	yeast	733	YPT52_YEAST	2	1	1	3	3	3	0.167011	0.529579	1.16993	0.777256	0	0	0	860
12,5Vs25	yeast	573	CSK22_YEAST	2	0	2	3	3	3	0.167011	0.528964	1.16993	0.777256	0	0	0	861
12,5Vs25	yeast	574	POM33_YEAST	5	4	4	3	1	3	0.167283	0.529212	-0.893085	0.776549	0	0	0	862
12,5Vs25	yeast	555	MKT1_YEAST	3	4	6	4	1	2	0.167283	0.528598	-0.893085	0.776549	0	0	0	863
12,5Vs25	yeast	323	NACA_YEAS7	14	14	12	10	5	14	0.16762	0.529052	-0.463947	0.775673	0	0	0	864
5Vs50	yeast	651	CWP1_YEAST	3	4	3	1	2	2	0.167895	0.529307	-1	0.774961	0	0	0	865
5Vs50	yeast	450	ADH6_YEAST	2	2	4	4	6	5	0.168197	0.529647	0.906891	0.774181	0	0	0	866
5Vs50	yeast	523	SHB17_YEAST	2	2	4	6	6	3	0.168197	0.529036	0.906891	0.774181	0	0	0	867
12,5Vs25	yeast	803	NIT3_YEAST	1	0	0	2	2	0	0.169329	0.531981	2	0.77127	0	0	0	868
12,5Vs25	yeast	800	ASF1_YEAST	0	1	0	2	1	1	0.169329	0.531368	2	0.77127	0	0	0	869
12,5Vs25	yeast	686	PSA3_YEAST	1	0	0	2	2	0	0.169329	0.530758	2	0.77127	0	0	0	870
12,5Vs25	yeast	780	ODPA_YEAST	0	0	1	1	1	2	0.169329	0.530148	2	0.77127	0	0	0	871
5Vs50	yeast	199	RIR2_YEAST	17	15	12	23	16	21	0.169746	0.530847	0.447459	0.7702	0	0	0	872
0.5Vs50	yeast	557	YNB0_YEAST	2	0	1	1	6	2	0.16994	0.530844	1.58496	0.769704	0	0	0	873
5Vs50	yeast	420	ARP3_YEAST	5	7	7	5	4	3	0.170089	0.530701	-0.662965	0.769324	0	0	0	874
5Vs50	yeast	438	RL43A_YEAST	6	9	4	3	4	5	0.170089	0.530094	-0.662965	0.769324	0	0	0	875
0.5Vs50	yeast	333	RLA2_YEAST	13	10	8	8	7	7	0.170322	0.530215	-0.494765	0.768729	0	0	0	876
12,5Vs25	yeast	62	DHE5_YEAST	36	36	30	42	45	37	0.170943	0.53154	0.281771	0.76715	0	0	0	877
0.5Vs50	yeast	665	MET22_YEAST	1	4	1	2	0	0	0.171339	0.532166	-1.58496	0.766144	0	0	0	878
5Vs50	yeast	390	LCF1_YEAST	8	7	10	6	7	4	0.172076	0.533848	-0.556393	0.764279	0	0	0	879
0.5Vs50	yeast	241	DCPS_YEAST	13	12	14	9	10	10	0.172422	0.534312	-0.427421	0.763407	0	0	0	880
0.5Vs50	yeast	420	ARP3_YEAST	8	4	7	5	4	3	0.172786	0.534833	-0.662965	0.762491	0	0	0	881
5Vs50	yeast	121	THIL_YEAST	31	33	23	30	22	21	0.174684	0.540096	-0.253119	0.757746	0	0	0	882
0.5Vs50	yeast	390	LCF1_YEAST	11	6	8	6	7	4	0.17525	0.541231	-0.556393	0.756342	0	0	0	883
12,5Vs25	yeast	309	SYYC_YEAST	7	8	13	10	5	4	0.176016	0.542983	-0.559427	0.754447	0	0	0	884
0.5Vs50	yeast	696	YKD3A_YEAST	0	0	1	2	0	2	0.177241	0.546143	2	0.751436	0	0	0	885
0.5Vs50	yeast	689	TWF1_YEAST	0	0	1	1	1	2	0.177241	0.545526	2	0.751436	0	0	0	886
0.5Vs50	yeast	769	RISA_YEAST	0	1	0	1	2	1	0.177241	0.544911	2	0.751436	0	0	0	887
0.5Vs50	yeast	588	TOM40_YEAST	1	0	0	0	2	2	0.177241	0.544298	2	0.751436	0	0	0	888
12,5Vs25	yeast	154	RS17A_YEAST	21	18	19	20	14	11	0.177265	0.543759	-0.366128	0.751377	0	0	0	889
0.5Vs50	yeast	299	MMF1_YEAST	15	10	15	8	11	11	0.177318	0.543311	-0.415037	0.751247	0	0	0	890
5Vs50	yeast	690	PDX3_YEAST	1	0	0	2	0	2	0.178318	0.545761	2	0.748805	0	0	0	891
5Vs50	yeast	650	ATP5E_YEAST	3	3	1	1	1	1	0.178876	0.546854	-1.22239	0.747449	0	0	0	892
12,5Vs25	yeast	471	ILV6_YEAST	6	5	7	6	2	3	0.179823	0.549136	-0.710493	0.745154	0	0	0	893
0.5Vs50	yeast	635	CUE5_YEAST	4	2	1	1	0	2	0.180447	0.550425	-1.22239	0.743649	0	0	0	894
0.5Vs50	yeast	121	THIL_YEAST	29	26	32	30	22	21	0.181008	0.551518	-0.253119	0.742302	0	0	0	895
0.5Vs50	yeast	985	TRM82_YEAST	0	2	0	0	0	0	0.181236	0.551595	-0.736966	0.741757	0	0	0	896
0.5Vs50	yeast	815	EMP47_YEAST	0	2	0	0	0	0	0.181236	0.55098	-0.736966	0.741757	0	0	0	897
0.5Vs50	yeast	860	TPS2_YEAST	0	2	0	0	0	0	0.181236	0.550367	-0.736966	0.741757	0	0	0	898
0.5Vs50	yeast	745	MAL62_YEASX	0	2	0	0	0	0	0.181236	0.549755	-0.736966	0.741757	0	0	0	899
5Vs50	yeast	415	NIF3_YEAST	10	4	6	5	4	4	0.181565	0.550141	-0.621488	0.740968	0	0	0	900
0.5Vs50	yeast	865	ETFA_YEAST	0	0	2	0	0	0	0.181581	0.549581	-0.736966	0.740928	0	0	0	901
0.5Vs50	yeast	864	TRX3_YEAST	0	0	2	0	0	0	0.181581	0.548972	-0.736966	0.740928	0	0	0	902
0.5Vs50	yeast	863	RBSK_YEAST	0	0	2	0	0	0	0.181581	0.548364	-0.736966	0.740928	0	0	0	903
5Vs50	yeast	858	RCN2_YEAST	0	2	0	0	0	0	0.181788	0.547775	-0.736966	0.740435	0	0	0	905
5Vs50	yeast	847	SFC1_YEAST	0	2	0	0	0	0	0.181788	0.54717	-0.736966	0.740435	0	0	0	906
5Vs50	yeast	857	LYS2_YEAST	0	2	0	0	0	0	0.181788	0.546567	-0.736966	0.740435	0	0	0	907
5Vs50	yeast	745	MAL62_YEASX	0	2	0	0	0	0	0.181788	0.545965	-0.736966	0.740435	0	0	0	908
5Vs50	yeast	816	COX5B_YEAST	0	2	0	0	0	0	0.181788	0.545364	-0.736966	0.740435	0	0	0	909
5Vs50	yeast	567	GET3_YEAS1	0	2	0	0	0	0	0.181788	0.544765	-0.736966	0.740435	0	0	0	910
5Vs50	yeast	107	MASY_YEAST	37	33	39	36	27	31	0.181923	0.544571	-0.213595	0.740113	0	0	0	911
5Vs50	yeast	819	TAL2_YEAST	0	0	2	0	0	0	0.183039	0.54731	-0.736966	0.737457	0	0	0	912
5Vs50	yeast	826	ARI1_YEAST	0	0	2	0	0	0	0.183039	0.54671	-0.736966	0.737457	0	0	0	913
5Vs50	yeast	844	PUT2_YEAST	0	0	2	0	0	0	0.183039	0.546112	-0.736966	0.737457	0	0	0	914
12,5Vs25	yeast	708	RV161_YEAST	0	0	0	2	0	0	0.183083	0.545647	0.736966	0.737353	0	0	0	915
12,5Vs25	yeast	836	NAT1_YEAST	0	0	0	2	0	0	0.183083	0.545051	0.736966	0.737353	0	0	0	916
0.5Vs50	yeast	818	YO038_YEAST	2	0	0	0	0	0	0.183168	0.544711	-0.736966	0.73715	0	0	0	917
0.5Vs50	yeast	830	RPN5_YEAST	2	0	0	0	0	0	0.183168	0.544118	-0.736966	0.73715	0	0	0	918
0.5Vs50	yeast	845	DCE_YEAST	2	0	0	0	0	0	0.183168	0.543526	-0.736966	0.73715	0	0	0	919
0.5Vs50	yeast	867	PRP43_YEAST	2	0	0	0	0	0	0.183168	0.542935	-0.736966	0.73715	0	0	0	920
0.5Vs50	yeast	744	BZRD_YEAST	2	0	0	0	0	0	0.183168	0.542345	-0.736966	0.73715	0	0	0	921
0.5Vs50	yeast	868	NNRD_YEAST	2	0	0	0	0	0	0.183168	0.541757	-0.736966	0.73715	0	0	0	922
12,5Vs25	yeast	842	DDP1_YEAST	0	0	2	0	0	0	0.183221	0.541327	-0.736966	0.737024	0	0	0	923
12,5Vs25	yeast	774	YI002_YEAST	0	0	2	0	0	0	0.183221	0.540741	-0.736966	0.737024	0	0	0	924
12,5Vs25	yeast	840	YOP1_YEAST	0	0	2	0	0	0	0.183221	0.540157	-0.736966	0.737024	0	0	0	925
12,5Vs25	yeast	595	YJW5_YEAST	0	0	2	0	0	0	0.183221	0.539573	-0.736966	0.737024	0	0	0	926
12,5Vs25	yeast	839	TM108_YEAST	0	0	2	0	0	0	0.183221	0.538991	-0.736966	0.737024	0	0	0	927
12,5Vs25	yeast	606	TCPG_YEAST	0	0	2	0	0	0	0.183221	0.53841	-0.736966	0.737024	0	0	0	928
12,5Vs25	yeast	846	SET1_YEAST	0	0	2	0	0	0	0.183221	0.537831	-0.736966	0.737024	0	0	0	929
12,5Vs25	yeast	789	YB8B_YEAST	0	0	2	0	0	0	0.183221	0.537252	-0.736966	0.737024	0	0	0	930
12,5Vs25	yeast	701	RFA3_YEAST	0	0	2	0	0	0	0.183221	0.536675	-0.736966	0.737024	0	0	0	931
12,5Vs25	yeast	841	PSB1_YEAST	0	0	2	0	0	0	0.183221	0.5361	-0.736966	0.737024	0	0	0	932
5Vs50	yeast	861	PRS10_YEAST	3	0	0	0	0	0	0.183474	0.536263	-1	0.736425	0	0	0	933
5Vs50	yeast	749	PRS6B_YEAST	3	0	0	0	0	0	0.183474	0.535689	-1	0.736425	0	0	0	934
12,5Vs25	yeast	802	YBM6_YEAST	2	0	0	0	0	0	0.183934	0.536458	-0.736966	0.735338	0	0	0	935
12,5Vs25	yeast	869	FDFT_YEAST	2	0	0	0	0	0	0.183934	0.535885	-0.736966	0.735338	0	0	0	936
12,5Vs25	yeast	678	FBRL_YEAST	2	0	0	0	0	0	0.183934	0.535313	-0.736966	0.735338	0	0	0	937
12,5Vs25	yeast	605	ODPX_YEAST	3	4	3	3	0	2	0.18403	0.535022	-1	0.735111	0	0	0	938
0.5Vs50	yeast	766	VTC2_YEAST	0	3	0	0	0	0	0.18411	0.534683	-1	0.734923	0	0	0	939
0.5Vs50	yeast	757	SFB3_YEAST	0	3	0	0	0	0	0.18411	0.534115	-1	0.734923	0	0	0	940
0.5Vs50	yeast	767	MSS51_YEAST	0	3	0	0	0	0	0.18411	0.533547	-1	0.734923	0	0	0	941
0.5Vs50	yeast	286	ADH3_YEAST	9	13	14	11	14	0	0.184119	0.533008	-0.526069	0.7349	0	0	0	942
0.5Vs50	yeast	747	GDE_YEAST	0	0	3	0	0	0	0.184331	0.533055	-1	0.734401	0	0	0	943
0.5Vs50	yeast	669	IMDH2_YEAST	0	0	3	0	0	0	0.184331	0.532491	-1	0.734401	0	0	0	944
5Vs50	yeast	514	COX4_YEAST	4	7	4	3	3	3	0.184422	0.532189	-0.736966	0.734187	0	0	0	945
5Vs50	yeast	755	ARL1_YEAST	0	3	0	0	0	0	0.184425	0.531634	-1	0.734181	0	0	0	946
5Vs50	yeast	678	FBRL_YEAST	0	3	0	0	0	0	0.184425	0.531073	-1	0.734181	0	0	0	947
5Vs50	yeast	101	ASNS1_YEAST	31	27	35	20	30	29	0.18447	0.530642	-0.235378	0.734075	0	0	0	948
12,5Vs25	yeast	850	LGUL_YEAST	0	2	0	0	0	0	0.185217	0.53223	-0.736966	0.73232	0	0	0	949
12,5Vs25	yeast	849	YJR1_YEAST	0	2	0	0	0	0	0.185217	0.53167	-0.736966	0.73232	0	0	0	950
5Vs50	yeast	758	PAN1_YEAST	0	0	3	0	0	0	0.185236	0.531165	-1	0.732275	0	0	0	951
5Vs50	yeast	741	ZRC1_YEAST	0	0	3	0	0	0	0.185236	0.530607	-1	0.732275	0	0	0	952
0.5Vs50	yeast	678	FBRL_YEAST	0	0	4	0	0	0	0.185415	0.530562	-1.22239	0.731856	0	0	0	953
12,5Vs25	yeast	437	UMPK_YEAST	0	0	3	0	0	0	0.185682	0.53077	-1	0.73123	0	0	0	954
12,5Vs25	yeast	676	TPM2_YEAST	0	0	0	3	0	0	0.185917	0.530887	1	0.73068	0	0	0	955
12,5Vs25	yeast	698	NFU1_YEAST	0	0	0	3	0	0	0.185917	0.530331	1	0.73068	0	0	0	956
12,5Vs25	yeast	548	YPT1_YEAST	0	0	0	3	0	0	0.185917	0.529777	1	0.73068	0	0	0	957
0.5Vs50	yeast	114	SSZ1_YEAST	23	29	21	31	34	28	0.185922	0.529238	0.349334	0.730668	0	0	0	958
12,5Vs25	yeast	825	FMP41_YEAST	0	0	0	0	2	0	0.185991	0.528881	0.736966	0.730509	0	0	0	959
12,5Vs25	yeast	823	URM1_YEAST	0	0	0	0	2	0	0.185991	0.52833	0.736966	0.730509	0	0	0	960
12,5Vs25	yeast	832	ALDHX_YEASX	0	0	0	0	2	0	0.185991	0.52778	0.736966	0.730509	0	0	0	961
12,5Vs25	yeast	834	RPN13_YEAST	0	0	0	0	2	0	0.185991	0.527231	0.736966	0.730509	0	0	0	962
12,5Vs25	yeast	861	PRS10_YEAST	3	0	0	0	0	0	0.186136	0.527096	-1	0.730169	0	0	0	963
12,5Vs25	yeast	528	ERF1_YEAST	0	0	4	0	0	0	0.186601	0.527865	-1.22239	0.729085	0	0	0	964
12,5Vs25	yeast	647	CAF20_YEAS7	0	0	4	0	0	0	0.186601	0.527318	-1.22239	0.729085	0	0	0	965
0.5Vs50	yeast	535	GST1_YEAST	4	2	3	6	6	4	0.186909	0.527641	0.830075	0.72837	0	0	0	966
0.5Vs50	yeast	456	GPP2_YEAST	0	0	9	0	0	0	0.186923	0.527136	-2	0.728336	0	0	0	967
12,5Vs25	yeast	700	DCS2_YEAST	0	3	0	0	0	0	0.186962	0.5267	-1	0.728246	0	0	0	968
12,5Vs25	yeast	761	UTP10_YEAST	0	3	0	0	0	0	0.186962	0.526157	-1	0.728246	0	0	0	969
12,5Vs25	yeast	542	RL34B_YEAST	0	3	0	0	0	0	0.186962	0.525614	-1	0.728246	0	0	0	970
12,5Vs25	yeast	721	AMPD_YEAST	0	3	0	0	0	0	0.186962	0.525073	-1	0.728246	0	0	0	971
12,5Vs25	yeast	759	PPZ1_YEAST	0	0	5	0	0	0	0.187084	0.524875	-1.41504	0.727963	0	0	0	972
0.5Vs50	yeast	531	RS21A_YEAST	7	0	0	0	0	0	0.187178	0.524598	-1.73697	0.727746	0	0	0	973
0.5Vs50	yeast	495	OTC_YEAST	0	0	15	0	0	0	0.187285	0.524359	-2.58496	0.727497	0	0	0	974
5Vs50	yeast	456	GPP2_YEAST	0	0	9	0	0	0	0.187328	0.523943	-2	0.727396	0	0	0	975
12,5Vs25	yeast	751	RIB3_YEAST	0	0	0	0	3	0	0.187736	0.524546	1	0.726452	0	0	0	976
12,5Vs25	yeast	753	LKHA4_YEAST	0	0	0	0	3	0	0.187736	0.524009	1	0.726452	0	0	0	977
12,5Vs25	yeast	748	DHYS_YEAST	0	0	0	0	3	0	0.187736	0.523473	1	0.726452	0	0	0	978
0.5Vs50	yeast	790	ERV2_YEAST	0	0	0	0	0	2	0.187793	0.523096	0.736966	0.726321	0	0	0	979
0.5Vs50	yeast	787	RL44B_YEAST	0	0	0	0	0	2	0.187793	0.522562	0.736966	0.726321	0	0	0	980
0.5Vs50	yeast	717	PIR3_YEAS1	0	0	0	0	0	2	0.187793	0.522029	0.736966	0.726321	0	0	0	981
0.5Vs50	yeast	117	ATPA_YEAST	27	30	34	22	29	26	0.187969	0.521456	-0.241008	0.725914	0	0	0	983
12,5Vs25	yeast	456	GPP2_YEAST	0	0	0	8	0	0	0.188054	0.521162	1.87447	0.725717	0	0	0	984
5Vs50	yeast	790	ERV2_YEAST	0	0	0	0	0	2	0.18809	0.520731	0.736966	0.725635	0	0	0	985
5Vs50	yeast	787	RL44B_YEAST	0	0	0	0	0	2	0.18809	0.520203	0.736966	0.725635	0	0	0	986
5Vs50	yeast	227	RL28_YEAST	17	11	14	21	19	17	0.188104	0.519717	0.440573	0.725601	0	0	0	987
12,5Vs25	yeast	276	RL11B_YEAST	10	10	7	13	14	11	0.188146	0.519305	0.49304	0.725506	0	0	0	988
0.5Vs50	yeast	412	MAS5_YEAST	4	2	6	5	10	5	0.188777	0.520522	0.736966	0.72405	0	0	0	989
5Vs50	yeast	225	PROF_YEAST	12	8	12	17	15	13	0.18894	0.520443	0.491853	0.723677	0	0	0	990
5Vs50	yeast	391	PURA_YEAST	7	7	5	7	11	11	0.189018	0.520134	0.610053	0.723496	0	0	0	991
12,5Vs25	yeast	368	RL26A_YEAST	0	0	0	0	12	0	0.189042	0.519675	2.32193	0.723442	0	0	0	992
5Vs50	yeast	668	PUR8_YEAST	0	0	0	2	0	0	0.189057	0.519192	0.736966	0.723408	0	0	0	993
5Vs50	yeast	665	MET22_YEAST	0	0	0	2	0	0	0.189057	0.51867	0.736966	0.723408	0	0	0	994
0.5Vs50	yeast	307	VPS1_YEAST	10	9	15	10	5	10	0.189099	0.518265	-0.443607	0.72331	0	0	0	995
5Vs50	yeast	801	RTG2_YEAST	0	0	0	0	2	0	0.189692	0.519368	0.736966	0.721951	0	0	0	996
5Vs50	yeast	149	RS9A_YEAST	0	0	0	30	0	0	0.189814	0.519181	3.45943	0.721671	0	0	0	997
0.5Vs50	yeast	731	PUR92_YEAST	0	0	0	3	0	0	0.189823	0.518686	1	0.72165	0	0	0	998
0.5Vs50	yeast	732	DUR1_YEAST	0	0	0	3	0	0	0.189823	0.518166	1	0.72165	0	0	0	999
0.5Vs50	yeast	530	GCY_YEAST	0	0	0	3	0	0	0.189823	0.517648	1	0.72165	0	0	0	1000
0.5Vs50	yeast	499	LEU9_YEAST	0	0	0	0	0	7	0.189917	0.517387	1.73697	0.721435	0	0	0	1001
12,5Vs25	yeast	817	ARPC5_YEAST	0	0	0	0	0	2	0.18995	0.516959	0.736966	0.721361	0	0	0	1002
5Vs50	yeast	595	YJW5_YEAST	0	0	0	0	0	5	0.189974	0.51651	1.41504	0.721306	0	0	0	1003
5Vs50	yeast	731	PUR92_YEAST	0	0	0	3	0	0	0.190052	0.516208	1	0.721127	0	0	0	1004
5Vs50	yeast	732	DUR1_YEAST	0	0	0	3	0	0	0.190052	0.515694	1	0.721127	0	0	0	1005
5Vs50	yeast	734	PSB4_YEAST	0	0	0	3	0	0	0.190052	0.515181	1	0.721127	0	0	0	1006
5Vs50	yeast	530	GCY_YEAST	0	0	0	3	0	0	0.190052	0.51467	1	0.721127	0	0	0	1007
5Vs50	yeast	499	LEU9_YEAST	0	0	0	0	0	7	0.19007	0.514208	1.73697	0.721085	0	0	0	1008
12,5Vs25	yeast	669	IMDH2_YEAST	0	0	0	0	0	4	0.190371	0.51451	1.22239	0.7204	0	0	0	1009
0.5Vs50	yeast	659	ATPK_YEAST	0	0	0	0	4	0	0.190422	0.514138	1.22239	0.720284	0	0	0	1010
0.5Vs50	yeast	661	GYS2_YEAST	0	0	0	0	4	0	0.190422	0.51363	1.22239	0.720284	0	0	0	1011
5Vs50	yeast	515	YEY6_YEAST	5	7	2	2	1	5	0.190432	0.51315	-0.807355	0.72026	0	0	0	1012
5Vs50	yeast	659	ATPK_YEAST	0	0	0	0	4	0	0.190617	0.513142	1.22239	0.719838	0	0	0	1013
0.5Vs50	yeast	119	STM1_YEAST	25	29	32	18	21	33	0.191738	0.515651	-0.25634	0.717292	0	0	0	1014
12,5Vs25	yeast	81	HXKA_YEAST	32	41	34	33	31	26	0.192057	0.516	-0.249614	0.716569	0	0	0	1015
5Vs50	yeast	462	APT1_YEAST	8	6	7	4	4	6	0.192439	0.516517	-0.584963	0.715707	0	0	0	1016
12,5Vs25	yeast	627	RPN3_YEAST	3	1	3	1	1	1	0.192531	0.516255	-1.22239	0.7155	0	0	0	1017
5Vs50	yeast	521	EIF3I_YEAS7	3	3	5	2	2	2	0.192814	0.516507	-0.874469	0.714861	0	0	0	1018
0.5Vs50	yeast	91	CDC48_YEAST	29	24	22	30	26	39	0.193099	0.516763	0.341037	0.71422	0	0	0	1019
12,5Vs25	yeast	327	AROC_YEAST	5	6	8	7	2	3	0.193987	0.518631	-0.662965	0.712226	0	0	0	1020
0.5Vs50	yeast	539	MALX4_YEAST	4	2	5	1	2	3	0.194996	0.520817	-0.874469	0.709974	0	0	0	1021
0.5Vs50	yeast	186	GRP78_YEAST	22	23	21	18	18	18	0.195164	0.520755	-0.289507	0.709601	0	0	0	1022
0.5Vs50	yeast	460	SCW10_YEAST	8	5	8	2	7	5	0.195583	0.521363	-0.584963	0.708669	0	0	0	1023
5Vs50	yeast	94	RS3_YEAST	35	31	35	30	25	32	0.196221	0.522553	-0.215268	0.707255	0	0	0	1024
0.5Vs50	yeast	349	TBB_YEAST	10	6	4	9	10	11	0.196389	0.522491	0.584963	0.706883	0	0	0	1025
5Vs50	yeast	78	RL8A_YEAST	30	32	26	31	43	36	0.196858	0.523227	0.321928	0.705847	0	0	0	1026
0.5Vs50	yeast	727	CTR86_YEAST	0	3	1	0	1	0	0.197316	0.523935	-2	0.704837	0	0	0	1027
12,5Vs25	yeast	107	MASY_YEAST	28	28	30	30	44	31	0.19775	0.524576	0.287981	0.703884	0	0	0	1028
12,5Vs25	yeast	123	VDAC1_YEAST	26	28	31	27	18	25	0.197856	0.524347	-0.280108	0.703651	0	0	0	1029
12,5Vs25	yeast	365	HIS1_YEAST	10	12	9	6	10	6	0.198178	0.524691	-0.494765	0.702944	0	0	0	1030
0.5Vs50	yeast	392	MRP8_YEAST	11	6	11	9	5	6	0.199524	0.527742	-0.485427	0.700005	0	0	0	1031
0.5Vs50	yeast	59	HSP74_YEAST	45	50	45	39	37	48	0.200138	0.528852	-0.175087	0.698671	0	0	0	1032
5Vs50	yeast	736	CORO_YEAST	0	3	1	1	0	0	0.200274	0.5287	-2	0.698376	0	0	0	1033
12,5Vs25	yeast	714	RPN12_YEAST	0	1	3	1	0	0	0.200995	0.53009	-2	0.696815	0	0	0	1034
5Vs50	yeast	286	ADH3_YEAST	15	11	9	11	14	0	0.201993	0.532207	-0.485427	0.694665	0	0	0	1035
12,5Vs25	yeast	83	ACEA_YEAST	33	26	30	34	41	33	0.205718	0.540977	0.279154	0.686727	0	0	0	1037
5Vs50	yeast	467	IF2A_YEAST	6	3	4	8	8	5	0.205969	0.541116	0.691878	0.686197	0	0	0	1038
12,5Vs25	yeast	515	YEY6_YEAST	4	5	6	2	4	3	0.20657	0.542171	-0.736966	0.684933	0	0	0	1039
12,5Vs25	yeast	454	COX6_YEAST	7	2	6	3	3	3	0.20657	0.54165	-0.736966	0.684933	0	0	0	1040
12,5Vs25	yeast	563	KAPR_YEAST	0	0	1	3	0	1	0.206609	0.541231	2	0.684852	0	0	0	1041
12,5Vs25	yeast	712	ARB1_YEAST	0	1	2	2	2	3	0.206696	0.540941	1.22239	0.684668	0	0	0	1042
12,5Vs25	yeast	729	PUR2_YEAST	0	2	1	3	2	2	0.206696	0.540422	1.22239	0.684668	0	0	0	1043
5Vs50	yeast	290	PUR4_YEAST	16	10	12	7	11	11	0.206822	0.540233	-0.389947	0.684403	0	0	0	1044
5Vs50	yeast	97	RS13_YEAST	30	30	30	27	22	28	0.207077	0.540382	-0.225067	0.683868	0	0	0	1045
5Vs50	yeast	179	RL35B_YEAST	22	15	23	16	18	15	0.207532	0.541052	-0.292181	0.682914	0	0	0	1046
12,5Vs25	yeast	236	GRE3_YEAST	11	13	20	16	6	10	0.209097	0.544612	-0.459432	0.679651	0	0	0	1047
5Vs50	yeast	139	QCR2_YEAST	23	18	23	21	31	30	0.209233	0.544444	0.357552	0.67937	0	0	0	1048
5Vs50	yeast	372	H4_YEAST	10	11	9	6	10	6	0.210036	0.546014	-0.447459	0.677706	0	0	0	1049
12,5Vs25	yeast	220	RL17A_YEAST	12	10	14	16	21	11	0.210237	0.546014	0.415037	0.677292	0	0	0	1050
5Vs50	yeast	242	GLNA_YEAST	20	17	12	12	12	15	0.210564	0.546345	-0.329308	0.676615	0	0	0	1051
12,5Vs25	yeast	320	AHA1_YEAST	12	14	14	12	10	8	0.210578	0.545862	-0.415037	0.676587	0	0	0	1052
12,5Vs25	yeast	671	RPN11_YEAST	1	1	0	0	4	2	0.211122	0.546752	1.58496	0.675467	0	0	0	1053
5Vs50	yeast	201	SYFA_YEAST	14	17	15	21	20	20	0.211127	0.546246	0.407175	0.675456	0	0	0	1054
5Vs50	yeast	306	IF5_YEAST	7	7	7	11	9	11	0.211195	0.545904	0.561879	0.675316	0	0	0	1055
12,5Vs25	yeast	70	K6PF2_YEAST	42	41	38	31	46	26	0.211704	0.546701	-0.232363	0.674271	0	0	0	1056
5Vs50	yeast	123	VDAC1_YEAST	25	26	25	21	21	22	0.211922	0.546746	-0.247928	0.673824	0	0	0	1057
0.5Vs50	yeast	153	PGM2_YEAST	20	14	18	26	15	27	0.214003	0.551593	0.387023	0.669581	0	0	0	1058
5Vs50	yeast	18	HSC82_YEAST	128	121	128	112	113	133	0.215212	0.554186	-0.0746049	0.667134	0	0	0	1059
12,5Vs25	yeast	140	LSP1_YEAST	18	20	20	26	22	25	0.215375	0.554082	0.331844	0.666805	0	0	0	1060
12,5Vs25	yeast	744	BZRD_YEAST	0	0	1	0	3	1	0.215723	0.554455	2	0.666103	0	0	0	1061
0.5Vs50	yeast	195	ACH1_YEAST	24	19	18	23	13	14	0.216461	0.555827	-0.286881	0.664621	0	0	0	1062
5Vs50	yeast	283	HSP78_YEAST	15	11	14	10	10	11	0.216653	0.555798	-0.367732	0.664235	0	0	0	1063
0.5Vs50	yeast	632	SVF1_YEAST	1	1	3	3	4	3	0.217134	0.556508	1	0.663272	0	0	0	1064
0.5Vs50	yeast	474	YMN1_YEAST	5	5	7	4	2	5	0.217224	0.556215	-0.628031	0.663093	0	0	0	1065
5Vs50	yeast	552	ARO10_YEAST	2	2	4	1	1	2	0.21743	0.556222	-1	0.66268	0	0	0	1066
5Vs50	yeast	611	RHO1_YEAST	2	3	3	3	0	1	0.21743	0.5557	-1	0.66268	0	0	0	1067
0.5Vs50	yeast	581	COPE_YEAST	3	4	5	3	1	3	0.217775	0.55606	-0.777608	0.661992	0	0	0	1068
5Vs50	yeast	608	DDI1_YEAST	1	5	2	2	1	1	0.217828	0.555675	-1	0.661886	0	0	0	1069
5Vs50	yeast	257	ILVB_YEAST	9	10	12	18	11	14	0.218688	0.556309	0.472068	0.660174	0	0	0	1072
0.5Vs50	yeast	716	PHO88_YEAST	3	3	2	1	2	1	0.219425	0.557662	-1	0.658714	0	0	0	1073
0.5Vs50	yeast	653	EIF3J_YEAST	3	3	2	2	0	2	0.219425	0.557143	-1	0.658714	0	0	0	1074
0.5Vs50	yeast	687	YGP1_YEAST	1	1	1	2	2	3	0.220005	0.558097	1.22239	0.657567	0	0	0	1075
0.5Vs50	yeast	573	CSK22_YEAST	1	1	1	1	2	4	0.220005	0.557578	1.22239	0.657567	0	0	0	1076
12,5Vs25	yeast	435	GSHR_YEAST	9	7	5	6	4	4	0.220307	0.557824	-0.584963	0.656972	0	0	0	1077
12,5Vs25	yeast	279	EDE1_YEAST	9	13	12	10	7	8	0.220897	0.5588	-0.443607	0.65581	0	0	0	1078
0.5Vs50	yeast	730	INV1_YEASX	0	1	0	3	1	0	0.221544	0.559916	2	0.654541	0	0	0	1079
5Vs50	yeast	726	DHSB_YEAST	1	0	0	3	1	0	0.221822	0.5601	2	0.653996	0	0	0	1080
12,5Vs25	yeast	132	CBS_YEAST	21	22	28	20	15	23	0.222418	0.561086	-0.291766	0.65283	0	0	0	1081
5Vs50	yeast	730	INV1_YEASX	0	1	0	3	1	0	0.223476	0.563234	2	0.650769	0	0	0	1082
12,5Vs25	yeast	506	HMF1_YEAST	7	5	4	6	2	2	0.224317	0.564832	-0.678072	0.649138	0	0	0	1083
0.5Vs50	yeast	436	RGI1_YEAS2	3	5	3	3	9	6	0.226434	0.569636	0.710493	0.645058	0	0	0	1084
5Vs50	yeast	722	XPT1_YEAST	0	0	1	1	3	0	0.226557	0.569421	2	0.644822	0	0	0	1085
0.5Vs50	yeast	247	WTM1_YEAST	18	19	15	11	13	18	0.226879	0.569705	-0.308122	0.644206	0	0	0	1086
0.5Vs50	yeast	193	IF2P_YEAST	19	15	16	23	24	18	0.227095	0.569722	0.378512	0.643792	0	0	0	1087
0.5Vs50	yeast	667	CRH2_YEAST	1	4	0	1	0	0	0.22866	0.573121	-2.32193	0.64081	0	0	0	1088
0.5Vs50	yeast	583	YFH6_YEAST	2	3	3	5	4	5	0.228896	0.573185	0.807355	0.640362	0	0	0	1089
5Vs50	yeast	339	DLDH_YEAST	13	10	10	10	7	8	0.22936	0.573821	-0.400538	0.639482	0	0	0	1090
5Vs50	yeast	436	RGI1_YEAS2	3	4	4	3	9	6	0.229641	0.573997	0.710493	0.638951	0	0	0	1091
12,5Vs25	yeast	72	SYEC_YEAST	27	34	44	37	29	21	0.229679	0.573566	-0.271302	0.638879	0	0	0	1092
5Vs50	yeast	397	REE1_YEAST	7	8	10	3	5	10	0.230609	0.575362	-0.473931	0.637124	0	0	0	1093
0.5Vs50	yeast	475	VATC_YEAST	8	7	3	4	2	6	0.230841	0.575415	-0.584963	0.636686	0	0	0	1094
5Vs50	yeast	248	PMM_YEAST	11	12	15	17	15	19	0.231639	0.576877	0.424498	0.635188	0	0	0	1095
5Vs50	yeast	583	YFH6_YEAST	3	0	5	5	4	5	0.231704	0.576512	0.807355	0.635066	0	0	0	1096
12,5Vs25	yeast	593	ACS1_YEAST	3	2	1	3	5	3	0.231967	0.576641	0.874469	0.634573	0	0	0	1097
12,5Vs25	yeast	582	SEC31_YEAST	3	3	0	3	4	4	0.231967	0.576115	0.874469	0.634573	0	0	0	1098
5Vs50	yeast	953	HRP1_YEAST	0	0	1	0	0	0	0.232419	0.576713	-0.415037	0.633727	0	0	0	1099
5Vs50	yeast	965	TMA7_YEAST	0	1	0	0	0	0	0.232419	0.576189	-0.415037	0.633727	0	0	0	1100
5Vs50	yeast	960	YM54_YEAST	0	1	0	0	0	0	0.232419	0.575666	-0.415037	0.633727	0	0	0	1101
5Vs50	yeast	964	RT23_YEAST	0	1	0	0	0	0	0.232419	0.575143	-0.415037	0.633727	0	0	0	1102
5Vs50	yeast	833	SKP1_YEAST	0	0	1	0	0	0	0.232419	0.574622	-0.415037	0.633727	0	0	0	1103
5Vs50	yeast	849	YJR1_YEAST	0	1	0	0	0	0	0.232419	0.574101	-0.415037	0.633727	0	0	0	1104
5Vs50	yeast	966	GLC8_YEAST	0	1	0	0	0	0	0.232419	0.573582	-0.415037	0.633727	0	0	0	1105
5Vs50	yeast	963	SFGH_YEAST	0	1	0	0	0	0	0.232419	0.573063	-0.415037	0.633727	0	0	0	1106
5Vs50	yeast	764	GDI1_YEAST	0	0	1	0	0	0	0.232419	0.572546	-0.415037	0.633727	0	0	0	1107
5Vs50	yeast	955	MNN9_YEAST	0	0	1	0	0	0	0.232419	0.572029	-0.415037	0.633727	0	0	0	1108
5Vs50	yeast	923	NAB3_YEAST	0	0	1	0	0	0	0.232419	0.571513	-0.415037	0.633727	0	0	0	1109
5Vs50	yeast	946	ASPG1_YEAST	0	0	1	0	0	0	0.232419	0.570998	-0.415037	0.633727	0	0	0	1110
5Vs50	yeast	757	SFB3_YEAST	1	0	0	0	0	0	0.232419	0.570484	-0.415037	0.633727	0	0	0	1111
5Vs50	yeast	962	FES1_YEAST	0	1	0	0	0	0	0.232419	0.569971	-0.415037	0.633727	0	0	0	1112
5Vs50	yeast	967	GCS1_YEAST	1	0	0	0	0	0	0.232419	0.569459	-0.415037	0.633727	0	0	0	1113
5Vs50	yeast	920	KPR1_YEAST	1	0	0	0	0	0	0.232419	0.568948	-0.415037	0.633727	0	0	0	1114
5Vs50	yeast	969	RAD23_YEAST	1	0	0	0	0	0	0.232419	0.568438	-0.415037	0.633727	0	0	0	1115
5Vs50	yeast	860	TPS2_YEAST	0	1	0	0	0	0	0.232419	0.567928	-0.415037	0.633727	0	0	0	1116
5Vs50	yeast	968	RPB9_YEAST	1	0	0	0	0	0	0.232419	0.56742	-0.415037	0.633727	0	0	0	1117
5Vs50	yeast	952	YCU1_YEAST	0	0	1	0	0	0	0.232419	0.566912	-0.415037	0.633727	0	0	0	1118
5Vs50	yeast	935	RFA1_YEAST	0	1	0	0	0	0	0.232419	0.566406	-0.415037	0.633727	0	0	0	1119
5Vs50	yeast	829	PUR6_YEAST	1	0	0	0	0	0	0.232419	0.5659	-0.415037	0.633727	0	0	0	1120
5Vs50	yeast	854	TOM70_YEAST	0	0	1	0	0	0	0.232419	0.565395	-0.415037	0.633727	0	0	0	1121
5Vs50	yeast	954	RPB1_YEAST	0	0	1	0	0	0	0.232419	0.564891	-0.415037	0.633727	0	0	0	1122
5Vs50	yeast	742	SEM1_YEAST	0	0	1	0	0	0	0.232419	0.564388	-0.415037	0.633727	0	0	0	1123
5Vs50	yeast	959	LSB3_YEAS7	0	0	1	0	0	0	0.232419	0.563886	-0.415037	0.633727	0	0	0	1124
5Vs50	yeast	957	END3_YEAS7	0	0	1	0	0	0	0.232419	0.563385	-0.415037	0.633727	0	0	0	1125
12,5Vs25	yeast	473	LYS9_YEAST	8	8	6	6	5	4	0.232531	0.563155	-0.552541	0.633519	0	0	0	1126
0.5Vs50	yeast	840	YOP1_YEAST	0	1	0	0	0	0	0.232938	0.56364	-0.415037	0.632759	0	0	0	1127
0.5Vs50	yeast	835	ATPN_YEAST	0	1	0	0	0	0	0.232938	0.56314	-0.415037	0.632759	0	0	0	1128
0.5Vs50	yeast	989	WTM2_YEAST	0	1	0	0	0	0	0.232938	0.562642	-0.415037	0.632759	0	0	0	1129
0.5Vs50	yeast	994	RDL2_YEAST	1	0	0	0	0	0	0.232938	0.562144	-0.415037	0.632759	0	0	0	1130
0.5Vs50	yeast	995	HRK1_YEAST	1	0	0	0	0	0	0.232938	0.561647	-0.415037	0.632759	0	0	0	1131
0.5Vs50	yeast	987	CSR1_YEAST	0	1	0	0	0	0	0.232938	0.56115	-0.415037	0.632759	0	0	0	1132
0.5Vs50	yeast	1005	YL419_YEAST	1	0	0	0	0	0	0.232938	0.560655	-0.415037	0.632759	0	0	0	1133
0.5Vs50	yeast	1003	PLM2_YEAST	1	0	0	0	0	0	0.232938	0.560161	-0.415037	0.632759	0	0	0	1134
0.5Vs50	yeast	982	MTND_YEAST	0	1	0	0	0	0	0.232938	0.559667	-0.415037	0.632759	0	0	0	1135
0.5Vs50	yeast	992	YM44_YEAST	1	0	0	0	0	0	0.232938	0.559175	-0.415037	0.632759	0	0	0	1136
0.5Vs50	yeast	932	ARG56_YEAST	0	1	0	0	0	0	0.232938	0.558683	-0.415037	0.632759	0	0	0	1137
0.5Vs50	yeast	991	PDR17_YEAST	0	1	0	0	0	0	0.232938	0.558192	-0.415037	0.632759	0	0	0	1138
0.5Vs50	yeast	861	PRS10_YEAST	1	0	0	0	0	0	0.232938	0.557702	-0.415037	0.632759	0	0	0	1139
0.5Vs50	yeast	988	ERV29_YEAST	0	1	0	0	0	0	0.232938	0.557213	-0.415037	0.632759	0	0	0	1140
0.5Vs50	yeast	1004	BNA3_YEAST	1	0	0	0	0	0	0.232938	0.556724	-0.415037	0.632759	0	0	0	1141
0.5Vs50	yeast	997	COPB_YEAST	1	0	0	0	0	0	0.232938	0.556237	-0.415037	0.632759	0	0	0	1142
0.5Vs50	yeast	963	SFGH_YEAST	0	1	0	0	0	0	0.232938	0.55575	-0.415037	0.632759	0	0	0	1143
0.5Vs50	yeast	999	LSM5_YEAST	1	0	0	0	0	0	0.232938	0.555264	-0.415037	0.632759	0	0	0	1144
0.5Vs50	yeast	752	NPT1_YEAST	0	1	0	0	0	0	0.232938	0.554779	-0.415037	0.632759	0	0	0	1145
0.5Vs50	yeast	916	CAJ1_YEAST	0	1	0	0	0	0	0.232938	0.554295	-0.415037	0.632759	0	0	0	1146
0.5Vs50	yeast	998	UGA2_YEAST	1	0	0	0	0	0	0.232938	0.553812	-0.415037	0.632759	0	0	0	1147
0.5Vs50	yeast	1001	QCR10_YEAST	1	0	0	0	0	0	0.232938	0.55333	-0.415037	0.632759	0	0	0	1148
0.5Vs50	yeast	847	SFC1_YEAST	0	1	0	0	0	0	0.232938	0.552848	-0.415037	0.632759	0	0	0	1149
0.5Vs50	yeast	749	PRS6B_YEAST	0	1	0	0	0	0	0.232938	0.552367	-0.415037	0.632759	0	0	0	1150
0.5Vs50	yeast	1000	MCES_YEAST	1	0	0	0	0	0	0.232938	0.551887	-0.415037	0.632759	0	0	0	1151
0.5Vs50	yeast	931	ATP7_YEAST	1	0	0	0	0	0	0.232938	0.551408	-0.415037	0.632759	0	0	0	1152
0.5Vs50	yeast	961	URA7_YEAST	1	0	0	0	0	0	0.232938	0.55093	-0.415037	0.632759	0	0	0	1153
0.5Vs50	yeast	996	PRTD_YEAST	1	0	0	0	0	0	0.232938	0.550453	-0.415037	0.632759	0	0	0	1154
0.5Vs50	yeast	993	CBF1_YEAST	1	0	0	0	0	0	0.232938	0.549976	-0.415037	0.632759	0	0	0	1155
0.5Vs50	yeast	750	APA1_YEAST	1	0	0	0	0	0	0.232938	0.5495	-0.415037	0.632759	0	0	0	1156
0.5Vs50	yeast	990	CYC8_YEAST	0	1	0	0	0	0	0.232938	0.549025	-0.415037	0.632759	0	0	0	1157
0.5Vs50	yeast	836	NAT1_YEAST	1	0	0	0	0	0	0.232938	0.548551	-0.415037	0.632759	0	0	0	1158
0.5Vs50	yeast	984	CCHL_YEAST	0	1	0	0	0	0	0.232938	0.548078	-0.415037	0.632759	0	0	0	1159
0.5Vs50	yeast	1002	TRPG_YEAST	1	0	0	0	0	0	0.232938	0.547605	-0.415037	0.632759	0	0	0	1160
0.5Vs50	yeast	816	COX5B_YEAST	1	0	0	0	0	0	0.232938	0.547134	-0.415037	0.632759	0	0	0	1161
0.5Vs50	yeast	677	DEF1_YEAS2	0	1	0	0	0	0	0.232938	0.546663	-0.415037	0.632759	0	0	0	1162
0.5Vs50	yeast	986	PST1_YEAS7	0	1	0	0	0	0	0.232938	0.546193	-0.415037	0.632759	0	0	0	1163
0.5Vs50	yeast	851	DBP2_YEAS7	0	1	0	0	0	0	0.232938	0.545724	-0.415037	0.632759	0	0	0	1164
0.5Vs50	yeast	971	IF6_YEAST	0	0	1	0	0	0	0.232938	0.545255	-0.415037	0.632759	0	0	0	1165
0.5Vs50	yeast	979	SAM4_YEAST	0	0	1	0	0	0	0.232938	0.544788	-0.415037	0.632759	0	0	0	1166
0.5Vs50	yeast	975	HRD3_YEAST	0	0	1	0	0	0	0.232938	0.544321	-0.415037	0.632759	0	0	0	1167
0.5Vs50	yeast	925	HNT1_YEAST	0	0	1	0	0	0	0.232938	0.543855	-0.415037	0.632759	0	0	0	1168
0.5Vs50	yeast	978	RT17_YEAST	0	0	1	0	0	0	0.232938	0.54339	-0.415037	0.632759	0	0	0	1169
0.5Vs50	yeast	976	INP51_YEAST	0	0	1	0	0	0	0.232938	0.542925	-0.415037	0.632759	0	0	0	1170
0.5Vs50	yeast	977	VAC8_YEAST	0	0	1	0	0	0	0.232938	0.542461	-0.415037	0.632759	0	0	0	1171
0.5Vs50	yeast	981	VATF_YEAST	0	0	1	0	0	0	0.232938	0.541999	-0.415037	0.632759	0	0	0	1172
0.5Vs50	yeast	980	DNPEP_YEAST	0	0	1	0	0	0	0.232938	0.541537	-0.415037	0.632759	0	0	0	1173
0.5Vs50	yeast	974	TDA3_YEAST	0	0	1	0	0	0	0.232938	0.541075	-0.415037	0.632759	0	0	0	1174
0.5Vs50	yeast	972	GPX2_YEAST	0	0	1	0	0	0	0.232938	0.540615	-0.415037	0.632759	0	0	0	1175
0.5Vs50	yeast	624	EFGM_YEAST	0	0	1	0	0	0	0.232938	0.540155	-0.415037	0.632759	0	0	0	1176
0.5Vs50	yeast	820	CG22_YEAST	0	0	1	0	0	0	0.232938	0.539696	-0.415037	0.632759	0	0	0	1177
0.5Vs50	yeast	844	PUT2_YEAST	0	0	1	0	0	0	0.232938	0.539238	-0.415037	0.632759	0	0	0	1178
0.5Vs50	yeast	954	RPB1_YEAST	0	0	1	0	0	0	0.232938	0.538781	-0.415037	0.632759	0	0	0	1179
0.5Vs50	yeast	959	LSB3_YEAS7	0	0	1	0	0	0	0.232938	0.538324	-0.415037	0.632759	0	0	0	1180
5Vs50	yeast	170	RL6A_YEAST	33	25	20	25	13	26	0.233666	0.539549	-0.285402	0.631405	0	0	0	1181
0.5Vs50	yeast	231	HIS2_YEAST	16	20	18	19	12	13	0.233734	0.539249	-0.295456	0.631278	0	0	0	1182
12,5Vs25	yeast	147	CLH_YEAST	22	23	30	21	19	22	0.234694	0.541006	-0.274622	0.629498	0	0	0	1183
12,5Vs25	yeast	693	SXM1_YEAST	3	2	3	2	1	1	0.234764	0.54071	-1	0.629369	0	0	0	1184
0.5Vs50	yeast	663	TCPQ_YEAST	4	0	1	0	1	0	0.235428	0.541783	-2.32193	0.628141	0	0	0	1185
12,5Vs25	yeast	99	RS3A2_YEAS1	22	28	31	39	26	33	0.235506	0.541506	0.27486	0.627998	0	0	0	1186
5Vs50	yeast	547	AIP1_YEAST	3	5	5	2	4	2	0.235561	0.541175	-0.70044	0.627897	0	0	0	1187
0.5Vs50	yeast	139	QCR2_YEAST	19	23	23	21	31	30	0.23575	0.541153	0.335184	0.627549	0	0	0	1188
12,5Vs25	yeast	808	NOP10_YEAST	0	0	1	0	0	0	0.236839	0.543195	-0.415037	0.625548	0	0	0	1189
12,5Vs25	yeast	965	TMA7_YEAST	1	0	0	0	0	0	0.236839	0.542738	-0.415037	0.625548	0	0	0	1190
12,5Vs25	yeast	943	GLT1_YEAST	0	1	0	0	0	0	0.236839	0.542283	-0.415037	0.625548	0	0	0	1191
12,5Vs25	yeast	853	ATPD_YEAST	1	0	0	0	0	0	0.236839	0.541828	-0.415037	0.625548	0	0	0	1192
12,5Vs25	yeast	948	MRH1_YEAST	0	1	0	0	0	0	0.236839	0.541374	-0.415037	0.625548	0	0	0	1193
12,5Vs25	yeast	944	YP225_YEAST	0	1	0	0	0	0	0.236839	0.54092	-0.415037	0.625548	0	0	0	1194
12,5Vs25	yeast	949	ETFD_YEAST	0	1	0	0	0	0	0.236839	0.540468	-0.415037	0.625548	0	0	0	1195
12,5Vs25	yeast	877	NOP6_YEAST	1	0	0	0	0	0	0.236839	0.540016	-0.415037	0.625548	0	0	0	1196
12,5Vs25	yeast	763	YP148_YEAST	1	0	0	0	0	0	0.236839	0.539565	-0.415037	0.625548	0	0	0	1197
12,5Vs25	yeast	912	ENT2_YEAST	0	0	1	0	0	0	0.236839	0.539114	-0.415037	0.625548	0	0	0	1198
12,5Vs25	yeast	960	YM54_YEAST	1	0	0	0	0	0	0.236839	0.538665	-0.415037	0.625548	0	0	0	1199
12,5Vs25	yeast	905	TIM8_YEAST	0	0	1	0	0	0	0.236839	0.538216	-0.415037	0.625548	0	0	0	1200
12,5Vs25	yeast	872	PBP1_YEAST	0	1	0	0	0	0	0.236839	0.537767	-0.415037	0.625548	0	0	0	1201
12,5Vs25	yeast	936	YGZ2_YEAST	0	0	1	0	0	0	0.236839	0.53732	-0.415037	0.625548	0	0	0	1202
12,5Vs25	yeast	951	LCF4_YEAST	0	1	0	0	0	0	0.236839	0.536873	-0.415037	0.625548	0	0	0	1203
12,5Vs25	yeast	937	MOG1_YEAST	0	0	1	0	0	0	0.236839	0.536428	-0.415037	0.625548	0	0	0	1204
12,5Vs25	yeast	940	YFI7_YEAST	0	0	1	0	0	0	0.236839	0.535982	-0.415037	0.625548	0	0	0	1205
12,5Vs25	yeast	895	TCPH_YEAST	0	0	1	0	0	0	0.236839	0.535538	-0.415037	0.625548	0	0	0	1206
12,5Vs25	yeast	938	XKS1_YEAST	0	0	1	0	0	0	0.236839	0.535094	-0.415037	0.625548	0	0	0	1207
12,5Vs25	yeast	997	COPB_YEAST	1	0	0	0	0	0	0.236839	0.534651	-0.415037	0.625548	0	0	0	1208
12,5Vs25	yeast	963	SFGH_YEAST	1	0	0	0	0	0	0.236839	0.534209	-0.415037	0.625548	0	0	0	1209
12,5Vs25	yeast	764	GDI1_YEAST	1	0	0	0	0	0	0.236839	0.533768	-0.415037	0.625548	0	0	0	1210
12,5Vs25	yeast	1009	NOC2_YEAST	1	0	0	0	0	0	0.236839	0.533327	-0.415037	0.625548	0	0	0	1211
12,5Vs25	yeast	1006	TCPB_YEAST	1	0	0	0	0	0	0.236839	0.532887	-0.415037	0.625548	0	0	0	1212
12,5Vs25	yeast	946	ASPG1_YEAST	0	1	0	0	0	0	0.236839	0.532447	-0.415037	0.625548	0	0	0	1213
12,5Vs25	yeast	1008	SLI15_YEAST	1	0	0	0	0	0	0.236839	0.532009	-0.415037	0.625548	0	0	0	1214
12,5Vs25	yeast	941	PPAB_YEAST	0	0	1	0	0	0	0.236839	0.531571	-0.415037	0.625548	0	0	0	1215
12,5Vs25	yeast	942	SPT23_YEAST	0	0	1	0	0	0	0.236839	0.531134	-0.415037	0.625548	0	0	0	1216
12,5Vs25	yeast	847	SFC1_YEAST	0	0	1	0	0	0	0.236839	0.530697	-0.415037	0.625548	0	0	0	1217
12,5Vs25	yeast	843	SMC1_YEAST	0	0	1	0	0	0	0.236839	0.530262	-0.415037	0.625548	0	0	0	1218
12,5Vs25	yeast	913	DLD1_YEAST	0	1	0	0	0	0	0.236839	0.529827	-0.415037	0.625548	0	0	0	1219
12,5Vs25	yeast	665	MET22_YEAST	0	0	1	0	0	0	0.236839	0.529392	-0.415037	0.625548	0	0	0	1220
12,5Vs25	yeast	1007	KRE5_YEAST	1	0	0	0	0	0	0.236839	0.528959	-0.415037	0.625548	0	0	0	1221
12,5Vs25	yeast	950	TUP1_YEAST	0	1	0	0	0	0	0.236839	0.528526	-0.415037	0.625548	0	0	0	1222
12,5Vs25	yeast	939	TRM1_YEAST	0	0	1	0	0	0	0.236839	0.528094	-0.415037	0.625548	0	0	0	1223
12,5Vs25	yeast	1010	MPPA_YEAST	1	0	0	0	0	0	0.236839	0.527662	-0.415037	0.625548	0	0	0	1224
12,5Vs25	yeast	945	TFS2_YEAST	0	1	0	0	0	0	0.236839	0.527232	-0.415037	0.625548	0	0	0	1225
12,5Vs25	yeast	873	HEM2_YEAST	0	0	1	0	0	0	0.236839	0.526802	-0.415037	0.625548	0	0	0	1226
12,5Vs25	yeast	947	MTNA_YEAS1	0	1	0	0	0	0	0.236839	0.526372	-0.415037	0.625548	0	0	0	1227
12,5Vs25	yeast	959	LSB3_YEAS7	1	0	0	0	0	0	0.236839	0.525944	-0.415037	0.625548	0	0	0	1228
12,5Vs25	yeast	424	SEC13_YEAST	4	8	4	2	0	8	0.236885	0.52562	-0.678072	0.625462	0	0	0	1229
0.5Vs50	yeast	225	PROF_YEAST	19	15	21	17	15	13	0.237034	0.525522	-0.289507	0.625189	0	0	0	1230
12,5Vs25	yeast	7	TPIS_YEAST	259	244	241	289	248	263	0.237077	0.52519	0.104697	0.625111	0	0	0	1231
12,5Vs25	yeast	482	HSP42_YEAST	4	2	6	2	3	2	0.237165	0.524958	-0.777608	0.62495	0	0	0	1232
12,5Vs25	yeast	524	TPS3_YEAST	3	5	4	3	1	3	0.237165	0.524533	-0.777608	0.62495	0	0	0	1233
12,5Vs25	yeast	477	UBC4_YEAST	3	4	5	2	3	2	0.237165	0.524108	-0.777608	0.62495	0	0	0	1234
0.5Vs50	yeast	591	RS27B_YEAST	5	4	4	1	4	3	0.23837	0.526344	-0.70044	0.622748	0	0	0	1235
12,5Vs25	yeast	399	METK2_YEAST	0	5	5	0	3	0	0.238463	0.526125	-1.73697	0.622578	0	0	0	1236
12,5Vs25	yeast	642	PRS8_YEAST	0	0	3	0	6	5	0.240455	0.530089	1.87447	0.618966	0	0	0	1237
12,5Vs25	yeast	245	RS22B_YEAST	12	9	19	14	7	9	0.241209	0.531322	-0.415037	0.617607	0	0	0	1238
12,5Vs25	yeast	818	YO038_YEAST	0	0	0	0	0	1	0.241231	0.530942	0.415037	0.617567	0	0	0	1239
12,5Vs25	yeast	607	RPN6_YEAST	0	0	0	0	1	0	0.241231	0.530514	0.415037	0.617567	0	0	0	1240
12,5Vs25	yeast	728	GSHB_YEAST	0	0	0	0	0	1	0.241231	0.530087	0.415037	0.617567	0	0	0	1241
12,5Vs25	yeast	747	GDE_YEAST	0	0	0	0	0	1	0.241231	0.52966	0.415037	0.617567	0	0	0	1242
12,5Vs25	yeast	919	GSF2_YEAST	0	0	0	0	0	1	0.241231	0.529234	0.415037	0.617567	0	0	0	1243
12,5Vs25	yeast	925	HNT1_YEAST	0	0	0	0	0	1	0.241231	0.528808	0.415037	0.617567	0	0	0	1244
12,5Vs25	yeast	932	ARG56_YEAST	0	0	0	1	0	0	0.241231	0.528384	0.415037	0.617567	0	0	0	1245
12,5Vs25	yeast	882	KRE33_YEAST	0	0	0	0	1	0	0.241231	0.527959	0.415037	0.617567	0	0	0	1246
12,5Vs25	yeast	924	YG51_YEAST	0	0	0	0	0	1	0.241231	0.527536	0.415037	0.617567	0	0	0	1247
12,5Vs25	yeast	722	XPT1_YEAST	0	0	0	0	0	1	0.241231	0.527113	0.415037	0.617567	0	0	0	1248
12,5Vs25	yeast	922	CSK2B_YEAST	0	0	0	0	0	1	0.241231	0.526691	0.415037	0.617567	0	0	0	1249
12,5Vs25	yeast	880	UAP1_YEAST	0	0	0	0	0	1	0.241231	0.52627	0.415037	0.617567	0	0	0	1250
12,5Vs25	yeast	934	SEC9_YEAST	0	0	0	1	0	0	0.241231	0.525849	0.415037	0.617567	0	0	0	1251
12,5Vs25	yeast	909	PP2C2_YEAST	0	0	0	0	1	0	0.241231	0.525429	0.415037	0.617567	0	0	0	1252
12,5Vs25	yeast	918	COX14_YEAST	0	0	0	0	0	1	0.241231	0.52501	0.415037	0.617567	0	0	0	1253
12,5Vs25	yeast	757	SFB3_YEAST	0	0	0	1	0	0	0.241231	0.524591	0.415037	0.617567	0	0	0	1254
12,5Vs25	yeast	754	MCFS2_YEAST	0	0	0	0	1	0	0.241231	0.524173	0.415037	0.617567	0	0	0	1255
12,5Vs25	yeast	929	GCN1_YEAST	0	0	0	0	1	0	0.241231	0.523756	0.415037	0.617567	0	0	0	1256
12,5Vs25	yeast	926	SLX5_YEAST	0	0	0	0	0	1	0.241231	0.523339	0.415037	0.617567	0	0	0	1257
12,5Vs25	yeast	886	SWI3_YEAST	0	0	0	1	0	0	0.241231	0.522923	0.415037	0.617567	0	0	0	1258
12,5Vs25	yeast	732	DUR1_YEAST	0	0	0	0	0	1	0.241231	0.522508	0.415037	0.617567	0	0	0	1259
12,5Vs25	yeast	931	ATP7_YEAST	0	0	0	1	0	0	0.241231	0.522093	0.415037	0.617567	0	0	0	1260
12,5Vs25	yeast	734	PSB4_YEAST	0	0	0	0	0	1	0.241231	0.521679	0.415037	0.617567	0	0	0	1261
12,5Vs25	yeast	809	CDC20_YEAST	0	0	0	0	0	1	0.241231	0.521266	0.415037	0.617567	0	0	0	1262
12,5Vs25	yeast	917	YCE2_YEAST	0	0	0	0	0	1	0.241231	0.520853	0.415037	0.617567	0	0	0	1263
12,5Vs25	yeast	821	TCPA_YEAST	0	0	0	0	0	1	0.241231	0.520441	0.415037	0.617567	0	0	0	1264
12,5Vs25	yeast	904	F16P_YEAST	0	0	0	0	0	1	0.241231	0.52003	0.415037	0.617567	0	0	0	1265
12,5Vs25	yeast	718	RL29_YEAST	0	0	0	0	0	1	0.241231	0.519619	0.415037	0.617567	0	0	0	1266
12,5Vs25	yeast	674	ATIF_YEAST	0	0	0	0	0	1	0.241231	0.519209	0.415037	0.617567	0	0	0	1267
12,5Vs25	yeast	933	CDK1_YEAST	0	0	0	1	0	0	0.241231	0.518799	0.415037	0.617567	0	0	0	1268
12,5Vs25	yeast	928	ARGJ_YEAS8	0	0	0	0	1	0	0.241231	0.51839	0.415037	0.617567	0	0	0	1269
5Vs50	yeast	620	XPO1_YEAST	2	3	2	4	0	0	0.241554	0.518675	-0.807355	0.616986	0	0	0	1270
12,5Vs25	yeast	370	YPR1_YEAST	6	7	11	7	11	17	0.241973	0.519167	0.544321	0.616233	0	0	0	1271
12,5Vs25	yeast	826	ARI1_YEAST	2	1	2	0	2	0	0.242226	0.519301	-1.32193	0.615779	0	0	0	1272
12,5Vs25	yeast	648	MTC1_YEAST	2	2	1	2	0	0	0.242226	0.518893	-1.32193	0.615779	0	0	0	1273
5Vs50	yeast	256	PET10_YEAST	18	11	17	14	14	9	0.242672	0.519441	-0.314109	0.61498	0	0	0	1274
0.5Vs50	yeast	427	GAS5_YEAST	8	9	9	5	7	7	0.243156	0.520068	-0.452512	0.614115	0	0	0	1275
12,5Vs25	yeast	367	RS10A_YEAST	5	5	8	6	12	8	0.243267	0.519898	0.530515	0.613917	0	0	0	1276
0.5Vs50	yeast	309	SYYC_YEAST	7	15	5	14	10	14	0.243368	0.519707	0.49304	0.613736	0	0	0	1277
12,5Vs25	yeast	18	HSC82_YEAST	116	103	109	118	131	114	0.243398	0.519363	0.146274	0.613684	0	0	0	1278
12,5Vs25	yeast	428	NTF2_YEAST	8	6	9	6	5	5	0.244179	0.520623	-0.523562	0.612291	0	0	0	1279
5Vs50	yeast	177	PUR91_YEAST	16	17	19	20	25	22	0.24453	0.520963	0.365649	0.611668	0	0	0	1280
12,5Vs25	yeast	304	IMDH3_YEAST	11	18	10	16	7	5	0.244594	0.520693	-0.478047	0.611554	0	0	0	1281
0.5Vs50	yeast	707	AK_YEAST	2	0	0	3	0	3	0.245066	0.52129	1.58496	0.610718	0	0	0	1282
0.5Vs50	yeast	894	MCA1_YEAST	0	0	0	0	1	0	0.245201	0.521172	0.415037	0.610477	0	0	0	1283
0.5Vs50	yeast	728	GSHB_YEAST	0	0	0	0	1	0	0.245201	0.520767	0.415037	0.610477	0	0	0	1284
0.5Vs50	yeast	878	HBT1_YEAST	0	0	0	0	0	1	0.245201	0.520361	0.415037	0.610477	0	0	0	1285
0.5Vs50	yeast	896	POS5_YEAST	0	0	0	0	1	0	0.245201	0.519957	0.415037	0.610477	0	0	0	1286
0.5Vs50	yeast	891	PIN3_YEAST	0	0	0	0	1	0	0.245201	0.519553	0.415037	0.610477	0	0	0	1287
0.5Vs50	yeast	912	ENT2_YEAST	0	0	0	1	0	0	0.245201	0.519149	0.415037	0.610477	0	0	0	1288
0.5Vs50	yeast	908	YMY0_YEAST	0	0	0	1	0	0	0.245201	0.518746	0.415037	0.610477	0	0	0	1289
0.5Vs50	yeast	876	ISU1_YEAST	0	0	0	0	0	1	0.245201	0.518344	0.415037	0.610477	0	0	0	1290
0.5Vs50	yeast	890	PHB2_YEAST	0	0	0	0	0	1	0.245201	0.517943	0.415037	0.610477	0	0	0	1291
0.5Vs50	yeast	910	STE24_YEAST	0	0	0	1	0	0	0.245201	0.517542	0.415037	0.610477	0	0	0	1292
0.5Vs50	yeast	875	YAR1_YEAST	0	0	0	0	0	1	0.245201	0.517142	0.415037	0.610477	0	0	0	1293
0.5Vs50	yeast	915	BLM10_YEAST	0	0	0	1	0	0	0.245201	0.516742	0.415037	0.610477	0	0	0	1294
0.5Vs50	yeast	902	TCPE_YEAST	0	0	0	0	1	0	0.245201	0.516343	0.415037	0.610477	0	0	0	1295
0.5Vs50	yeast	914	DUN1_YEAST	0	0	0	1	0	0	0.245201	0.515945	0.415037	0.610477	0	0	0	1296
0.5Vs50	yeast	789	YB8B_YEAST	0	0	0	0	0	1	0.245201	0.515547	0.415037	0.610477	0	0	0	1297
0.5Vs50	yeast	888	RFT1_YEAST	0	0	0	0	0	1	0.245201	0.51515	0.415037	0.610477	0	0	0	1298
0.5Vs50	yeast	906	HMT1_YEAST	0	0	0	1	0	0	0.245201	0.514753	0.415037	0.610477	0	0	0	1299
0.5Vs50	yeast	805	RIB1_YEAST	0	0	0	1	0	0	0.245201	0.514357	0.415037	0.610477	0	0	0	1300
0.5Vs50	yeast	913	DLD1_YEAST	0	0	0	1	0	0	0.245201	0.513962	0.415037	0.610477	0	0	0	1301
0.5Vs50	yeast	884	VATD_YEAST	0	0	0	0	0	1	0.245201	0.513567	0.415037	0.610477	0	0	0	1302
0.5Vs50	yeast	792	UBC1_YEAST	0	0	0	0	0	1	0.245201	0.513173	0.415037	0.610477	0	0	0	1303
0.5Vs50	yeast	892	NSP1_YEAST	0	0	0	0	1	0	0.245201	0.512779	0.415037	0.610477	0	0	0	1304
0.5Vs50	yeast	901	KEX2_YEAST	0	0	0	0	1	0	0.245201	0.512386	0.415037	0.610477	0	0	0	1305
0.5Vs50	yeast	883	SEC7_YEAST	0	0	0	0	0	1	0.245201	0.511994	0.415037	0.610477	0	0	0	1306
0.5Vs50	yeast	729	PUR2_YEAST	0	0	0	0	1	0	0.245201	0.511602	0.415037	0.610477	0	0	0	1307
0.5Vs50	yeast	899	HIS8_YEAST	0	0	0	0	1	0	0.245201	0.511211	0.415037	0.610477	0	0	0	1308
0.5Vs50	yeast	887	COX2_YEAST	0	0	0	0	0	1	0.245201	0.510821	0.415037	0.610477	0	0	0	1309
0.5Vs50	yeast	812	YP089_YEAST	0	0	0	1	0	0	0.245201	0.510431	0.415037	0.610477	0	0	0	1310
5Vs50	yeast	894	MCA1_YEAST	0	0	0	0	1	0	0.245734	0.51115	0.415037	0.609534	0	0	0	1311
5Vs50	yeast	878	HBT1_YEAST	0	0	0	0	0	1	0.245734	0.51076	0.415037	0.609534	0	0	0	1312
5Vs50	yeast	896	POS5_YEAST	0	0	0	0	1	0	0.245734	0.510371	0.415037	0.609534	0	0	0	1313
5Vs50	yeast	891	PIN3_YEAST	0	0	0	0	1	0	0.245734	0.509983	0.415037	0.609534	0	0	0	1314
5Vs50	yeast	893	GAS3_YEAST	0	0	0	0	1	0	0.245734	0.509595	0.415037	0.609534	0	0	0	1315
5Vs50	yeast	876	ISU1_YEAST	0	0	0	0	0	1	0.245734	0.509208	0.415037	0.609534	0	0	0	1316
5Vs50	yeast	905	TIM8_YEAST	0	0	0	1	0	0	0.245734	0.508821	0.415037	0.609534	0	0	0	1317
5Vs50	yeast	885	PFD4_YEAST	0	0	0	0	0	1	0.245734	0.508435	0.415037	0.609534	0	0	0	1318
5Vs50	yeast	890	PHB2_YEAST	0	0	0	0	0	1	0.245734	0.50805	0.415037	0.609534	0	0	0	1319
5Vs50	yeast	910	STE24_YEAST	0	0	0	1	0	0	0.245734	0.507665	0.415037	0.609534	0	0	0	1320
5Vs50	yeast	786	YJ66_YEAST	0	0	0	0	0	1	0.245734	0.507281	0.415037	0.609534	0	0	0	1321
5Vs50	yeast	875	YAR1_YEAST	0	0	0	0	0	1	0.245734	0.506897	0.415037	0.609534	0	0	0	1322
5Vs50	yeast	915	BLM10_YEAST	0	0	0	1	0	0	0.245734	0.506514	0.415037	0.609534	0	0	0	1323
5Vs50	yeast	880	UAP1_YEAST	0	0	0	0	0	1	0.245734	0.506131	0.415037	0.609534	0	0	0	1324
5Vs50	yeast	902	TCPE_YEAST	0	0	0	0	1	0	0.245734	0.505749	0.415037	0.609534	0	0	0	1325
5Vs50	yeast	909	PP2C2_YEAST	0	0	0	1	0	0	0.245734	0.505368	0.415037	0.609534	0	0	0	1326
5Vs50	yeast	914	DUN1_YEAST	0	0	0	1	0	0	0.245734	0.504987	0.415037	0.609534	0	0	0	1327
5Vs50	yeast	789	YB8B_YEAST	0	0	0	0	0	1	0.245734	0.504607	0.415037	0.609534	0	0	0	1328
5Vs50	yeast	802	YBM6_YEAST	0	0	0	0	1	0	0.245734	0.504227	0.415037	0.609534	0	0	0	1329
5Vs50	yeast	888	RFT1_YEAST	0	0	0	0	0	1	0.245734	0.503848	0.415037	0.609534	0	0	0	1330
5Vs50	yeast	906	HMT1_YEAST	0	0	0	1	0	0	0.245734	0.503469	0.415037	0.609534	0	0	0	1331
5Vs50	yeast	900	NOP4_YEAST	0	0	0	0	1	0	0.245734	0.503091	0.415037	0.609534	0	0	0	1332
5Vs50	yeast	785	PP2C3_YEAST	0	0	0	0	0	1	0.245734	0.502714	0.415037	0.609534	0	0	0	1333
5Vs50	yeast	913	DLD1_YEAST	0	0	0	1	0	0	0.245734	0.502337	0.415037	0.609534	0	0	0	1334
5Vs50	yeast	667	CRH2_YEAST	0	0	0	1	0	0	0.245734	0.501961	0.415037	0.609534	0	0	0	1335
5Vs50	yeast	884	VATD_YEAST	0	0	0	0	0	1	0.245734	0.501585	0.415037	0.609534	0	0	0	1336
5Vs50	yeast	911	SYP1_YEAST	0	0	0	1	0	0	0.245734	0.50121	0.415037	0.609534	0	0	0	1337
5Vs50	yeast	892	NSP1_YEAST	0	0	0	0	1	0	0.245734	0.500835	0.415037	0.609534	0	0	0	1338
5Vs50	yeast	901	KEX2_YEAST	0	0	0	0	1	0	0.245734	0.500461	0.415037	0.609534	0	0	0	1339
5Vs50	yeast	528	ERF1_YEAST	0	0	0	0	0	1	0.245734	0.500088	0.415037	0.609534	0	0	0	1340
5Vs50	yeast	883	SEC7_YEAST	0	0	0	0	0	1	0.245734	0.499715	0.415037	0.609534	0	0	0	1341
5Vs50	yeast	904	F16P_YEAST	0	0	0	1	0	0	0.245734	0.499342	0.415037	0.609534	0	0	0	1342
5Vs50	yeast	899	HIS8_YEAST	0	0	0	0	1	0	0.245734	0.498971	0.415037	0.609534	0	0	0	1343
5Vs50	yeast	718	RL29_YEAST	0	0	0	0	0	1	0.245734	0.498599	0.415037	0.609534	0	0	0	1344
5Vs50	yeast	873	HEM2_YEAST	0	0	0	0	0	1	0.245734	0.498229	0.415037	0.609534	0	0	0	1345
5Vs50	yeast	783	TIM9_YEAST	0	0	0	0	0	1	0.245734	0.497859	0.415037	0.609534	0	0	0	1346
5Vs50	yeast	907	MBF1_YEAST	0	0	0	1	0	0	0.245734	0.497489	0.415037	0.609534	0	0	0	1347
5Vs50	yeast	812	YP089_YEAST	0	0	0	1	0	0	0.245734	0.49712	0.415037	0.609534	0	0	0	1348
5Vs50	yeast	889	DBP5_YEAS7	0	0	0	0	0	1	0.245734	0.496751	0.415037	0.609534	0	0	0	1349
5Vs50	yeast	166	GSP1_YEAST	17	17	12	18	19	23	0.245801	0.496519	0.383329	0.609416	0	0	0	1350
0.5Vs50	yeast	310	EF1G1_YEAST	14	10	11	10	9	8	0.245967	0.496486	-0.374396	0.609123	0	0	0	1351
0.5Vs50	yeast	120	CYS3_YEAST	28	33	30	24	27	28	0.246916	0.498032	-0.204014	0.607451	0	0	0	1352
0.5Vs50	yeast	255	SYTC_YEAST	11	12	7	16	10	15	0.24749	0.498822	0.450661	0.606441	0	0	0	1353
0.5Vs50	yeast	430	RPN2_YEAST	6	6	4	9	8	7	0.247908	0.499296	0.584963	0.605709	0	0	0	1354
12,5Vs25	yeast	255	SYTC_YEAST	13	18	16	15	9	13	0.24918	0.501487	-0.345135	0.603486	0	0	0	1355
5Vs50	yeast	629	NCL1_YEAST	4	1	4	1	1	3	0.250274	0.503317	-0.847997	0.601584	0	0	0	1356
5Vs50	yeast	65	SYV_YEAST	36	49	40	39	35	38	0.250627	0.503655	-0.158429	0.600972	0	0	0	1357
0.5Vs50	yeast	594	MSRA_YEAST	5	2	2	1	1	3	0.252661	0.507368	-0.847997	0.597463	0	0	0	1358
5Vs50	yeast	380	YMY9_YEAST	7	11	10	6	6	9	0.254533	0.510376	-0.415037	0.594256	0	0	0	1360
0.5Vs50	yeast	141	BFR1_YEAST	21	17	23	15	17	19	0.255217	0.511372	-0.258312	0.59309	0	0	0	1361
0.5Vs50	yeast	435	GSHR_YEAST	5	7	8	6	3	5	0.25545	0.511462	-0.514573	0.592694	0	0	0	1362
5Vs50	yeast	509	RL31A_YEAST	2	4	3	2	6	7	0.256069	0.512325	0.736966	0.591643	0	0	0	1363
12,5Vs25	yeast	736	CORO_YEAST	1	1	0	1	3	1	0.256085	0.511982	1.32193	0.591616	0	0	0	1364
0.5Vs50	yeast	219	RL17B_YEAST	19	13	16	10	15	14	0.256348	0.512133	-0.29956	0.591169	0	0	0	1365
0.5Vs50	yeast	394	RUVB1_YEAST	4	6	4	2	6	1	0.257052	0.513163	-0.63743	0.589979	0	0	0	1366
12,5Vs25	yeast	110	SYLC_YEAST	22	30	31	25	24	21	0.257273	0.51323	-0.245756	0.589605	0	0	0	1367
0.5Vs50	yeast	607	RPN6_YEAST	1	0	1	0	5	2	0.257501	0.513307	1.80735	0.589222	0	0	0	1368
0.5Vs50	yeast	429	RL25_YEAST	5	5	7	9	7	9	0.262026	0.521566	0.556393	0.581655	0	0	0	1370
0.5Vs50	yeast	303	KAD1_YEAS7	15	11	12	11	8	11	0.262358	0.521845	-0.341037	0.581106	0	0	0	1371
12,5Vs25	yeast	355	GABAT_YEAST	10	11	11	11	6	7	0.26284	0.522424	-0.415037	0.580308	0	0	0	1372
5Vs50	yeast	733	YPT52_YEAST	1	6	0	1	0	0	0.265253	0.526835	-2.80735	0.57634	0	0	0	1373
5Vs50	yeast	311	AGM1_YEAST	4	10	4	6	8	13	0.26535	0.526645	0.584963	0.576181	0	0	0	1374
12,5Vs25	yeast	423	ARF2_YEAST	10	8	7	8	5	5	0.265885	0.527323	-0.473931	0.575306	0	0	0	1375
0.5Vs50	yeast	450	ADH6_YEAST	9	6	6	4	6	5	0.266591	0.528338	-0.485427	0.574155	0	0	0	1376
12,5Vs25	yeast	100	MDHM_YEAST	32	30	19	26	35	39	0.267922	0.53059	0.304006	0.571992	0	0	0	1377
5Vs50	yeast	132	CBS_YEAST	21	16	28	16	23	16	0.27051	0.535327	-0.241008	0.567816	0	0	0	1378
5Vs50	yeast	554	CPYI_YEAST	3	6	0	0	0	3	0.270541	0.535001	-1.58496	0.567766	0	0	0	1379
5Vs50	yeast	510	RS15_YEAST	6	4	5	3	3	4	0.270678	0.534883	-0.584963	0.567547	0	0	0	1380
12,5Vs25	yeast	450	ADH6_YEAST	5	9	5	7	2	4	0.271073	0.535277	-0.547488	0.566913	0	0	0	1381
12,5Vs25	yeast	415	NIF3_YEAST	8	6	5	3	5	5	0.271073	0.534889	-0.547488	0.566913	0	0	0	1382
12,5Vs25	yeast	426	ARO9_YEAST	7	5	7	4	3	6	0.271073	0.534503	-0.547488	0.566913	0	0	0	1383
12,5Vs25	yeast	185	TAL1_YEAST	18	22	23	21	14	17	0.272726	0.537374	-0.27684	0.564273	0	0	0	1384
0.5Vs50	yeast	248	PMM_YEAST	14	13	12	17	15	19	0.273067	0.537656	0.387023	0.563731	0	0	0	1385
5Vs50	yeast	218	YJ12A_YEAST	17	21	17	16	12	18	0.273868	0.538844	-0.257798	0.562459	0	0	0	1386
0.5Vs50	yeast	422	OM45_YEAST	5	4	6	2	4	4	0.274059	0.538832	-0.584963	0.562156	0	0	0	1387
0.5Vs50	yeast	473	LYS9_YEAST	3	3	4	4	6	6	0.27555	0.541373	0.678072	0.559799	0	0	0	1388
12,5Vs25	yeast	398	AROG_YEAST	10	9	7	7	7	5	0.276008	0.541882	-0.452512	0.559078	0	0	0	1389
5Vs50	yeast	204	CLU_YEAST	20	15	21	16	12	19	0.276864	0.543171	-0.252766	0.557733	0	0	0	1390
5Vs50	yeast	553	DOHH_YEAST	3	3	4	2	2	2	0.27852	0.545635	-0.736966	0.555144	0	0	0	1392
5Vs50	yeast	481	UTH1_YEAS6	4	1	5	2	2	2	0.27852	0.545243	-0.736966	0.555144	0	0	0	1393
0.5Vs50	yeast	177	PUR91_YEAST	17	19	17	20	25	22	0.279113	0.546012	0.338169	0.55422	0	0	0	1394
12,5Vs25	yeast	358	IF2B_YEAST	0	9	11	7	0	0	0.279162	0.545717	-1.51457	0.554144	0	0	0	1395
0.5Vs50	yeast	467	IF2A_YEAST	3	5	6	8	8	5	0.279793	0.546558	0.584963	0.553164	0	0	0	1396
5Vs50	yeast	98	RS3A1_YEAS2	31	30	36	30	31	25	0.279965	0.546502	-0.173648	0.552897	0	0	0	1397
5Vs50	yeast	447	SEC4_YEAST	5	8	5	6	12	8	0.280244	0.546656	0.530515	0.552464	0	0	0	1398
5Vs50	yeast	134	RS24A_YEAST	31	18	26	20	19	26	0.280635	0.547028	-0.206451	0.551857	0	0	0	1399
12,5Vs25	yeast	341	ARA1_YEAST	6	4	5	4	13	6	0.280891	0.547136	0.616671	0.551462	0	0	0	1400
12,5Vs25	yeast	458	CY1_YEAST	5	3	6	3	3	3	0.281091	0.547134	-0.63743	0.551154	0	0	0	1401
12,5Vs25	yeast	436	RGI1_YEAS2	3	6	5	4	1	4	0.281091	0.546743	-0.63743	0.551154	0	0	0	1402
0.5Vs50	yeast	553	DOHH_YEAST	3	3	4	2	2	2	0.281271	0.546704	-0.736966	0.550876	0	0	0	1403
0.5Vs50	yeast	481	UTH1_YEAS6	4	4	2	2	2	2	0.281271	0.546314	-0.736966	0.550876	0	0	0	1404
0.5Vs50	yeast	586	ATG8_YEAS7	1	5	4	1	3	2	0.281271	0.545925	-0.736966	0.550876	0	0	0	1405
5Vs50	yeast	324	ODO2_YEAST	11	9	12	9	10	6	0.281514	0.54601	-0.356144	0.550499	0	0	0	1406
12,5Vs25	yeast	163	PYC2_YEAST	20	17	17	13	14	17	0.282008	0.546578	-0.295456	0.549739	0	0	0	1407
5Vs50	yeast	76	RS6A_YEAST	29	36	34	26	26	36	0.282574	0.547287	-0.169925	0.548867	0	0	0	1408
12,5Vs25	yeast	28	FAS2_YEAST	65	69	84	83	90	71	0.282901	0.547531	0.162553	0.548365	0	0	0	1409
12,5Vs25	yeast	126	IDH1_YEAST	25	28	26	28	19	20	0.283286	0.547887	-0.237692	0.547775	0	0	0	1410
12,5Vs25	yeast	489	RPN9_YEAST	0	8	6	0	0	5	0.284181	0.549228	-1.48543	0.546405	0	0	0	1411
5Vs50	yeast	475	VATC_YEAST	2	4	1	4	2	6	0.28512	0.550652	0.777608	0.544973	0	0	0	1412
5Vs50	yeast	635	CUE5_YEAST	2	3	1	1	0	2	0.285463	0.550926	-1	0.54445	0	0	0	1413
5Vs50	yeast	714	RPN12_YEAST	2	3	1	1	1	1	0.285463	0.550536	-1	0.54445	0	0	0	1414
5Vs50	yeast	532	RPN7_YEAST	5	5	6	3	4	4	0.285948	0.551081	-0.540568	0.543713	0	0	0	1415
5Vs50	yeast	432	HSP79_YEAST	7	0	8	0	0	6	0.287374	0.553438	-1.32193	0.541553	0	0	0	1416
5Vs50	yeast	325	IF4B_YEAST	12	7	14	8	7	11	0.287522	0.553332	-0.343954	0.541329	0	0	0	1417
0.5Vs50	yeast	592	PSA1_YEAST	3	1	2	1	1	1	0.287551	0.552998	-1	0.541286	0	0	0	1418
5Vs50	yeast	805	RIB1_YEAST	1	1	1	1	0	0	0.288482	0.554397	-1.58496	0.539882	0	0	0	1419
5Vs50	yeast	807	LHP1_YEAST	0	1	2	1	0	0	0.288482	0.554006	-1.58496	0.539882	0	0	0	1420
5Vs50	yeast	811	MRT4_YEAST	2	0	1	1	0	0	0.288482	0.553617	-1.58496	0.539882	0	0	0	1421
5Vs50	yeast	806	GAR1_YEAST	0	1	2	1	0	0	0.288482	0.553227	-1.58496	0.539882	0	0	0	1422
5Vs50	yeast	780	ODPA_YEAST	2	0	1	0	0	1	0.288482	0.552838	-1.58496	0.539882	0	0	0	1423
0.5Vs50	yeast	400	ARGI_YEAST	6	6	7	8	9	10	0.288939	0.553326	0.50696	0.539194	0	0	0	1424
5Vs50	yeast	50	HSP60_YEAST	45	46	47	46	35	45	0.289289	0.553607	-0.131245	0.538668	0	0	0	1425
0.5Vs50	yeast	318	UGPA1_YEAST	8	10	6	10	9	14	0.28976	0.554121	0.459432	0.537961	0	0	0	1426
0.5Vs50	yeast	808	NOP10_YEAST	1	0	2	1	0	0	0.289864	0.553931	-1.58496	0.537805	0	0	0	1427
0.5Vs50	yeast	733	YPT52_YEAST	2	1	0	1	0	0	0.289864	0.553544	-1.58496	0.537805	0	0	0	1428
0.5Vs50	yeast	783	TIM9_YEAST	0	2	1	0	0	1	0.289864	0.553156	-1.58496	0.537805	0	0	0	1429
0.5Vs50	yeast	893	GAS3_YEAST	1	1	1	0	1	0	0.289864	0.552769	-1.58496	0.537805	0	0	0	1430
0.5Vs50	yeast	895	TCPH_YEAST	1	1	1	0	1	0	0.289864	0.552383	-1.58496	0.537805	0	0	0	1431
0.5Vs50	yeast	226	EMI2_YEAST	23	20	15	15	16	18	0.28987	0.552009	-0.243271	0.537796	0	0	0	1432
12,5Vs25	yeast	90	DHAS_YEAST	22	25	32	38	34	22	0.291928	0.555538	0.250808	0.534725	0	0	0	1433
12,5Vs25	yeast	636	HPRT_YEAST	3	1	1	3	4	2	0.292547	0.556329	0.847997	0.533805	0	0	0	1434
0.5Vs50	yeast	321	GPD1_YEAST	11	8	14	9	8	9	0.292957	0.55672	-0.343954	0.533196	0	0	0	1435
5Vs50	yeast	310	EF1G1_YEAST	12	11	11	10	9	8	0.293269	0.556925	-0.332575	0.532734	0	0	0	1436
12,5Vs25	yeast	65	SYV_YEAST	33	46	36	39	29	33	0.293905	0.557744	-0.187279	0.531793	0	0	0	1437
0.5Vs50	yeast	256	PET10_YEAST	16	17	12	14	14	9	0.294422	0.558337	-0.2824	0.53103	0	0	0	1438
0.5Vs50	yeast	81	HXKA_YEAST	29	25	25	33	34	29	0.294603	0.558293	0.281182	0.530762	0	0	0	1439
12,5Vs25	yeast	357	RS7B_YEAST	8	10	10	8	7	6	0.294943	0.558548	-0.415037	0.530262	0	0	0	1440
0.5Vs50	yeast	292	H2A1_YEAST	10	9	11	15	14	11	0.295275	0.558789	0.415037	0.529773	0	0	0	1441
12,5Vs25	yeast	14	EF2_YEAST	160	140	146	143	141	137	0.295678	0.559164	-0.0832235	0.52918	0	0	0	1442
0.5Vs50	yeast	122	SYSC_YEAST	22	15	12	22	22	18	0.295725	0.558865	0.339486	0.529112	0	0	0	1443
0.5Vs50	yeast	341	ARA1_YEAST	2	4	5	9	5	3	0.296966	0.560821	0.628031	0.527293	0	0	0	1444
0.5Vs50	yeast	432	HSP79_YEAST	7	7	0	0	0	6	0.296968	0.560437	-1.22239	0.52729	0	0	0	1445
5Vs50	yeast	74	GBLP_YEAST	45	32	31	25	36	36	0.298707	0.56294	-0.154975	0.524755	0	0	0	1447
5Vs50	yeast	269	EIF3A_YEAST	8	15	12	9	10	9	0.298772	0.562673	-0.321928	0.52466	0	0	0	1448
5Vs50	yeast	279	EDE1_YEAST	10	14	11	7	11	10	0.298772	0.562285	-0.321928	0.52466	0	0	0	1449
12,5Vs25	yeast	498	RLA3_YEAST	5	3	7	6	2	2	0.300272	0.564718	-0.584963	0.522485	0	0	0	1450
12,5Vs25	yeast	837	PLR1_YEAST	0	2	1	1	0	0	0.300349	0.564474	-1.58496	0.522374	0	0	0	1451
12,5Vs25	yeast	833	SKP1_YEAST	0	1	2	0	1	0	0.300349	0.564085	-1.58496	0.522374	0	0	0	1452
12,5Vs25	yeast	794	SSN3_YEAST	0	2	1	1	0	0	0.300349	0.563697	-1.58496	0.522374	0	0	0	1453
12,5Vs25	yeast	658	MCR1_YEAST	0	1	2	1	0	0	0.300349	0.563309	-1.58496	0.522374	0	0	0	1454
12,5Vs25	yeast	812	YP089_YEAST	1	0	2	0	0	1	0.300349	0.562922	-1.58496	0.522374	0	0	0	1455
12,5Vs25	yeast	167	EF1B_YEAST	21	20	14	26	15	27	0.300691	0.563176	0.306103	0.521879	0	0	0	1456
0.5Vs50	yeast	242	GLNA_YEAST	17	16	14	12	12	15	0.302271	0.565746	-0.269187	0.519604	0	0	0	1457
12,5Vs25	yeast	666	UBX1_YEAST	3	4	3	2	1	3	0.302434	0.565664	-0.736966	0.519369	0	0	0	1458
5Vs50	yeast	575	TPS1_YEAST	3	5	3	0	3	4	0.303046	0.56642	-0.652077	0.518491	0	0	0	1459
5Vs50	yeast	543	COPG_YEAST	3	3	5	2	2	3	0.303046	0.566032	-0.652077	0.518491	0	0	0	1460
5Vs50	yeast	597	STF1_YEAST	5	0	4	0	0	4	0.303095	0.565735	-1.16993	0.518422	0	0	0	1461
0.5Vs50	yeast	74	GBLP_YEAST	35	39	34	25	36	36	0.303543	0.566184	-0.154975	0.51778	0	0	0	1462
0.5Vs50	yeast	438	RL43A_YEAST	4	4	9	3	4	5	0.303843	0.566356	-0.5025	0.517351	0	0	0	1463
5Vs50	yeast	280	RS11A_YEAST	10	10	16	9	10	10	0.304044	0.566344	-0.311944	0.517064	0	0	0	1464
12,5Vs25	yeast	520	NPC2_YEAST	1	1	4	2	0	1	0.304478	0.566766	-1	0.516444	0	0	0	1465
0.5Vs50	yeast	295	H2B1_YEAST	12	5	8	7	5	7	0.304839	0.567051	-0.395929	0.515929	0	0	0	1466
0.5Vs50	yeast	550	FKBP3_YEAST	2	6	3	1	2	4	0.306138	0.569078	-0.652077	0.514083	0	0	0	1467
12,5Vs25	yeast	608	DDI1_YEAST	4	1	1	0	2	1	0.306683	0.569703	-1	0.513311	0	0	0	1468
5Vs50	yeast	385	TRX1_YEAST	9	7	10	7	7	6	0.308053	0.571859	-0.378512	0.511375	0	0	0	1469
12,5Vs25	yeast	92	STI1_YEAST	36	35	34	30	32	30	0.308309	0.571945	-0.190684	0.511014	0	0	0	1470
12,5Vs25	yeast	660	TCPD_YEAST	4	1	1	0	1	2	0.308398	0.57172	-1	0.510889	0	0	0	1471
5Vs50	yeast	189	PHSG_YEAST	15	21	13	17	17	29	0.308799	0.572076	0.36257	0.510324	0	0	0	1472
12,5Vs25	yeast	655	SYQ_YEAST	0	4	3	0	3	0	0.309287	0.572591	-1.22239	0.509638	0	0	0	1473
0.5Vs50	yeast	264	RL12A_YEAST	15	18	16	16	12	13	0.309627	0.572832	-0.257158	0.509161	0	0	0	1474
0.5Vs50	yeast	215	IMB4_YEAST	13	21	25	23	24	26	0.311134	0.575228	0.307182	0.507053	0	0	0	1475
0.5Vs50	yeast	410	SUB2_YEAS7	6	6	4	10	8	5	0.311772	0.576018	0.523562	0.506163	0	0	0	1476
12,5Vs25	yeast	782	ALDH5_YEAS7	0	0	1	2	0	1	0.312333	0.576663	1.58496	0.505382	0	0	0	1477
5Vs50	yeast	231	HIS2_YEAST	21	18	13	19	12	13	0.312485	0.576554	-0.241008	0.505171	0	0	0	1478
0.5Vs50	yeast	385	TRX1_YEAST	8	9	9	7	7	6	0.313072	0.577246	-0.378512	0.504356	0	0	0	1479
12,5Vs25	yeast	221	GOR1_YEAST	17	18	15	18	8	15	0.314128	0.578802	-0.286304	0.502894	0	0	0	1480
0.5Vs50	yeast	250	IF4E_YEAST	18	17	16	12	19	12	0.316533	0.58284	-0.246161	0.499581	0	0	0	1481
0.5Vs50	yeast	188	YNN4_YEAST	23	22	24	21	20	19	0.317782	0.584744	-0.201634	0.497871	0	0	0	1482
5Vs50	yeast	517	FKS2_YEAST	3	3	6	5	7	6	0.321142	0.590529	0.584963	0.493303	0	0	0	1483
0.5Vs50	yeast	796	GGA2_YEAST	0	1	0	1	0	2	0.323321	0.594136	1.58496	0.490365	0	0	0	1484
0.5Vs50	yeast	784	HIS5_YEAST	0	1	0	0	1	2	0.323321	0.593736	1.58496	0.490365	0	0	0	1485
0.5Vs50	yeast	776	SEC23_YEAST	0	1	0	0	1	2	0.323321	0.593336	1.58496	0.490365	0	0	0	1486
5Vs50	yeast	712	ARB1_YEAST	0	1	0	1	1	1	0.324808	0.595663	1.58496	0.488374	0	0	0	1487
5Vs50	yeast	784	HIS5_YEAST	0	0	1	0	1	2	0.324808	0.595263	1.58496	0.488374	0	0	0	1488
5Vs50	yeast	776	SEC23_YEAST	0	0	1	0	1	2	0.324808	0.594863	1.58496	0.488374	0	0	0	1489
12,5Vs25	yeast	23	RL401_YEAST	90	87	110	102	62	93	0.325811	0.596299	-0.159282	0.487035	0	0	0	1490
0.5Vs50	yeast	367	RS10A_YEAST	7	3	7	7	10	7	0.326795	0.5977	0.4975	0.485724	0	0	0	1491
12,5Vs25	yeast	378	IDHH_YEAST	10	13	0	12	0	0	0.327027	0.597722	-0.938599	0.485417	0	0	0	1492
5Vs50	yeast	240	DUG1_YEAST	15	14	12	14	10	10	0.327376	0.59796	-0.270089	0.484954	0	0	0	1493
12,5Vs25	yeast	317	FRDS_YEAST	9	5	6	8	11	8	0.327631	0.598025	0.432959	0.484615	0	0	0	1494
0.5Vs50	yeast	640	NPA3_YEAST	4	4	4	3	3	2	0.327946	0.598199	-0.584963	0.484198	0	0	0	1495
0.5Vs50	yeast	500	DED1_YEAS7	4	4	4	1	3	4	0.327946	0.5978	-0.584963	0.484198	0	0	0	1496
0.5Vs50	yeast	527	EXG1_YEAST	6	3	3	3	2	3	0.327946	0.5974	-0.584963	0.484198	0	0	0	1497
5Vs50	yeast	643	DPH5_YEAST	3	2	2	1	1	2	0.329486	0.599806	-0.807355	0.482163	0	0	0	1498
5Vs50	yeast	682	PSB3_YEAST	3	1	3	0	2	2	0.329486	0.599406	-0.807355	0.482163	0	0	0	1499
5Vs50	yeast	145	HMCS_YEAST	24	28	28	26	23	22	0.329577	0.599171	-0.172181	0.482043	0	0	0	1500
5Vs50	yeast	337	TRPE_YEAST	13	9	7	8	8	7	0.32963	0.598868	-0.334419	0.481974	0	0	0	1501
12,5Vs25	yeast	615	MMS2_YEAST	4	5	2	1	4	2	0.329928	0.59901	-0.652077	0.481581	0	0	0	1502
0.5Vs50	yeast	83	ACEA_YEAST	30	36	35	27	32	32	0.330175	0.599061	-0.150417	0.481255	0	0	0	1503
5Vs50	yeast	63	IF5A1_YEAST	35	37	41	30	36	37	0.331738	0.601495	-0.133678	0.479205	0	0	0	1504
12,5Vs25	yeast	294	MLC1_YEAST	8	8	11	13	10	12	0.333627	0.604518	0.374396	0.476739	0	0	0	1505
12,5Vs25	yeast	3	ENO1_YEAST	377	337	359	392	382	358	0.33413	0.605029	0.0772239	0.476084	0	0	0	1506
12,5Vs25	yeast	554	CPYI_YEAST	6	3	0	0	4	0	0.33506	0.605908	-1.16993	0.474877	0	0	0	1508
0.5Vs50	yeast	443	YRA1_YEAST	5	4	4	8	6	5	0.336069	0.60733	0.547488	0.473571	0	0	0	1509
12,5Vs25	yeast	553	DOHH_YEAST	0	6	4	5	0	0	0.337279	0.609113	-1	0.472011	0	0	0	1510
12,5Vs25	yeast	212	RL10_YEAST	14	13	16	16	22	15	0.337719	0.609503	0.301656	0.471445	0	0	0	1511
0.5Vs50	yeast	334	RS7A_YEAST	9	7	7	9	9	13	0.337919	0.609462	0.430634	0.471187	0	0	0	1512
0.5Vs50	yeast	644	COPD_YEAST	1	2	0	1	2	3	0.339093	0.611174	1	0.469682	0	0	0	1513
5Vs50	yeast	276	RL11B_YEAST	17	15	12	13	13	11	0.339319	0.611178	-0.249978	0.469391	0	0	0	1514
12,5Vs25	yeast	108	HSP73_YEAST	37	0	0	0	27	33	0.339687	0.611437	0.697437	0.468921	0	0	0	1515
0.5Vs50	yeast	463	COFI_YEAST	8	6	6	6	6	3	0.340227	0.612004	-0.415037	0.468231	0	0	0	1516
5Vs50	yeast	211	APE2_YEAST	15	13	13	18	16	18	0.340431	0.611967	0.342888	0.467971	0	0	0	1517
5Vs50	yeast	537	VTC3_YEAST	3	4	2	3	6	5	0.340558	0.611793	0.63743	0.467809	0	0	0	1518
0.5Vs50	yeast	378	IDHH_YEAST	11	0	0	10	11	0	0.340813	0.611848	0.932886	0.467483	0	0	0	1519
12,5Vs25	yeast	137	PMA1_YEAST	23	17	25	19	26	9	0.341263	0.612253	-0.26748	0.46691	0	0	0	1520
5Vs50	yeast	695	PRPD_YEAST	0	2	1	3	2	1	0.341425	0.612141	1	0.466704	0	0	0	1521
5Vs50	yeast	705	YMR7_YEAST	0	1	2	2	3	1	0.341425	0.611739	1	0.466704	0	0	0	1522
5Vs50	yeast	693	SXM1_YEAST	1	2	0	1	2	3	0.341425	0.611337	1	0.466704	0	0	0	1523
0.5Vs50	yeast	409	SDO1L_YEAST	10	10	10	8	8	8	0.34184	0.611678	-0.321928	0.466177	0	0	0	1524
0.5Vs50	yeast	273	RL16A_YEAST	7	12	11	7	7	10	0.34184	0.611277	-0.321928	0.466177	0	0	0	1525
5Vs50	yeast	363	GAS1_YEAST	8	11	12	11	7	7	0.342206	0.61153	-0.31034	0.465713	0	0	0	1526
0.5Vs50	yeast	657	GPD2_YEAST	3	3	0	0	3	0	0.342579	0.611797	-1	0.465239	0	0	0	1527
12,5Vs25	yeast	139	QCR2_YEAST	21	15	17	21	25	18	0.342952	0.612062	0.27208	0.464766	0	0	0	1528
5Vs50	yeast	233	RL6B_YEAST	0	23	0	22	0	17	0.344932	0.615193	0.76184	0.462266	0	0	0	1529
5Vs50	yeast	473	LYS9_YEAST	8	6	7	4	6	6	0.345763	0.616272	-0.392317	0.461222	0	0	0	1530
5Vs50	yeast	396	SNU13_YEAST	5	2	5	3	5	10	0.347456	0.618885	0.584963	0.4591	0	0	0	1531
5Vs50	yeast	321	GPD1_YEAST	11	10	11	9	8	9	0.348027	0.619497	-0.29956	0.458387	0	0	0	1532
5Vs50	yeast	293	ODO1_YEAST	10	11	11	8	7	11	0.348027	0.619092	-0.29956	0.458387	0	0	0	1533
12,5Vs25	yeast	359	KHSE_YEAST	6	6	10	11	6	12	0.349359	0.621057	0.398549	0.456728	0	0	0	1534
12,5Vs25	yeast	476	PPID_YEAST	6	5	5	7	7	8	0.349416	0.620754	0.459432	0.456658	0	0	0	1535
12,5Vs25	yeast	411	SCS2_YEAST	4	6	6	6	10	6	0.349416	0.620349	0.459432	0.456658	0	0	0	1536
12,5Vs25	yeast	470	ARP2_YEAST	2	6	8	8	8	6	0.349416	0.619946	0.459432	0.456658	0	0	0	1537
5Vs50	yeast	138	PABP_YEAST	25	25	23	31	30	27	0.349851	0.620315	0.269607	0.456117	0	0	0	1538
0.5Vs50	yeast	411	SCS2_YEAST	8	7	6	6	5	5	0.35061	0.621256	-0.392317	0.455176	0	0	0	1539
12,5Vs25	yeast	684	YM94_YEAST	2	2	3	1	1	2	0.351478	0.62239	-0.807355	0.454102	0	0	0	1540
12,5Vs25	yeast	697	CLC1_YEAST	3	2	2	1	1	2	0.351478	0.621986	-0.807355	0.454102	0	0	0	1541
12,5Vs25	yeast	750	APA1_YEAST	3	3	1	1	3	0	0.351478	0.621583	-0.807355	0.454102	0	0	0	1542
12,5Vs25	yeast	505	RTN1_YEAST	4	5	2	4	7	5	0.351537	0.621284	0.540568	0.454029	0	0	0	1543
12,5Vs25	yeast	523	SHB17_YEAST	4	5	2	8	4	4	0.351537	0.620881	0.540568	0.454029	0	0	0	1544
12,5Vs25	yeast	418	SYMC_YEAST	5	2	4	7	5	4	0.351537	0.620479	0.540568	0.454029	0	0	0	1545
12,5Vs25	yeast	369	CYPC_YEAST	12	5	9	6	6	8	0.352325	0.621468	-0.378512	0.453057	0	0	0	1546
0.5Vs50	yeast	325	IF4B_YEAST	12	12	8	8	7	11	0.354131	0.624251	-0.29956	0.450836	0	0	0	1547
0.5Vs50	yeast	293	ODO1_YEAST	13	8	11	8	7	11	0.354131	0.623847	-0.29956	0.450836	0	0	0	1548
12,5Vs25	yeast	455	MSC1_YEAST	5	3	4	4	1	3	0.354205	0.623575	-0.584963	0.450745	0	0	0	1549
12,5Vs25	yeast	533	RL21A_YEAST	3	3	6	4	2	2	0.354205	0.623172	-0.584963	0.450745	0	0	0	1550
12,5Vs25	yeast	105	RL27A_YEAST	27	38	26	33	27	20	0.355193	0.624508	-0.185867	0.449535	0	0	0	1551
5Vs50	yeast	439	NOP58_YEAST	9	7	6	7	5	5	0.355206	0.624129	-0.371969	0.449519	0	0	0	1552
12,5Vs25	yeast	301	ALDH2_YEAST	13	13	10	10	10	9	0.356696	0.626342	-0.311944	0.447702	0	0	0	1553
5Vs50	yeast	49	G6PI_YEAST	56	52	45	47	48	48	0.357014	0.626498	-0.0975165	0.447314	0	0	0	1554
0.5Vs50	yeast	103	SYIC_YEAST	24	30	32	38	33	31	0.35717	0.626369	0.246161	0.447124	0	0	0	1555
12,5Vs25	yeast	30	DHE4_YEAST	77	75	73	81	89	78	0.357793	0.627058	0.140415	0.446368	0	0	0	1556
12,5Vs25	yeast	564	YL179_YEAST	3	2	2	4	4	3	0.357844	0.626744	0.652077	0.446306	0	0	0	1557
12,5Vs25	yeast	187	TPM1_YEAST	24	20	17	18	14	20	0.359337	0.628956	-0.230298	0.444498	0	0	0	1558
0.5Vs50	yeast	214	RL13B_YEAST	16	14	15	22	16	18	0.360429	0.630461	0.315502	0.443181	0	0	0	1559
0.5Vs50	yeast	192	PCNA_YEAST	18	15	15	12	16	13	0.36095	0.630968	-0.22741	0.442553	0	0	0	1560
0.5Vs50	yeast	237	RL16B_YEAST	13	20	15	14	14	13	0.36095	0.630564	-0.22741	0.442553	0	0	0	1561
5Vs50	yeast	445	PP12_YEAST	10	6	7	7	4	7	0.364004	0.635492	-0.353637	0.438894	0	0	0	1562
0.5Vs50	yeast	92	STI1_YEAST	39	29	30	30	31	28	0.364517	0.63598	-0.138976	0.438282	0	0	0	1563
12,5Vs25	yeast	261	ARLY_YEAST	14	13	12	17	18	13	0.365009	0.636431	0.29956	0.437697	0	0	0	1564
0.5Vs50	yeast	107	MASY_YEAST	28	24	27	36	27	31	0.365843	0.637479	0.250808	0.436705	0	0	0	1565
0.5Vs50	yeast	227	RL28_YEAST	15	15	16	21	19	17	0.367044	0.639163	0.309328	0.435282	0	0	0	1566
12,5Vs25	yeast	205	APE3_YEAST	18	17	14	22	19	18	0.370123	0.644113	0.267933	0.431654	0	0	0	1567
12,5Vs25	yeast	273	RL16A_YEAST	10	9	9	9	6	7	0.370456	0.644282	-0.347923	0.431263	0	0	0	1568
12,5Vs25	yeast	522	CAP_YEAST	6	1	7	5	3	1	0.370932	0.644698	-0.63743	0.430706	0	0	0	1569
0.5Vs50	yeast	49	G6PI_YEAST	47	55	51	47	48	48	0.371154	0.644673	-0.0975165	0.430446	0	0	0	1570
0.5Vs50	yeast	425	SUCA_YEAST	7	3	5	5	7	9	0.371194	0.644332	0.485427	0.430399	0	0	0	1571
12,5Vs25	yeast	157	RS16A_YEAST	16	11	13	17	15	17	0.371202	0.643937	0.292782	0.430389	0	0	0	1572
5Vs50	yeast	77	PCKA_YEAST	37	39	43	39	38	33	0.371622	0.644255	-0.113458	0.429899	0	0	0	1573
5Vs50	yeast	382	YHI0_YEAST	11	5	8	5	6	8	0.372218	0.644879	-0.337035	0.429202	0	0	0	1574
5Vs50	yeast	457	METK1_YEAST	8	8	8	4	7	8	0.372218	0.644469	-0.337035	0.429202	0	0	0	1575
12,5Vs25	yeast	685	PP2B2_YEAST	1	1	2	3	2	2	0.374004	0.64715	0.807355	0.427124	0	0	0	1576
0.5Vs50	yeast	19	HSP82_YEAST	115	131	106	104	107	130	0.374292	0.647238	-0.0458037	0.42679	0	0	0	1577
12,5Vs25	yeast	661	GYS2_YEAST	2	0	1	4	0	2	0.375941	0.649677	1	0.42488	0	0	0	1578
5Vs50	yeast	425	SUCA_YEAST	7	5	3	5	7	9	0.376182	0.649683	0.485427	0.424602	0	0	0	1579
5Vs50	yeast	185	TAL1_YEAST	19	18	17	24	23	19	0.377775	0.652021	0.289507	0.422766	0	0	0	1580
0.5Vs50	yeast	130	RS18A_YEAST	23	26	24	28	27	32	0.379043	0.653795	0.253119	0.421312	0	0	0	1581
0.5Vs50	yeast	184	RS20_YEAST	19	19	16	15	15	17	0.379299	0.653824	-0.200299	0.421018	0	0	0	1582
5Vs50	yeast	120	CYS3_YEAST	32	28	27	24	27	28	0.381522	0.65724	-0.139163	0.41848	0	0	0	1583
0.5Vs50	yeast	202	CYPH_YEAST	17	23	15	11	19	18	0.38202	0.657682	-0.196397	0.417914	0	0	0	1584
5Vs50	yeast	711	IMB1_YEAST	2	1	1	0	1	1	0.383151	0.659213	-1	0.41663	0	0	0	1585
5Vs50	yeast	777	DLD3_YEAST	2	1	1	0	1	1	0.383151	0.658797	-1	0.41663	0	0	0	1586
5Vs50	yeast	666	UBX1_YEAST	1	1	2	2	0	0	0.383151	0.658382	-1	0.41663	0	0	0	1587
5Vs50	yeast	616	PSA2_YEAST	2	1	1	1	1	0	0.383151	0.657967	-1	0.41663	0	0	0	1588
5Vs50	yeast	555	MKT1_YEAST	6	0	4	3	1	1	0.383511	0.658171	-1	0.416222	0	0	0	1589
0.5Vs50	yeast	540	RL30_YEAST	3	2	2	5	3	3	0.384068	0.658713	0.652077	0.415591	0	0	0	1590
0.5Vs50	yeast	794	SSN3_YEAST	2	1	1	0	1	1	0.38521	0.660257	-1	0.414302	0	0	0	1591
0.5Vs50	yeast	562	CBF5_YEAST	1	1	2	2	0	0	0.38521	0.659842	-1	0.414302	0	0	0	1592
0.5Vs50	yeast	711	IMB1_YEAST	0	2	2	0	1	1	0.38521	0.659428	-1	0.414302	0	0	0	1593
0.5Vs50	yeast	777	DLD3_YEAST	1	2	1	0	1	1	0.38521	0.659014	-1	0.414302	0	0	0	1594
12,5Vs25	yeast	156	RL2A_YEAST	24	17	13	18	13	15	0.386618	0.661007	-0.231326	0.412718	0	0	0	1595
5Vs50	yeast	388	COPA_YEAST	8	7	6	11	10	7	0.387201	0.661589	0.415037	0.412064	0	0	0	1596
12,5Vs25	yeast	433	SAR1_YEAST	4	4	5	7	6	5	0.387504	0.661693	0.469485	0.411724	0	0	0	1597
12,5Vs25	yeast	329	QCR1_YEAST	10	8	8	11	13	9	0.388142	0.662367	0.343954	0.41101	0	0	0	1598
12,5Vs25	yeast	410	SUB2_YEAS7	6	9	6	8	2	6	0.388232	0.662106	-0.392317	0.410909	0	0	0	1599
12,5Vs25	yeast	166	GSP1_YEAST	13	17	13	21	18	13	0.388982	0.662971	0.274175	0.41007	0	0	0	1600
12,5Vs25	yeast	646	RTN2_YEAST	2	3	3	2	2	1	0.390255	0.664725	-0.678072	0.408651	0	0	0	1601
12,5Vs25	yeast	672	VTI1_YEAST	2	2	4	3	1	1	0.390255	0.664311	-0.678072	0.408651	0	0	0	1602
12,5Vs25	yeast	640	NPA3_YEAST	3	1	4	2	1	2	0.390255	0.663896	-0.678072	0.408651	0	0	0	1603
12,5Vs25	yeast	715	MAM33_YEAST	3	2	3	1	3	1	0.390255	0.663482	-0.678072	0.408651	0	0	0	1604
12,5Vs25	yeast	630	CBPS_YEAST	3	2	3	2	2	1	0.390255	0.663069	-0.678072	0.408651	0	0	0	1605
0.5Vs50	yeast	124	GLYC_YEAST	26	21	20	24	30	26	0.392842	0.667048	0.255839	0.405783	0	0	0	1606
0.5Vs50	yeast	365	HIS1_YEAST	9	9	0	7	7	9	0.393529	0.667799	0.353637	0.405023	0	0	0	1607
5Vs50	yeast	371	RDL1_YEAST	7	11	9	8	8	6	0.39387	0.667963	-0.295456	0.404647	0	0	0	1608
12,5Vs25	yeast	96	ALDH4_YEAST	30	30	30	21	29	30	0.393879	0.667563	-0.169925	0.404637	0	0	0	1609
0.5Vs50	yeast	362	PRX1_YEAST	12	6	8	11	5	5	0.396201	0.671081	-0.308122	0.402084	0	0	0	1610
5Vs50	yeast	221	GOR1_YEAST	13	13	17	11	13	13	0.396855	0.671771	-0.216811	0.401368	0	0	0	1611
0.5Vs50	yeast	580	PUR7_YEAST	3	3	3	1	2	3	0.3969	0.67143	-0.584963	0.401319	0	0	0	1612
0.5Vs50	yeast	604	PSB5_YEAST	3	2	4	2	2	2	0.3969	0.671014	-0.584963	0.401319	0	0	0	1613
0.5Vs50	yeast	636	HPRT_YEAST	4	2	3	1	3	2	0.3969	0.670598	-0.584963	0.401319	0	0	0	1614
0.5Vs50	yeast	627	RPN3_YEAST	3	4	2	3	0	3	0.3969	0.670183	-0.584963	0.401319	0	0	0	1615
0.5Vs50	yeast	60	RL8B_YEAST	44	49	46	38	51	41	0.396974	0.669893	-0.0965733	0.401238	0	0	0	1616
0.5Vs50	yeast	289	TCTP_YEAST	15	11	15	12	12	11	0.397153	0.669781	-0.228269	0.401042	0	0	0	1617
5Vs50	yeast	39	HSP77_YEAST	68	73	74	68	70	68	0.398628	0.671853	-0.0616923	0.399432	0	0	0	1618
5Vs50	yeast	223	RL14B_YEAST	13	16	13	16	20	16	0.399447	0.672819	0.308122	0.39854	0	0	0	1619
5Vs50	yeast	254	BGL2_YEAST	13	15	16	14	13	11	0.400239	0.673735	-0.211504	0.397681	0	0	0	1620
12,5Vs25	yeast	824	SEC24_YEAST	1	1	2	1	1	0	0.400832	0.674317	-1	0.397038	0	0	0	1621
0.5Vs50	yeast	232	PYRD_YEAST	12	13	11	21	12	12	0.40159	0.675176	0.321928	0.396217	0	0	0	1622
12,5Vs25	yeast	667	CRH2_YEAST	0	2	2	0	0	2	0.401817	0.675141	-1	0.395972	0	0	0	1623
12,5Vs25	yeast	307	VPS1_YEAST	9	10	13	11	7	8	0.401931	0.674917	-0.29956	0.395849	0	0	0	1624
5Vs50	yeast	79	ATPB_YEAST	43	35	33	33	31	39	0.403439	0.677033	-0.107915	0.394222	0	0	0	1625
5Vs50	yeast	234	RL23A_YEAST	12	11	19	21	19	12	0.40369	0.677038	0.308122	0.393952	0	0	0	1626
12,5Vs25	yeast	445	PP12_YEAST	5	5	9	6	0	9	0.405071	0.678936	-0.341037	0.392469	0	0	0	1627
12,5Vs25	yeast	596	SDS22_YEAST	1	1	3	0	3	0	0.406392	0.680731	-0.736966	0.391055	0	0	0	1628
0.5Vs50	yeast	337	TRPE_YEAST	9	9	10	8	8	7	0.406468	0.680441	-0.283793	0.390974	0	0	0	1629
5Vs50	yeast	208	BCA1_YEAST	17	14	15	18	11	11	0.406608	0.680258	-0.201634	0.390824	0	0	0	1630
5Vs50	yeast	203	G6PD_YEAST	15	15	13	23	15	15	0.406687	0.679972	0.301656	0.39074	0	0	0	1631
0.5Vs50	yeast	597	STF1_YEAST	2	5	0	0	0	4	0.407374	0.680704	-0.807355	0.390007	0	0	0	1632
12,5Vs25	yeast	668	PUR8_YEAST	0	0	2	4	0	1	0.408398	0.681997	1.32193	0.388916	0	0	0	1633
12,5Vs25	yeast	21	RS27A_YEAST	94	91	115	108	67	100	0.408516	0.681776	-0.125531	0.388791	0	0	0	1634
12,5Vs25	yeast	155	RL7B_YEAST	24	24	15	19	31	24	0.40858	0.681467	0.232173	0.388723	0	0	0	1635
5Vs50	yeast	264	RL12A_YEAST	15	18	14	16	12	13	0.409607	0.682762	-0.197037	0.387632	0	0	0	1636
12,5Vs25	yeast	144	ACS2_YEAST	20	22	27	27	31	22	0.41036	0.683598	0.213404	0.386835	0	0	0	1637
12,5Vs25	yeast	49	G6PI_YEAST	45	52	52	47	49	41	0.41177	0.685529	-0.121136	0.385346	0	0	0	1638
5Vs50	yeast	357	RS7B_YEAST	10	8	12	5	11	9	0.411877	0.685289	-0.263034	0.385232	0	0	0	1639
5Vs50	yeast	247	WTM1_YEAST	14	17	17	11	13	18	0.412491	0.685892	-0.192645	0.384585	0	0	0	1640
0.5Vs50	yeast	159	IDH2_YEAST	19	22	21	25	26	23	0.412509	0.685504	0.255257	0.384566	0	0	0	1641
5Vs50	yeast	501	ECM33_YEAS7	5	6	7	5	2	7	0.412656	0.685331	-0.36257	0.384412	0	0	0	1642
12,5Vs25	yeast	485	AIM17_YEAST	4	3	8	4	4	3	0.412701	0.684988	-0.447459	0.384364	0	0	0	1643
0.5Vs50	yeast	639	DSS1_YEAST	3	4	1	4	4	4	0.413974	0.686684	0.584963	0.383027	0	0	0	1644
5Vs50	yeast	561	ERG1_YEAST	4	4	2	5	2	0	0.414084	0.686448	-0.514573	0.382912	0	0	0	1645
5Vs50	yeast	7	TPIS_YEAST	213	207	207	240	215	227	0.414239	0.686288	0.121306	0.382749	0	0	0	1646
12,5Vs25	yeast	580	PUR7_YEAST	0	2	2	5	0	3	0.415052	0.687217	1	0.381898	0	0	0	1647
5Vs50	yeast	249	YN073_YEAST	17	14	18	15	12	16	0.415266	0.687154	-0.188445	0.381674	0	0	0	1648
5Vs50	yeast	250	IF4E_YEAST	19	15	15	12	19	12	0.415266	0.686737	-0.188445	0.381674	0	0	0	1649
12,5Vs25	yeast	97	RS13_YEAST	27	28	28	33	35	27	0.415498	0.686705	0.194816	0.381431	0	0	0	1650
12,5Vs25	yeast	629	NCL1_YEAST	2	2	1	1	3	4	0.416437	0.687839	0.678072	0.380451	0	0	0	1651
5Vs50	yeast	114	SSZ1_YEAST	29	31	19	31	34	28	0.417109	0.688532	0.235378	0.379751	0	0	0	1652
5Vs50	yeast	550	FKBP3_YEAST	3	3	4	1	2	4	0.417693	0.68908	-0.514573	0.379143	0	0	0	1653
5Vs50	yeast	454	COX6_YEAST	2	5	3	3	2	2	0.417693	0.688663	-0.514573	0.379143	0	0	0	1654
12,5Vs25	yeast	725	SOL4_YEAST	0	1	1	1	2	1	0.418697	0.689902	1	0.3781	0	0	0	1655
12,5Vs25	yeast	814	MIA40_YEAST	2	0	0	1	2	1	0.418697	0.689485	1	0.3781	0	0	0	1656
12,5Vs25	yeast	820	CG22_YEAST	0	0	2	1	2	1	0.418697	0.689069	1	0.3781	0	0	0	1657
12,5Vs25	yeast	422	OM45_YEAST	4	7	4	6	4	10	0.418802	0.688825	0.415037	0.377991	0	0	0	1658
12,5Vs25	yeast	381	GPDM_YEAST	5	8	11	7	3	9	0.420222	0.690744	-0.337035	0.376522	0	0	0	1659
12,5Vs25	yeast	195	ACH1_YEAST	16	18	15	17	23	18	0.42133	0.692149	0.243271	0.375378	0	0	0	1660
0.5Vs50	yeast	615	MMS2_YEAST	3	4	3	4	3	0	0.421372	0.691801	-0.514573	0.375335	0	0	0	1661
12,5Vs25	yeast	391	PURA_YEAST	5	7	10	10	8	10	0.42138	0.690982	0.347923	0.375326	0	0	0	1663
12,5Vs25	yeast	302	KAR_YEAST	10	12	8	9	15	13	0.4218	0.691255	0.302563	0.374893	0	0	0	1664
5Vs50	yeast	159	IDH2_YEAST	26	20	16	25	26	23	0.422907	0.692653	0.255257	0.373755	0	0	0	1665
5Vs50	yeast	679	ARGD_YEAST	3	2	0	0	0	3	0.423541	0.693275	-0.736966	0.373105	0	0	0	1666
5Vs50	yeast	386	SODM_YEAST	11	5	8	9	11	11	0.423742	0.693188	0.369234	0.372899	0	0	0	1667
5Vs50	yeast	488	YRB1_YEAST	3	0	2	0	0	3	0.42387	0.692982	-0.736966	0.372767	0	0	0	1668
0.5Vs50	yeast	505	RTN1_YEAST	3	5	5	6	6	6	0.423924	0.692654	0.469485	0.372712	0	0	0	1669
12,5Vs25	yeast	148	RS19A_YEAST	23	19	23	18	20	19	0.425603	0.694982	-0.189478	0.370995	0	0	0	1670
0.5Vs50	yeast	506	HMF1_YEAST	6	7	6	3	6	6	0.428139	0.698705	-0.341037	0.368415	0	0	0	1671
12,5Vs25	yeast	285	UBA1_YEAST	14	11	11	7	12	11	0.42835	0.69863	-0.263034	0.368201	0	0	0	1672
5Vs50	yeast	440	QCR7_YEAST	4	5	4	7	5	6	0.428936	0.699169	0.469485	0.367607	0	0	0	1673
12,5Vs25	yeast	199	RIR2_YEAST	18	13	19	12	14	17	0.430018	0.700513	-0.217591	0.366513	0	0	0	1674
0.5Vs50	yeast	47	HSP7F_YEAST	42	39	54	37	41	49	0.430399	0.700716	-0.0881309	0.366129	0	0	0	1675
12,5Vs25	yeast	540	RL30_YEAST	5	2	3	4	4	6	0.431372	0.70188	0.485427	0.365148	0	0	0	1676
0.5Vs50	yeast	58	FHP_YEAST	46	51	43	43	45	44	0.432502	0.703299	-0.0848889	0.364012	0	0	0	1677
0.5Vs50	yeast	417	YPK2_YEAST	4	17	8	6	8	7	0.432555	0.702966	-0.465664	0.363959	0	0	0	1678
12,5Vs25	yeast	583	YFH6_YEAST	3	0	4	0	0	5	0.432989	0.703253	-0.485427	0.363523	0	0	0	1679
12,5Vs25	yeast	194	SYRC_YEAST	16	18	17	18	12	14	0.434134	0.704693	-0.212994	0.362376	0	0	0	1680
0.5Vs50	yeast	778	DHSA_YEAST	0	0	2	2	0	2	0.435083	0.705813	1	0.361428	0	0	0	1681
0.5Vs50	yeast	797	PSA4_YEAST	0	1	1	2	2	0	0.435083	0.705393	1	0.361428	0	0	0	1682
0.5Vs50	yeast	658	MCR1_YEAST	1	1	0	1	3	0	0.435083	0.704974	1	0.361428	0	0	0	1683
5Vs50	yeast	348	CALM_YEAST	10	9	6	9	11	12	0.435099	0.704582	0.356144	0.361412	0	0	0	1684
5Vs50	yeast	689	TWF1_YEAST	1	1	0	1	1	2	0.437299	0.707724	1	0.359221	0	0	0	1685
5Vs50	yeast	716	PHO88_YEAST	1	1	0	1	2	1	0.437299	0.707304	1	0.359221	0	0	0	1686
5Vs50	yeast	429	RL25_YEAST	5	6	8	9	7	9	0.437716	0.707559	0.395929	0.358808	0	0	0	1687
12,5Vs25	yeast	343	TMA20_YEAST	11	8	7	8	5	8	0.438549	0.708485	-0.308122	0.357982	0	0	0	1688
5Vs50	yeast	3	ENO1_YEAST	373	394	394	410	385	375	0.439055	0.708883	0.0111406	0.357481	0	0	0	1689
5Vs50	yeast	342	PYRC_YEAST	3	6	7	6	13	4	0.439143	0.708605	0.523562	0.357394	0	0	0	1690
5Vs50	yeast	186	GRP78_YEAST	19	23	18	18	18	18	0.439874	0.709366	-0.152003	0.356671	0	0	0	1691
12,5Vs25	yeast	290	PUR4_YEAST	11	7	6	11	12	7	0.441286	0.711222	0.321928	0.35528	0	0	0	1692
12,5Vs25	yeast	267	AMPL_YEAST	7	8	9	10	11	9	0.441286	0.710802	0.321928	0.35528	0	0	0	1693
0.5Vs50	yeast	547	AIP1_YEAST	6	2	3	2	4	2	0.442179	0.711819	-0.459432	0.354402	0	0	0	1694
0.5Vs50	yeast	598	NOP2_YEAST	5	4	2	2	2	4	0.442179	0.711399	-0.459432	0.354402	0	0	0	1695
0.5Vs50	yeast	95	ZEO1_YEAST	30	32	30	29	27	29	0.442587	0.711636	-0.114171	0.354001	0	0	0	1696
12,5Vs25	yeast	488	YRB1_YEAST	5	0	0	0	4	3	0.442901	0.711721	0.485427	0.353693	0	0	0	1697
0.5Vs50	yeast	664	EIF3B_YEAS7	2	4	0	4	0	0	0.443334	0.711998	-0.584963	0.353269	0	0	0	1698
5Vs50	yeast	598	NOP2_YEAST	0	3	2	2	2	4	0.444046	0.712722	0.678072	0.352572	0	0	0	1699
0.5Vs50	yeast	560	PSB6_YEAST	0	4	3	3	1	0	0.446005	0.715444	-0.807355	0.350661	0	0	0	1700
0.5Vs50	yeast	706	RUVB2_YEAST	3	1	1	1	0	2	0.446151	0.715258	-0.736966	0.350518	0	0	0	1701
0.5Vs50	yeast	702	DTD_YEAST	3	1	1	1	1	1	0.446151	0.714838	-0.736966	0.350518	0	0	0	1702
0.5Vs50	yeast	710	YP010_YEAST	2	1	2	1	1	1	0.446151	0.714418	-0.736966	0.350518	0	0	0	1703
0.5Vs50	yeast	652	KPR3_YEAST	2	2	1	1	1	1	0.446151	0.713999	-0.736966	0.350518	0	0	0	1704
0.5Vs50	yeast	79	ATPB_YEAST	28	31	30	33	31	39	0.446588	0.714278	0.210767	0.350093	0	0	0	1705
5Vs50	yeast	507	TBA1_YEAST	5	3	6	7	5	7	0.447496	0.715312	0.440573	0.349211	0	0	0	1706
5Vs50	yeast	291	GPP1_YEAST	12	13	13	12	8	13	0.447556	0.714989	-0.203533	0.349153	0	0	0	1707
12,5Vs25	yeast	119	STM1_YEAST	21	20	26	24	33	20	0.449283	0.717327	0.200697	0.34748	0	0	0	1708
12,5Vs25	yeast	584	ILV3_YEAST	3	3	4	1	3	3	0.449495	0.717246	-0.514573	0.347275	0	0	0	1709
12,5Vs25	yeast	603	PRS6A_YEAST	4	3	3	2	3	2	0.449495	0.716827	-0.514573	0.347275	0	0	0	1710
0.5Vs50	yeast	158	ARO8_YEAST	17	15	19	20	23	18	0.450424	0.717888	0.258312	0.346378	0	0	0	1711
12,5Vs25	yeast	282	OLA1_YEAST	10	7	8	8	13	10	0.450631	0.717798	0.31034	0.346179	0	0	0	1712
12,5Vs25	yeast	535	GST1_YEAST	2	3	1	2	3	4	0.451889	0.719381	0.584963	0.344969	0	0	0	1713
12,5Vs25	yeast	610	TSL1_YEAST	2	2	2	2	4	3	0.451889	0.718962	0.584963	0.344969	0	0	0	1714
0.5Vs50	yeast	491	NOP56_YEAST	4	2	6	3	6	0	0.452063	0.71882	-0.415037	0.344801	0	0	0	1715
5Vs50	yeast	187	TPM1_YEAST	20	14	16	21	20	19	0.454017	0.721506	0.263034	0.342928	0	0	0	1716
0.5Vs50	yeast	611	RHO1_YEAST	4	0	3	3	0	1	0.454224	0.721414	-0.807355	0.34273	0	0	0	1717
5Vs50	yeast	12	PDC1_YEAST	161	163	169	159	177	153	0.454418	0.721302	-0.0117532	0.342545	0	0	0	1718
5Vs50	yeast	289	TCTP_YEAST	15	10	15	12	12	11	0.454435	0.720909	-0.192645	0.342529	0	0	0	1719
12,5Vs25	yeast	111	MET17_YEAST	35	31	27	31	19	34	0.455361	0.721958	-0.146841	0.341644	0	0	0	1720
12,5Vs25	yeast	93	SAHH_YEAST	28	24	24	26	19	23	0.456097	0.722706	-0.160465	0.340943	0	0	0	1721
12,5Vs25	yeast	146	FPPS_YEAST	26	25	25	25	24	19	0.456097	0.722286	-0.160465	0.340943	0	0	0	1722
5Vs50	yeast	387	RL38_YEAST	10	7	6	5	5	9	0.456185	0.722005	-0.275634	0.340859	0	0	0	1723
5Vs50	yeast	375	BLH1_YEAS2	8	10	5	8	7	4	0.456185	0.721587	-0.275634	0.340859	0	0	0	1724
0.5Vs50	yeast	421	ARPC1_YEAST	7	1	3	4	9	3	0.458908	0.725474	0.540568	0.338274	0	0	0	1725
0.5Vs50	yeast	77	PCKA_YEAST	41	39	37	39	38	33	0.460297	0.727248	-0.089005	0.336962	0	0	0	1726
0.5Vs50	yeast	382	YHI0_YEAST	8	7	8	5	6	8	0.462286	0.729968	-0.275634	0.335089	0	0	0	1727
12,5Vs25	yeast	191	G4P1_YEAST	22	18	18	23	24	20	0.463267	0.731093	0.208108	0.334169	0	0	0	1728
12,5Vs25	yeast	133	RL9A_YEAST	24	23	24	20	30	31	0.464032	0.731877	0.190103	0.333452	0	0	0	1729
5Vs50	yeast	155	RL7B_YEAST	26	20	32	22	21	29	0.464599	0.731924	-0.115477	0.332922	0	0	0	1731
5Vs50	yeast	392	MRP8_YEAST	6	5	4	9	5	6	0.464935	0.732031	0.415037	0.332608	0	0	0	1732
0.5Vs50	yeast	525	CYB2_YEAST	3	4	3	4	7	3	0.465336	0.73224	0.485427	0.332233	0	0	0	1733
12,5Vs25	yeast	240	DUG1_YEAST	13	18	12	12	14	11	0.465721	0.732422	-0.216811	0.331875	0	0	0	1734
12,5Vs25	yeast	269	EIF3A_YEAST	17	12	14	13	8	16	0.465721	0.732	-0.216811	0.331875	0	0	0	1735
12,5Vs25	yeast	772	ENT3_YEAST	1	2	2	2	0	1	0.465909	0.731875	-0.736966	0.331699	0	0	0	1736
12,5Vs25	yeast	691	RPE_YEAST	1	2	2	1	1	1	0.465909	0.731453	-0.736966	0.331699	0	0	0	1737
12,5Vs25	yeast	619	YBD6_YEAST	1	2	2	1	0	2	0.465909	0.731033	-0.736966	0.331699	0	0	0	1738
12,5Vs25	yeast	743	RS30B_YEAST	2	0	3	1	0	2	0.465909	0.730612	-0.736966	0.331699	0	0	0	1739
5Vs50	yeast	362	PRX1_YEAST	8	11	6	11	5	5	0.46934	0.735569	-0.251539	0.328512	0	0	0	1740
5Vs50	yeast	525	CYB2_YEAST	5	2	3	4	7	3	0.469984	0.736155	0.485427	0.327917	0	0	0	1741
12,5Vs25	yeast	375	BLH1_YEAS2	6	5	8	5	12	7	0.470849	0.737087	0.337035	0.327118	0	0	0	1742
12,5Vs25	yeast	181	CYC1_YEAST	4	5	18	10	4	3	0.471053	0.736983	-0.667425	0.32693	0	0	0	1743
12,5Vs25	yeast	27	ACT_YEAST	74	94	88	98	82	96	0.471423	0.737139	0.108524	0.326589	0	0	0	1744
12,5Vs25	yeast	578	YHM2_YEAST	4	4	3	3	3	2	0.472773	0.738826	-0.459432	0.325347	0	0	0	1745
5Vs50	yeast	91	CDC48_YEAST	28	28	26	30	26	39	0.4733	0.739226	0.212304	0.324864	0	0	0	1746
5Vs50	yeast	502	DLHH_YEAST	3	0	4	2	2	7	0.474576	0.740794	0.652077	0.323695	0	0	0	1747
12,5Vs25	yeast	251	DPM1_YEAST	14	16	15	12	9	18	0.474794	0.740711	-0.206451	0.323495	0	0	0	1748
0.5Vs50	yeast	26	6PGD1_YEAST	64	73	75	65	67	73	0.475076	0.740728	-0.0484404	0.323237	0	0	0	1749
0.5Vs50	yeast	503	LYS1_YEAST	6	4	6	7	7	7	0.475517	0.740991	0.392317	0.322834	0	0	0	1750
0.5Vs50	yeast	155	RL7B_YEAST	25	24	29	22	21	29	0.476299	0.741786	-0.115477	0.32212	0	0	0	1751
12,5Vs25	yeast	98	RS3A1_YEAS2	26	30	33	39	29	32	0.476385	0.741496	0.168123	0.322042	0	0	0	1752
12,5Vs25	yeast	291	GPP1_YEAST	11	8	9	16	9	9	0.476539	0.741313	0.280108	0.321902	0	0	0	1753
12,5Vs25	yeast	288	DHOM_YEAST	8	9	11	10	16	8	0.476539	0.74089	0.280108	0.321902	0	0	0	1754
12,5Vs25	yeast	324	ODO2_YEAST	7	10	14	10	10	6	0.476552	0.740488	-0.253757	0.32189	0	0	0	1755
5Vs50	yeast	212	RL10_YEAST	19	17	9	20	14	20	0.477541	0.741603	0.263034	0.320989	0	0	0	1756
5Vs50	yeast	228	RSSA2_YEAS7	21	14	14	16	13	15	0.478648	0.742898	-0.155278	0.319984	0	0	0	1757
5Vs50	yeast	58	FHP_YEAST	34	42	40	43	45	44	0.478837	0.742769	0.186413	0.319813	0	0	0	1758
5Vs50	yeast	116	SODC_YEAST	31	33	33	30	31	30	0.479017	0.742627	-0.0921182	0.319649	0	0	0	1759
12,5Vs25	yeast	408	BBC1_YEAST	8	4	8	7	4	5	0.479957	0.74366	-0.321928	0.318798	0	0	0	1760
12,5Vs25	yeast	513	CDC37_YEAST	7	7	6	7	4	5	0.479957	0.743238	-0.321928	0.318798	0	0	0	1761
5Vs50	yeast	365	HIS1_YEAST	12	10	5	7	7	9	0.480751	0.744045	-0.231326	0.31808	0	0	0	1762
0.5Vs50	yeast	419	AROF_YEAST	10	0	6	7	10	3	0.483727	0.748226	0.321928	0.3154	0	0	0	1763
12,5Vs25	yeast	271	PSA6_YEAST	8	10	11	10	9	16	0.48454	0.749059	0.271302	0.314671	0	0	0	1764
5Vs50	yeast	642	PRS8_YEAST	3	7	4	5	4	2	0.484564	0.748672	-0.347923	0.314649	0	0	0	1765
5Vs50	yeast	538	GLRX2_YEAST	5	5	4	3	3	5	0.484564	0.748248	-0.347923	0.314649	0	0	0	1766
5Vs50	yeast	336	EFTU_YEAST	10	11	7	10	4	10	0.485901	0.749887	-0.222392	0.313453	0	0	0	1767
5Vs50	yeast	653	EIF3J_YEAST	0	3	3	2	0	2	0.486062	0.749713	-0.584963	0.313308	0	0	0	1768
5Vs50	yeast	694	COX12_YEAST	2	1	3	1	1	2	0.486062	0.749289	-0.584963	0.313308	0	0	0	1769
5Vs50	yeast	685	PP2B2_YEAST	2	2	2	0	2	2	0.486062	0.748865	-0.584963	0.313308	0	0	0	1770
5Vs50	yeast	376	GLGB_YEAST	0	6	6	4	7	5	0.486295	0.748801	0.415037	0.3131	0	0	0	1771
12,5Vs25	yeast	469	SC160_YEAST	4	5	4	5	7	5	0.486385	0.748517	0.387023	0.31302	0	0	0	1772
12,5Vs25	yeast	500	DED1_YEAS7	5	4	4	4	7	6	0.486385	0.748095	0.387023	0.31302	0	0	0	1773
5Vs50	yeast	313	ERG6_YEAST	10	9	11	13	10	14	0.486678	0.748124	0.302563	0.312758	0	0	0	1774
5Vs50	yeast	70	K6PF2_YEAST	40	38	41	35	35	43	0.487527	0.749007	-0.0746388	0.312001	0	0	0	1775
0.5Vs50	yeast	518	KGUA_YEAST	4	2	5	6	5	4	0.487641	0.748759	0.447459	0.3119	0	0	0	1776
0.5Vs50	yeast	577	UPP_YEAST	4	4	3	5	5	5	0.487641	0.748338	0.447459	0.3119	0	0	0	1777
12,5Vs25	yeast	336	EFTU_YEAST	7	8	5	7	5	13	0.487799	0.74816	0.321928	0.311759	0	0	0	1778
0.5Vs50	yeast	274	RS14B_YEAST	10	10	11	10	13	15	0.487961	0.747987	0.293731	0.311615	0	0	0	1779
5Vs50	yeast	352	NOP3_YEAST	9	9	5	12	8	9	0.489127	0.749353	0.334419	0.310579	0	0	0	1780
0.5Vs50	yeast	610	TSL1_YEAST	3	0	3	1	2	1	0.489132	0.74894	-0.584963	0.310574	0	0	0	1781
0.5Vs50	yeast	609	EIF2A_YEAST	2	2	2	1	2	1	0.489132	0.74852	-0.584963	0.310574	0	0	0	1782
12,5Vs25	yeast	289	TCTP_YEAST	12	15	13	16	15	16	0.489665	0.748916	0.232661	0.310101	0	0	0	1783
12,5Vs25	yeast	459	UBP6_YEAST	8	7	6	6	4	7	0.49046	0.749711	-0.304855	0.309396	0	0	0	1784
5Vs50	yeast	307	VPS1_YEAST	9	9	11	10	5	10	0.490723	0.749693	-0.214125	0.309163	0	0	0	1785
0.5Vs50	yeast	338	FKBP_YEAST	7	7	3	6	7	9	0.490776	0.749354	0.371969	0.309117	0	0	0	1786
0.5Vs50	yeast	336	EFTU_YEAST	12	9	7	10	4	10	0.492933	0.752227	-0.222392	0.307212	0	0	0	1787
12,5Vs25	yeast	490	COPB2_YEAST	4	4	4	5	0	4	0.493014	0.751929	-0.415037	0.307141	0	0	0	1788
12,5Vs25	yeast	673	RPN8_YEAST	0	4	0	1	2	2	0.494295	0.753461	0.321928	0.306014	0	0	0	1789
12,5Vs25	yeast	300	SYFB_YEAST	11	10	13	11	11	7	0.495258	0.754507	-0.229482	0.305169	0	0	0	1790
12,5Vs25	yeast	250	IF4E_YEAST	12	20	14	20	16	4	0.495897	0.75506	-0.201634	0.304608	0	0	0	1791
5Vs50	yeast	524	TPS3_YEAST	5	3	7	5	4	3	0.496456	0.755489	-0.321928	0.304119	0	0	0	1792
5Vs50	yeast	418	SYMC_YEAST	5	5	5	4	6	2	0.496456	0.755068	-0.321928	0.304119	0	0	0	1793
5Vs50	yeast	449	CBPY_YEAST	6	4	5	6	3	3	0.496456	0.754647	-0.321928	0.304119	0	0	0	1794
0.5Vs50	yeast	324	ODO2_YEAST	10	10	9	9	10	6	0.497929	0.756463	-0.214125	0.302833	0	0	0	1795
0.5Vs50	yeast	357	RS7B_YEAST	10	12	7	5	11	9	0.497929	0.756042	-0.214125	0.302833	0	0	0	1796
0.5Vs50	yeast	3	ENO1_YEAST	374	410	376	410	385	375	0.49876	0.756884	0.0123837	0.302108	0	0	0	1797
5Vs50	yeast	312	CCW14_YEAST	13	8	10	8	7	12	0.499496	0.757578	-0.199309	0.301468	0	0	0	1798
12,5Vs25	yeast	447	SEC4_YEAST	6	5	11	6	7	5	0.500235	0.758277	-0.289507	0.300826	0	0	0	1799
12,5Vs25	yeast	417	YPK2_YEAST	14	6	15	12	8	10	0.50095	0.75894	-0.222392	0.300205	0	0	0	1800
12,5Vs25	yeast	396	SNU13_YEAST	5	5	4	7	5	6	0.501869	0.75991	0.36257	0.299409	0	0	0	1801
0.5Vs50	yeast	28	FAS2_YEAST	71	82	78	70	79	76	0.503261	0.761594	-0.0379679	0.298207	0	0	0	1802
0.5Vs50	yeast	75	IPYR_YEAST	42	41	39	45	32	39	0.503408	0.761394	-0.0727563	0.29808	0	0	0	1803
5Vs50	yeast	356	GLRX3_YEAST	10	11	11	11	10	7	0.503492	0.761099	-0.192645	0.298008	0	0	0	1804
0.5Vs50	yeast	211	APE2_YEAST	15	20	22	18	16	18	0.503892	0.761282	-0.13245	0.297662	0	0	0	1805
0.5Vs50	yeast	386	SODM_YEAST	10	5	10	9	11	11	0.504442	0.761691	0.31034	0.297188	0	0	0	1806
5Vs50	yeast	144	ACS2_YEAST	23	23	19	22	20	18	0.504471	0.761313	-0.115477	0.297164	0	0	0	1807
5Vs50	yeast	54	BMH1_YEAST	38	38	48	53	41	46	0.504758	0.761325	0.175087	0.296917	0	0	0	1808
0.5Vs50	yeast	405	RL33B_YEAST	6	6	6	5	8	10	0.505218	0.761597	0.353637	0.296521	0	0	0	1809
0.5Vs50	yeast	243	IF2G_YEAST	13	10	10	14	11	15	0.505574	0.761713	0.277534	0.296215	0	0	0	1810
5Vs50	yeast	158	ARO8_YEAST	28	22	16	20	23	18	0.505608	0.761343	-0.113657	0.296186	0	0	0	1811
12,5Vs25	yeast	188	YNN4_YEAST	20	15	18	13	14	20	0.50579	0.761197	-0.173332	0.29603	0	0	0	1812
12,5Vs25	yeast	209	ZUO1_YEAST	15	16	22	13	17	17	0.50579	0.760777	-0.173332	0.29603	0	0	0	1813
0.5Vs50	yeast	709	TBCA_YEAST	0	1	2	1	3	1	0.509246	0.765553	0.736966	0.293073	0	0	0	1814
12,5Vs25	yeast	565	SYWC_YEAST	6	3	4	2	5	3	0.51081	0.767482	-0.378512	0.29174	0	0	0	1815
0.5Vs50	yeast	269	EIF3A_YEAST	7	12	13	9	10	9	0.511193	0.767634	-0.192645	0.291415	0	0	0	1816
5Vs50	yeast	709	TBCA_YEAST	1	1	1	1	3	1	0.51205	0.768497	0.736966	0.290688	0	0	0	1817
5Vs50	yeast	699	CDC42_YEAST	2	0	1	0	2	3	0.51205	0.768075	0.736966	0.290688	0	0	0	1818
0.5Vs50	yeast	626	VPH1_YEAST	3	2	2	2	4	4	0.512348	0.7681	0.514573	0.290435	0	0	0	1819
12,5Vs25	yeast	713	TYR1_YEAST	1	2	3	2	1	1	0.512424	0.767792	-0.584963	0.29037	0	0	0	1820
0.5Vs50	yeast	166	GSP1_YEAST	19	27	19	18	19	23	0.515624	0.772162	-0.115477	0.287667	0	0	0	1821
5Vs50	yeast	570	ATP14_YEAST	2	2	3	3	4	3	0.516463	0.772994	0.514573	0.28696	0	0	0	1822
5Vs50	yeast	513	CDC37_YEAST	6	5	6	5	4	5	0.516533	0.772675	-0.280108	0.286902	0	0	0	1823
5Vs50	yeast	594	MSRA_YEAST	1	3	3	1	1	3	0.517842	0.774208	-0.485427	0.285803	0	0	0	1824
12,5Vs25	yeast	124	GLYC_YEAST	23	32	17	20	33	30	0.518456	0.774701	0.205114	0.285288	0	0	0	1825
5Vs50	yeast	655	SYQ_YEAST	2	4	0	2	0	2	0.51958	0.775956	-0.584963	0.284347	0	0	0	1826
12,5Vs25	yeast	38	TSA1_YEAST	55	70	68	70	54	59	0.520244	0.776522	-0.0767572	0.283793	0	0	0	1827
12,5Vs25	yeast	6	G3P2_YEAST	271	264	255	274	255	246	0.520851	0.777003	-0.0276563	0.283287	0	0	0	1828
0.5Vs50	yeast	655	SYQ_YEAST	0	2	4	2	0	2	0.521004	0.776805	-0.584963	0.283159	0	0	0	1829
0.5Vs50	yeast	629	NCL1_YEAST	3	2	2	1	1	3	0.521322	0.776856	-0.485427	0.282894	0	0	0	1830
0.5Vs50	yeast	129	TRP_YEAST	19	32	27	16	26	30	0.521888	0.777274	-0.115477	0.282423	0	0	0	1831
0.5Vs50	yeast	462	APT1_YEAST	5	7	5	4	4	6	0.522134	0.777216	-0.280108	0.282218	0	0	0	1832
0.5Vs50	yeast	413	RS25A_YEAST	5	6	6	2	7	5	0.522134	0.776792	-0.280108	0.282218	0	0	0	1833
0.5Vs50	yeast	468	RS23B_YEAST	5	4	8	6	4	4	0.522134	0.776368	-0.280108	0.282218	0	0	0	1834
5Vs50	yeast	112	RIR4_YEAST	27	35	29	26	29	31	0.52349	0.777961	-0.0815299	0.281091	0	0	0	1835
5Vs50	yeast	463	COFI_YEAST	4	7	7	6	6	3	0.525076	0.779892	-0.263034	0.279778	0	0	0	1836
5Vs50	yeast	367	RS10A_YEAST	7	6	6	7	10	7	0.525525	0.780134	0.337035	0.279406	0	0	0	1837
5Vs50	yeast	409	SDO1L_YEAST	7	7	5	8	8	8	0.525525	0.77971	0.337035	0.279406	0	0	0	1838
12,5Vs25	yeast	127	ASNS2_YEAST	21	33	26	30	15	27	0.525717	0.77957	-0.152003	0.279248	0	0	0	1839
12,5Vs25	yeast	414	YO021_YEAST	4	7	3	2	5	4	0.526604	0.780462	-0.347923	0.278515	0	0	0	1840
12,5Vs25	yeast	446	ABF2_YEAST	4	7	3	4	2	5	0.526604	0.780038	-0.347923	0.278515	0	0	0	1841
0.5Vs50	yeast	480	SIM1_YEAST	4	5	4	8	3	6	0.527027	0.78024	0.387023	0.278167	0	0	0	1842
0.5Vs50	yeast	145	HMCS_YEAST	21	25	30	26	23	22	0.527107	0.779936	-0.0981804	0.278101	0	0	0	1843
12,5Vs25	yeast	2	ENO2_YEAST	424	412	419	437	442	424	0.527632	0.780289	0.0541497	0.277669	0	0	0	1844
12,5Vs25	yeast	443	YRA1_YEAST	4	4	8	7	4	9	0.529579	0.782319	0.321928	0.27607	0	0	0	1846
12,5Vs25	yeast	338	FKBP_YEAST	8	7	10	13	8	9	0.530759	0.783638	0.263034	0.275103	0	0	0	1847
12,5Vs25	yeast	122	SYSC_YEAST	33	27	27	28	27	25	0.531198	0.783862	-0.121015	0.274744	0	0	0	1848
0.5Vs50	yeast	395	SYH_YEAST	9	6	5	8	7	10	0.531938	0.784529	0.321928	0.274139	0	0	0	1849
12,5Vs25	yeast	189	PHSG_YEAST	13	19	24	12	26	11	0.532139	0.784401	-0.192645	0.273975	0	0	0	1850
0.5Vs50	yeast	142	EF1G2_YEAST	31	27	25	29	24	25	0.532402	0.784366	-0.0896372	0.27376	0	0	0	1851
5Vs50	yeast	480	SIM1_YEAST	3	5	5	8	3	6	0.532585	0.784211	0.387023	0.273611	0	0	0	1852
5Vs50	yeast	411	SCS2_YEAST	8	4	7	6	5	5	0.532803	0.784109	-0.247928	0.273433	0	0	0	1853
12,5Vs25	yeast	43	VATA_YEAST	57	55	52	57	54	44	0.534621	0.786361	-0.0814276	0.271954	0	0	0	1854
5Vs50	yeast	803	NIT3_YEAST	1	1	0	1	0	0	0.537459	0.790108	-1	0.269655	0	0	0	1855
5Vs50	yeast	792	UBC1_YEAST	0	1	1	0	0	1	0.537459	0.789682	-1	0.269655	0	0	0	1856
0.5Vs50	yeast	126	IDH1_YEAST	31	29	33	31	27	30	0.537998	0.790048	-0.0797272	0.26922	0	0	0	1857
12,5Vs25	yeast	634	RPN10_YEAST	1	2	1	1	4	1	0.539079	0.79121	0.584963	0.268348	0	0	0	1858
0.5Vs50	yeast	885	PFD4_YEAST	1	1	0	0	0	1	0.539219	0.790989	-1	0.268235	0	0	0	1859
0.5Vs50	yeast	736	CORO_YEAST	0	1	1	1	0	0	0.539219	0.790564	-1	0.268235	0	0	0	1860
0.5Vs50	yeast	803	NIT3_YEAST	1	0	1	1	0	0	0.539219	0.790139	-1	0.268235	0	0	0	1861
0.5Vs50	yeast	903	MGDP1_YEAST	1	0	1	1	0	0	0.539219	0.789715	-1	0.268235	0	0	0	1862
0.5Vs50	yeast	909	PP2C2_YEAST	0	1	1	1	0	0	0.539219	0.789291	-1	0.268235	0	0	0	1863
0.5Vs50	yeast	265	RL36B_YEAST	11	18	12	14	13	10	0.539797	0.789714	-0.148099	0.267769	0	0	0	1864
12,5Vs25	yeast	467	IF2A_YEAST	5	7	3	3	3	6	0.540736	0.790663	-0.321928	0.267015	0	0	0	1865
12,5Vs25	yeast	116	SODC_YEAST	32	29	32	28	32	26	0.54141	0.791224	-0.112894	0.266474	0	0	0	1866
12,5Vs25	yeast	421	ARPC1_YEAST	9	5	3	6	8	7	0.54205	0.791736	0.304855	0.26596	0	0	0	1867
5Vs50	yeast	644	COPD_YEAST	2	3	3	1	2	3	0.542588	0.792097	-0.415037	0.26553	0	0	0	1868
5Vs50	yeast	681	NHP6B_YEAST	2	3	3	1	3	2	0.542588	0.791674	-0.415037	0.26553	0	0	0	1869
5Vs50	yeast	539	MALX4_YEAST	2	5	1	1	2	3	0.542588	0.79125	-0.415037	0.26553	0	0	0	1870
5Vs50	yeast	586	ATG8_YEAS7	1	4	3	1	3	2	0.542588	0.790827	-0.415037	0.26553	0	0	0	1871
5Vs50	yeast	281	CRH1_YEAST	11	8	9	7	10	17	0.543012	0.791022	0.280108	0.265191	0	0	0	1872
0.5Vs50	yeast	502	DLHH_YEAST	2	2	4	2	2	7	0.545263	0.793877	0.459432	0.263394	0	0	0	1873
12,5Vs25	yeast	241	DCPS_YEAST	14	13	18	11	15	14	0.546805	0.795697	-0.169925	0.262168	0	0	0	1874
12,5Vs25	yeast	106	RS9B_YEAST	37	28	32	28	36	26	0.547641	0.796489	-0.10806	0.261504	0	0	0	1875
12,5Vs25	yeast	589	TMA17_YEAST	2	4	1	2	1	2	0.54774	0.796208	-0.485427	0.261426	0	0	0	1876
12,5Vs25	yeast	534	AMPM1_YEAST	2	2	3	1	1	3	0.54774	0.795784	-0.485427	0.261426	0	0	0	1877
12,5Vs25	yeast	650	ATP5E_YEAST	1	2	4	2	2	1	0.54774	0.79536	-0.485427	0.261426	0	0	0	1878
12,5Vs25	yeast	707	AK_YEAST	2	2	3	2	2	1	0.54774	0.794937	-0.485427	0.261426	0	0	0	1879
12,5Vs25	yeast	56	ACON_YEAST	44	48	45	40	44	45	0.550324	0.798263	-0.0868048	0.259381	0	0	0	1880
0.5Vs50	yeast	529	CAPZB_YEAST	2	7	0	2	2	0	0.550331	0.797849	-1.16993	0.259376	0	0	0	1881
5Vs50	yeast	505	RTN1_YEAST	3	6	5	6	6	6	0.550394	0.797516	0.36257	0.259326	0	0	0	1882
5Vs50	yeast	222	HSP26_YEAST	18	18	17	17	16	16	0.551891	0.79926	-0.113211	0.258147	0	0	0	1883
12,5Vs25	yeast	613	GIS2_YEAST	1	0	1	0	0	1	0.552475	0.799681	-1	0.257687	0	0	0	1884
12,5Vs25	yeast	930	COX15_YEAST	1	1	0	1	0	0	0.552475	0.799257	-1	0.257687	0	0	0	1885
12,5Vs25	yeast	927	SNF7_YEAST	0	1	1	0	1	0	0.552475	0.798833	-1	0.257687	0	0	0	1886
12,5Vs25	yeast	773	RV167_YEAST	1	0	1	0	1	0	0.552475	0.79841	-1	0.257687	0	0	0	1887
12,5Vs25	yeast	916	CAJ1_YEAST	0	1	1	0	0	1	0.552475	0.797987	-1	0.257687	0	0	0	1888
12,5Vs25	yeast	679	ARGD_YEAST	0	1	1	1	0	0	0.552475	0.797565	-1	0.257687	0	0	0	1889
12,5Vs25	yeast	287	GLRX1_YEAST	3	6	7	7	5	1	0.553468	0.798575	-0.29956	0.256908	0	0	0	1890
12,5Vs25	yeast	351	GUAA_YEAST	8	4	4	2	5	6	0.553468	0.798153	-0.29956	0.256908	0	0	0	1891
12,5Vs25	yeast	518	KGUA_YEAST	5	4	7	5	3	5	0.553468	0.797731	-0.29956	0.256908	0	0	0	1892
12,5Vs25	yeast	501	ECM33_YEAS7	5	5	6	7	3	3	0.553468	0.797309	-0.29956	0.256908	0	0	0	1893
12,5Vs25	yeast	400	ARGI_YEAST	4	8	6	6	10	6	0.553733	0.797271	0.289507	0.256699	0	0	0	1894
12,5Vs25	yeast	213	ADT2_YEAST	15	16	22	22	20	18	0.555017	0.798697	0.17897	0.255694	0	0	0	1895
5Vs50	yeast	232	PYRD_YEAST	13	12	13	21	12	12	0.555032	0.798298	0.243926	0.255682	0	0	0	1896
5Vs50	yeast	398	AROG_YEAST	9	6	8	6	6	8	0.557438	0.801335	-0.201634	0.253804	0	0	0	1897
12,5Vs25	yeast	54	BMH1_YEAST	50	47	48	52	44	41	0.557657	0.801227	-0.081877	0.253633	0	0	0	1898
0.5Vs50	yeast	375	BLH1_YEAS2	8	5	9	8	7	4	0.558735	0.802354	-0.211504	0.252794	0	0	0	1899
12,5Vs25	yeast	246	MPCP_YEAST	21	27	21	29	23	11	0.55889	0.802154	-0.131245	0.252674	0	0	0	1900
5Vs50	yeast	581	COPE_YEAST	4	4	1	3	1	3	0.562439	0.806823	-0.36257	0.249925	0	0	0	1901
5Vs50	yeast	115	THRC_YEAST	28	25	28	28	30	34	0.562655	0.806708	0.183712	0.249758	0	0	0	1902
5Vs50	yeast	361	EIF3C_YEAST	6	8	8	9	12	6	0.563476	0.807461	0.295456	0.249125	0	0	0	1903
5Vs50	yeast	400	ARGI_YEAST	9	8	5	8	9	10	0.563476	0.807037	0.295456	0.249125	0	0	0	1904
0.5Vs50	yeast	686	PSA3_YEAST	1	1	2	3	1	2	0.563525	0.806684	0.584963	0.249087	0	0	0	1905
12,5Vs25	yeast	567	GET3_YEAS1	3	0	2	0	4	4	0.563729	0.806553	0.678072	0.248929	0	0	0	1906
12,5Vs25	yeast	349	TBB_YEAST	9	12	10	9	8	10	0.565295	0.808369	-0.199309	0.247725	0	0	0	1907
12,5Vs25	yeast	117	ATPA_YEAST	24	26	21	30	30	19	0.565607	0.808391	0.154034	0.247485	0	0	0	1908
0.5Vs50	yeast	524	TPS3_YEAST	2	3	4	5	4	3	0.566591	0.809373	0.415037	0.246731	0	0	0	1909
5Vs50	yeast	604	PSB5_YEAST	2	2	0	2	2	2	0.566831	0.809292	0.584963	0.246546	0	0	0	1910
5Vs50	yeast	443	YRA1_YEAST	7	4	4	8	6	5	0.566987	0.809091	0.341037	0.246427	0	0	0	1911
12,5Vs25	yeast	791	RT19_YEAST	0	0	1	1	0	1	0.567447	0.809325	1	0.246074	0	0	0	1912
12,5Vs25	yeast	804	ATPO_YEAST	0	0	1	0	1	1	0.567447	0.808902	1	0.246074	0	0	0	1913
0.5Vs50	yeast	34	FAS1_YEAST	71	83	66	81	72	63	0.567981	0.809239	-0.0264722	0.245667	0	0	0	1914
12,5Vs25	yeast	80	ACAC_YEAST	27	25	26	28	22	22	0.568754	0.809917	-0.115477	0.245076	0	0	0	1915
12,5Vs25	yeast	101	ASNS1_YEAST	19	25	32	38	29	19	0.569252	0.810204	0.178337	0.244695	0	0	0	1916
12,5Vs25	yeast	203	G6PD_YEAST	18	19	15	16	15	16	0.570397	0.811409	-0.145851	0.243823	0	0	0	1917
5Vs50	yeast	47	HSP7F_YEAST	45	50	36	37	41	49	0.571683	0.812815	-0.0447383	0.242845	0	0	0	1918
12,5Vs25	yeast	249	YN073_YEAST	16	18	19	14	18	16	0.573357	0.81477	-0.142958	0.241575	0	0	0	1919
5Vs50	yeast	92	STI1_YEAST	34	30	29	30	31	28	0.573951	0.81519	-0.0634254	0.241125	0	0	0	1920
12,5Vs25	yeast	312	CCW14_YEAST	8	7	5	6	9	9	0.575049	0.816325	0.263034	0.240295	0	0	0	1921
12,5Vs25	yeast	566	MNP1_YEAST	4	1	3	3	2	1	0.575683	0.816798	-0.415037	0.239817	0	0	0	1922
0.5Vs50	yeast	414	YO021_YEAST	4	8	4	7	3	10	0.576141	0.817023	0.321928	0.239471	0	0	0	1923
12,5Vs25	yeast	339	DLDH_YEAST	10	12	9	11	13	12	0.576614	0.817269	0.215729	0.239115	0	0	0	1924
5Vs50	yeast	202	CYPH_YEAST	15	15	11	11	19	18	0.577222	0.817706	0.22741	0.238657	0	0	0	1925
12,5Vs25	yeast	160	PIL1_YEAST	15	25	19	19	23	24	0.579406	0.820373	0.161751	0.237017	0	0	0	1926
5Vs50	yeast	72	SYEC_YEAST	37	38	35	41	37	45	0.580351	0.821285	0.161155	0.23631	0	0	0	1927
0.5Vs50	yeast	770	MDY2_YEAST	0	0	1	1	0	1	0.581015	0.821799	1	0.235813	0	0	0	1928
0.5Vs50	yeast	882	KRE33_YEAST	0	1	0	0	1	1	0.581015	0.821373	1	0.235813	0	0	0	1929
0.5Vs50	yeast	781	YIK8_YEAST	0	0	1	0	1	1	0.581015	0.820947	1	0.235813	0	0	0	1930
5Vs50	yeast	492	NDH1_YEAST	0	6	6	5	2	0	0.582751	0.822974	-0.777608	0.234517	0	0	0	1931
5Vs50	yeast	188	YNN4_YEAST	14	21	17	21	20	19	0.583138	0.823093	0.206451	0.234229	0	0	0	1932
12,5Vs25	yeast	159	IDH2_YEAST	22	21	17	19	28	20	0.583196	0.82275	0.159199	0.234185	0	0	0	1933
12,5Vs25	yeast	328	IF4F1_YEAST	14	0	4	2	10	6	0.583261	0.822417	0	0.234137	0	0	0	1934
12,5Vs25	yeast	465	FAT2_YEAST	5	8	6	2	6	8	0.585168	0.824678	-0.247928	0.23272	0	0	0	1935
0.5Vs50	yeast	366	RL26B_YEAST	8	12	8	9	7	9	0.586373	0.82595	-0.163499	0.231826	0	0	0	1936
5Vs50	yeast	329	QCR1_YEAST	8	13	10	8	9	11	0.587983	0.82779	-0.146841	0.230635	0	0	0	1937
5Vs50	yeast	558	IDI1_YEAST	2	3	6	5	4	0	0.588156	0.827607	-0.289507	0.230507	0	0	0	1938
5Vs50	yeast	182	CARP_YEAST	19	17	17	21	21	19	0.589002	0.828369	0.202817	0.229883	0	0	0	1939
12,5Vs25	yeast	217	GLYM_YEAST	13	10	10	12	16	10	0.58969	0.828909	0.203533	0.229376	0	0	0	1940
0.5Vs50	yeast	345	HXT6_YEAST	12	9	8	7	8	11	0.589889	0.828762	-0.157541	0.22923	0	0	0	1941
0.5Vs50	yeast	380	YMY9_YEAST	4	7	6	6	6	9	0.590453	0.829127	0.304855	0.228815	0	0	0	1942
5Vs50	yeast	106	RS9B_YEAST	30	31	27	33	30	36	0.591492	0.830159	0.169925	0.228051	0	0	0	1943
12,5Vs25	yeast	214	RL13B_YEAST	20	22	18	17	20	18	0.591805	0.830171	-0.125531	0.227821	0	0	0	1944
5Vs50	yeast	582	SEC31_YEAST	4	3	4	3	3	3	0.592325	0.830473	-0.289507	0.22744	0	0	0	1945
12,5Vs25	yeast	78	RL8A_YEAST	30	31	32	33	27	27	0.592769	0.830668	-0.0962153	0.227115	0	0	0	1946
5Vs50	yeast	303	KAD1_YEAS7	11	14	8	11	8	11	0.593209	0.830858	-0.137504	0.226793	0	0	0	1947
0.5Vs50	yeast	234	RL23A_YEAST	13	15	17	21	19	12	0.593867	0.831353	0.208587	0.226311	0	0	0	1948
12,5Vs25	yeast	403	ZPR1_YEAST	7	7	6	8	3	6	0.594032	0.831157	-0.234465	0.22619	0	0	0	1949
5Vs50	yeast	512	PSB2_YEAST	3	4	3	5	3	5	0.594426	0.831281	0.378512	0.225902	0	0	0	1950
5Vs50	yeast	536	RLA1_YEAST	5	3	2	6	3	4	0.594426	0.830855	0.378512	0.225902	0	0	0	1951
0.5Vs50	yeast	329	QCR1_YEAST	8	12	11	8	9	11	0.596226	0.832944	-0.146841	0.224589	0	0	0	1952
5Vs50	yeast	408	BBC1_YEAST	5	5	7	10	5	6	0.597067	0.833693	0.304855	0.223977	0	0	0	1953
0.5Vs50	yeast	514	COX4_YEAST	3	4	4	3	3	3	0.59713	0.833354	-0.289507	0.223931	0	0	0	1954
0.5Vs50	yeast	582	SEC31_YEAST	5	4	2	3	3	3	0.59713	0.832928	-0.289507	0.223931	0	0	0	1955
12,5Vs25	yeast	284	GVP36_YEAST	16	12	10	10	14	10	0.598362	0.83422	-0.160465	0.223036	0	0	0	1956
12,5Vs25	yeast	264	RL12A_YEAST	11	14	13	13	11	10	0.598362	0.833794	-0.160465	0.223036	0	0	0	1957
0.5Vs50	yeast	203	G6PD_YEAST	17	15	14	23	15	15	0.600154	0.835863	0.204358	0.221738	0	0	0	1958
12,5Vs25	yeast	510	RS15_YEAST	5	5	3	4	7	5	0.601108	0.836338	0.29956	0.221047	0	0	0	1960
12,5Vs25	yeast	493	VATH_YEAST	4	3	6	6	8	2	0.601108	0.835912	0.29956	0.221047	0	0	0	1961
12,5Vs25	yeast	141	BFR1_YEAST	25	19	21	21	29	22	0.601124	0.835508	0.147557	0.221036	0	0	0	1962
12,5Vs25	yeast	237	RL16B_YEAST	17	11	11	11	16	8	0.602298	0.836713	-0.156119	0.220188	0	0	0	1963
0.5Vs50	yeast	602	CCS1_YEAST	2	0	2	4	0	2	0.602527	0.836604	0.584963	0.220023	0	0	0	1964
5Vs50	yeast	298	FIMB_YEAST	14	10	14	12	11	12	0.603563	0.837617	-0.118644	0.219277	0	0	0	1965
0.5Vs50	yeast	30	DHE4_YEAST	89	67	76	81	62	85	0.604394	0.838343	-0.025091	0.21868	0	0	0	1966
12,5Vs25	yeast	46	BMH2_YEAST	53	47	47	56	52	50	0.604638	0.838255	0.104108	0.218505	0	0	0	1967
0.5Vs50	yeast	593	ACS1_YEAST	1	1	3	2	2	3	0.605707	0.83931	0.485427	0.217738	0	0	0	1968
5Vs50	yeast	246	MPCP_YEAST	19	20	17	15	24	25	0.605981	0.839264	0.192645	0.217541	0	0	0	1969
12,5Vs25	yeast	305	MDHC_YEAST	15	13	12	11	14	11	0.606074	0.838967	-0.152003	0.217474	0	0	0	1970
5Vs50	yeast	282	OLA1_YEAST	13	13	14	16	13	8	0.606842	0.839604	-0.112475	0.216924	0	0	0	1971
5Vs50	yeast	729	PUR2_YEAST	2	0	0	0	1	0	0.607679	0.840335	-1	0.216326	0	0	0	1972
12,5Vs25	yeast	118	RL15A_YEAST	26	22	19	29	23	22	0.607856	0.840154	0.143364	0.216199	0	0	0	1973
5Vs50	yeast	274	RS14B_YEAST	13	17	11	10	13	15	0.60833	0.840383	-0.109624	0.215861	0	0	0	1974
5Vs50	yeast	89	MPG1_YEAST	24	24	20	23	30	24	0.608921	0.840773	0.179324	0.215439	0	0	0	1975
12,5Vs25	yeast	649	DOG1_YEAST	1	4	1	4	3	1	0.60916	0.840677	0.415037	0.215269	0	0	0	1976
12,5Vs25	yeast	626	VPH1_YEAST	1	3	2	4	0	4	0.60916	0.840252	0.415037	0.215269	0	0	0	1977
12,5Vs25	yeast	643	DPH5_YEAST	4	1	1	4	2	2	0.60916	0.839827	0.415037	0.215269	0	0	0	1978
5Vs50	yeast	593	ACS1_YEAST	1	2	2	2	2	3	0.609456	0.839811	0.485427	0.215058	0	0	0	1979
12,5Vs25	yeast	388	COPA_YEAST	7	10	5	4	5	10	0.609804	0.839867	-0.211504	0.214809	0	0	0	1980
0.5Vs50	yeast	257	ILVB_YEAST	13	12	12	18	11	14	0.610316	0.840147	0.216811	0.214445	0	0	0	1981
0.5Vs50	yeast	368	RL26A_YEAST	9	10	0	6	5	9	0.610992	0.840653	0.0740006	0.213965	0	0	0	1982
12,5Vs25	yeast	835	ATPN_YEAST	0	0	2	1	0	0	0.611121	0.840407	-1	0.213873	0	0	0	1983
12,5Vs25	yeast	806	GAR1_YEAST	0	0	2	1	0	0	0.611121	0.839983	-1	0.213873	0	0	0	1984
12,5Vs25	yeast	366	RL26B_YEAST	6	8	10	9	12	7	0.611156	0.839608	0.222392	0.213848	0	0	0	1985
5Vs50	yeast	193	IF2P_YEAST	17	20	20	23	24	18	0.611447	0.839585	0.189478	0.213641	0	0	0	1986
0.5Vs50	yeast	809	CDC20_YEAST	0	2	0	1	0	0	0.611662	0.839457	-1	0.213489	0	0	0	1987
12,5Vs25	yeast	79	ATPB_YEAST	38	34	37	30	38	35	0.612036	0.839548	-0.0816838	0.213223	0	0	0	1988
12,5Vs25	yeast	256	PET10_YEAST	12	11	14	13	14	15	0.613283	0.840835	0.182864	0.212339	0	0	0	1989
0.5Vs50	yeast	807	LHP1_YEAST	0	0	2	1	0	0	0.614341	0.841864	-1	0.21159	0	0	0	1990
12,5Vs25	yeast	162	ADK_YEAST	22	26	23	24	19	23	0.614592	0.841784	-0.105353	0.211413	0	0	0	1991
0.5Vs50	yeast	93	SAHH_YEAST	27	33	25	25	31	39	0.614678	0.841479	0.160465	0.211352	0	0	0	1992
[truncated: 733 more rows]

## Sheet: SC MaxQuant (2)
Original comparison	Specie	index	accession	A1	A2	A3	B1	B2	B3	Beta-binomial test p-value	BH corrected p-value	-Log2(fold change)	-Log10 (p-value)	Filtering 1 (Welch p-value<0,001)	Filtering 2 (BH corrected Welch p-value <0,001)	Filtering 3 (Welch p-value<0,001 and FC>2)	BH rank
0.5Vs50	UPS1	49	>P02768-1 SWISS-PROT:P02768-1 Tax_Id=9606 Gene_Symbol=ALB Isoform 1 of Serum albumin precursor;>P02768ups|ALBU_HUMAN_UPS Serum albumin (Chain 26-609) - Homo sapiens (Human)	0	1	0	136	131	136	1.68e-07	0.000470736	8.65464	6.77469	1	1	1	1
0.5Vs50	UPS1	170	>P06396ups|GELS_HUMAN_UPS Gelsolin (Chain 28-782) - Homo sapiens (Human);>Q3SX14 TREMBL:Q3SX14 (Bos taurus) Similar to Gelsolin	0	0	0	91	96	101	2.29e-07	0.000128332	6.59991	6.64016	1	1	1	5
0.5Vs50	UPS1	124	>P02787ups|TRFE_HUMAN_UPS Serotransferrin (Chain 20-698) - Homo sapiens (Human)	0	0	0	75	78	78	2.92e-07	0.000136364	6.2854	6.53462	1	1	1	6
0.5Vs50	UPS1	104	>P01008ups|ANT3_HUMAN_UPS Antithrombin-III (Chain 33-464) - Homo sapiens (Human)	0	0	0	80	95	93	3.63e-07	0.000145304	6.49719	6.44009	1	1	1	7
0.5Vs50	UPS1	266	>P12081ups|SYHC_HUMAN_UPS Histidyl-tRNA synthetase, cytoplasmic (Chain 1-509, C terminal His tag) - Homo sapiens (Human)	1	1	2	58	58	64	3.8e-07	0.000133095	5.49185	6.42022	1	1	1	8
0.5Vs50	UPS1	125	>P02788ups|TRFL_HUMAN_UPS Lactotransferrin (Chain 20-710) - Homo sapiens (Human)	0	0	0	93	80	90	5.19e-07	0.000145424	6.47032	6.28483	1	1	1	10
0.5Vs50	UPS1	252	>P10636-8ups|TAU_HUMAN_UPS Microtubule-associated protein tau {Isoform Tau-F (Tau-4)} (Chain 2-441) - Homo sapiens (Human)	0	0	0	55	60	55	5.83e-07	0.000148506	5.84967	6.23433	1	1	1	11
0.5Vs50	UPS1	171	>P06732ups|KCRM_HUMAN_UPS Creatine kinase M-type (Chain 1-381) - Homo sapiens (Human)	0	0	0	52	54	54	6.21e-07	0.000133849	5.76377	6.20691	1	1	1	13
0.5Vs50	UPS1	132	>P04040ups|CATA_HUMAN_UPS Catalase (Chain 2-527) - Homo sapiens (Human)	0	0	0	80	80	66	7.7e-07	0.00015411	6.25424	6.11351	1	1	1	14
0.5Vs50	UPS1	205	>P08758ups|ANXA5_HUMAN_UPS Annexin A5 (Chain 2-320) - Homo sapiens (Human)	0	0	0	36	44	39	1.54e-06	0.000253828	5.34577	5.81248	1	1	1	17
0.5Vs50	UPS1	800	>P55957ups|BID_HUMAN_UPS BH3-interacting domain death agonist (Chain 1-195) - Homo sapiens (Human)	0	0	0	41	35	38	1.85e-06	0.000259185	5.2854	5.73283	1	1	1	20
0.5Vs50	UPS1	94	>P00915ups|CAH1_HUMAN_UPS Carbonic anhydrase 1 (Chain 2-261) - Homo sapiens (Human)	0	0	0	34	36	42	2.09e-06	0.000278866	5.26053	5.67985	1	1	1	21
0.5Vs50	UPS1	115	>P02144ups|MYG_HUMAN_UPS Myoglobin (Chain 2-154) - Homo sapiens (Human)	0	0	0	44	54	40	2.23e-06	0.000271672	5.55459	5.6517	1	1	1	23
0.5Vs50	UPS1	68	>P00167ups|CYB5_HUMAN_UPS Cytochrome b5 (Chain 1-134, N-terminal His tag) - Homo sapiens (Human)	0	0	0	28	32	28	2.5e-06	0.000291875	4.92283	5.60206	1	1	1	24
0.5Vs50	UPS1	808	>P63165ups|SUMO1_HUMAN_UPS Small ubiquitin-related modifier 1 (Chain 1-97, N-terminal GST tag) - Homo sapiens (Human)	0	0	0	34	30	29	2.71e-06	0.000292055	5	5.56703	1	1	1	26
0.5Vs50	UPS1	63	>O76070ups|SYUG_HUMAN_UPS Gamma-synuclein (Chain 1-127) - Homo sapiens (Human)	0	0	0	30	40	38	2.75e-06	0.000285389	5.20945	5.56067	1	1	1	27
0.5Vs50	UPS1	809	>P63279ups|UBC9_HUMAN_UPS SUMO-conjugating enzyme UBC9 (Chain 1-158) - Homo sapiens (Human)	0	0	0	26	24	27	3.45e-06	0.000302091	4.73697	5.46218	1	1	1	32
0.5Vs50	UPS1	810	>P68871ups|HBB_HUMAN_UPS Hemoglobin subunit beta (Chain 2-147) - Homo sapiens (Human)	0	0	0	26	26	23	3.61e-06	0.000306522	4.70044	5.44249	1	1	1	33
0.5Vs50	UPS1	148	>P05413ups|FABPH_HUMAN_UPS Fatty acid-binding protein, heart (Chain 2-133) - Homo sapiens (Human)	0	0	0	25	28	34	4.65e-06	0.000383215	4.90689	5.33255	1	1	1	34
0.5Vs50	UPS1	54	>O00762ups|UBE2C_HUMAN_UPS Ubiquitin-conjugating enzyme E2 C (Chain 1-179, N-terminal His tag)- Homo sapiens (Human)	0	0	0	20	26	25	5.15e-06	0.000400842	4.62449	5.28819	1	1	1	36
0.5Vs50	UPS1	85	>P00709ups|LALBA_HUMAN_UPS Alpha-lactalbumin (Chain 20-142) - Homo sapiens (Human)	0	0	0	19	17	20	7.32e-06	0.000554342	4.29768	5.13549	1	1	1	37
0.5Vs50	UPS1	108	>P01112ups|RASH_HUMAN_UPS GTPase HRas (Chain 1-189) - Homo sapiens (Human)	0	0	0	15	16	17	9.2e-06	0.000678379	4.08746	5.03621	1	1	1	38
0.5Vs50	UPS1	310	>P16083ups|NQO2_HUMAN_UPS Ribosyldihydronicotinamide dehydrogenase [quinone] (Chain 2-231) - Homo sapiens (Human)	0	0	0	34	24	25	9.46e-06	0.000679665	4.8413	5.02411	1	1	1	39
0.5Vs50	UPS1	299	>P15559ups|NQO1_HUMAN_UPS NAD(P)H dehydrogenase [quinone] 1 (Chain 2-274) - Homo sapiens (Human)	0	0	0	39	37	24	1.46e-05	0.000929755	5.10154	4.83565	1	1	1	44
0.5Vs50	UPS1	813	>P99999ups|CYC_HUMAN_UPS Cytochrome c (Chain 2-105) - Homo sapiens (Human)	0	0	0	14	13	12	1.58e-05	0.000983813	3.80735	4.80134	1	1	1	45
0.5Vs50	UPS1	95	>P00918ups|CAH2_HUMAN_UPS Carbonic anhydrase 2 (Chain 2-260) - Homo sapiens (Human)	0	0	0	14	17	12	1.7e-05	0.00103552	3.9386	4.76955	1	0	1	46
0.5Vs50	UPS1	247	>P10145ups|IL8_HUMAN_UPS Interleukin-8, IL-8 (Chain 28-99) - Homo sapiens (Human)	0	0	0	17	13	13	1.8e-05	0.00107311	3.9386	4.74473	1	0	1	47
0.5Vs50	UPS1	201	>P08263ups|GSTA1_HUMAN_UPS Glutathione S-transferase A1 (Chain 2-222) - Homo sapiens (Human)	0	0	0	10	12	12	2.18e-05	0.00122167	3.62449	4.66154	1	0	1	50
0.5Vs50	UPS1	110	>P01127ups|PDGFB_HUMAN_UPS Platelet-derived growth factor B chain (Chain 82-190) - Homo sapiens (Human)	0	0	0	13	17	11	2.4e-05	0.00131859	3.87447	4.61979	1	0	1	51
0.5Vs50	UPS1	939	>Q15843ups|NEDD8_HUMAN_UPS NEDD8 (Chain 1-81) - Homo sapiens (Human)	0	0	0	16	12	11	2.69e-05	0.00137043	3.80735	4.57025	1	0	1	55
0.5Vs50	UPS1	114	>P01579ups|IFNG_HUMAN_UPS Interferon Gamma (Chain 23-166) - Homo sapiens (Human)	0	0	0	10	10	10	2.71e-05	0.00135597	3.45943	4.56703	1	0	1	56
0.5Vs50	UPS1	113	>P01375ups|TNFA_HUMAN_UPS Tumor necrosis factor, soluble form (Chain 77-233) - Homo sapiens (Human)	0	0	0	12	21	20	2.82e-05	0.00138625	4.22239	4.54975	1	0	1	57
0.5Vs50	UPS1	682	>P41159ups|LEP_HUMAN_UPS Leptin (Chain 22-167) - Homo sapiens (Human)	0	0	0	29	19	17	3.37e-05	0.00157379	4.5025	4.47237	1	0	1	60
0.5Vs50	UPS1	803	>P61626ups|LYSC_HUMAN_UPS Lysozyme C (Chain 19-148) - Homo sapiens (Human)	0	0	0	10	8	10	3.92e-05	0.00166422	3.36923	4.40671	1	0	1	66
0.5Vs50	UPS1	804	>P61769ups|B2MG_HUMAN_UPS Beta-2-microglobulin (Chain 21-119) - Homo sapiens (Human)	0	0	0	9	11	8	4.04e-05	0.00168956	3.36923	4.39362	1	0	1	67
0.5Vs50	UPS1	749	>P51965ups|UB2E1_HUMAN_UPS Ubiquitin-conjugating enzyme E2 E1 (Chain 1-193, N terminal His tag)- Homo sapiens (Human)	0	0	0	7	11	11	5.14e-05	0.00200032	3.41504	4.28904	1	0	1	72
0.5Vs50	UPS1	250	>P10599ups|THIO_HUMAN_UPS Thioredoxin (Chain 2-105, N-terminal His tag)- Homo sapiens (Human)	0	0	0	10	9	7	5.32e-05	0.00201441	3.27302	4.27409	1	0	1	74
0.5Vs50	UPS1	806	>P62937ups|PPIA_HUMAN_UPS Peptidyl-prolyl cis-trans isomerase A (Chain 1-165, N terminal His tag)- Homo sapiens (Human)	0	0	0	11	10	7	5.5e-05	0.0020548	3.36923	4.25964	1	0	1	75
0.5Vs50	UPS1	208	>P09211ups|GSTP1_HUMAN_UPS Glutathione S-transferase P (Chain 2-210) - Homo sapiens (Human)	0	0	0	7	6	8	8.08e-05	0.00283002	3	4.09259	1	0	1	80
0.5Vs50	UPS1	123	>P02753ups|RET4_HUMAN Retinol-binding protein 4 OS=Homo sapiens GN=RBP4 PE=1 SV=3	0	0	0	6	7	6	9.23e-05	0.00304264	2.87447	4.0348	1	0	1	85
0.5Vs50	UPS1	112	>P01344ups|IGF2_HUMAN_UPS Insulin-like growth factor II (Chain 25-91) - Homo sapiens (Human)	0	0	0	6	9	12	0.000100769	0.00324546	3.32193	3.99667	1	0	1	87
0.5Vs50	UPS1	122	>P02741ups|CRP_HUMAN_UPS C-reactive protein (Chain 19-224) - Homo sapiens (Human)	0	0	0	12	6	10	0.000112656	0.00350736	3.36923	3.94825	1	0	1	90
0.5Vs50	UPS1	78	>P00441ups|SODC_HUMAN_UPS Superoxide dismutase [Cu-Zn] (Chain 2-154) - Homo sapiens (Human)	0	0	0	5	9	6	0.000141654	0.0042679	2.9386	3.84877	1	0	1	93
0.5Vs50	UPS1	885	>Q06830ups|PRDX1_HUMAN_UPS Peroxiredoxin 1 (Chain 2-199) - Homo sapiens (Human)	0	0	0	12	12	26	0.000157922	0.00465787	4.14296	3.80156	1	0	1	95
0.5Vs50	UPS1	48	>P01966 SWISS-PROT:P01966 (Bos taurus) Hemoglobin subunit alpha;>P69905ups|HBA_HUMAN_UPS Hemoglobin subunit alpha (Chain 2-142) - Homo sapiens (Human)	0	0	0	5	4	4	0.00028928	0.00764682	2.41504	3.53868	1	0	1	106
0.5Vs50	UPS1	111	>P01133ups|EGF_HUMAN_UPS Pro-Epidermal growth factor (EGF) (Chain 971-1023) - Homo sapiens (Human)	0	0	0	3	3	3	0.000864811	0.0189313	2	3.06308	1	0	1	128
0.5Vs50	UPS1	105	>P01031ups|CO5_HUMAN_UPS Complement C5 (C5a anaphylatoxin) (Chain 678-751) - Homo sapiens (Human)	0	0	0	2	6	3	0.00134117	0.0253916	2.22239	2.87252	0	0	0	148
0.5Vs50	UPS1	807	>P62979ups|RS27A_HUMAN Ubiquitin-40S ribosomal protein S27a OS=Homo sapiens GN=RPS27A PE=1 SV=2	26	25	21	32	28	27	0.322253	0.685614	0.273018	0.491803	0	0	0	1317
5Vs50	UPS1	23	>P06396ups|GELS_HUMAN_UPS Gelsolin (Chain 28-782) - Homo sapiens (Human);CON__Q3SX14	3	6	3	90	91	98	1.72e-07	0.000240972	4.53916	6.76447	1	1	1	2
5Vs50	UPS1	18	CON__P02768-1;>P02768ups|ALBU_HUMAN_UPS Serum albumin (Chain 26-609) - Homo sapiens (Human);CON__P02769	8	13	16	130	130	134	1.73e-07	0.000161582	3.4126	6.76195	1	1	1	3
5Vs50	UPS1	7	>P01008ups|ANT3_HUMAN_UPS Antithrombin-III (Chain 33-464) - Homo sapiens (Human);CON__P41361	2	5	3	84	93	98	2.13e-07	0.000149206	4.78136	6.67162	1	1	1	4
5Vs50	UPS1	19	>P02787ups|TRFE_HUMAN_UPS Serotransferrin (Chain 20-698) - Homo sapiens (Human)	1	1	4	76	84	82	4.48e-07	0.000139477	5.3339	6.34872	1	1	1	9
5Vs50	UPS1	21	>P04040ups|CATA_HUMAN_UPS Catalase (Chain 2-527) - Homo sapiens (Human)	3	1	2	79	80	65	5.99e-07	0.000139866	5.22239	6.22257	1	1	1	12
5Vs50	UPS1	20	>P02788ups|TRFL_HUMAN_UPS Lactotransferrin (Chain 20-710) - Homo sapiens (Human)	7	12	12	94	79	90	1.13e-06	0.000211084	3.08472	5.94692	1	1	1	15
5Vs50	UPS1	5	>P00915ups|CAH1_HUMAN_UPS Carbonic anhydrase 1 (Chain 2-261) - Homo sapiens (Human)	1	1	1	35	36	42	1.41e-06	0.000246926	5.23522	5.85078	1	1	1	16
5Vs50	UPS1	30	>P10636-8ups|TAU_HUMAN_UPS Microtubule-associated protein tau {Isoform Tau-F (Tau-4)} (Chain 2-441) - Homo sapiens (Human)	10	10	8	54	60	55	1.69e-06	0.000263077	2.59352	5.77211	1	1	1	18
5Vs50	UPS1	24	>P06732ups|KCRM_HUMAN_UPS Creatine kinase M-type (Chain 1-381) - Homo sapiens (Human);CON__A2I7N0;CON__A2I7N1;CON__Q9TTE1	4	7	8	52	55	54	1.72e-06	0.000253655	3.08299	5.76447	1	1	1	19
5Vs50	UPS1	31	>P12081ups|SYHC_HUMAN_UPS Histidyl-tRNA synthetase, cytoplasmic (Chain 1-509, C terminal His tag) - Homo sapiens (Human)	9	11	11	57	58	68	2.18e-06	0.000277653	2.5615	5.66154	1	1	1	22
5Vs50	UPS1	41	>P63165ups|SUMO1_HUMAN_UPS Small ubiquitin-related modifier 1 (Chain 1-97, N-terminal GST tag) - Homo sapiens (Human)	0	0	0	34	30	29	2.66e-06	0.000298133	5	5.57512	1	1	1	25
5Vs50	UPS1	26	>P08758ups|ANXA5_HUMAN_UPS Annexin A5 (Chain 2-320) - Homo sapiens (Human)	0	1	0	35	42	39	2.96e-06	0.000296211	6.85798	5.52871	1	1	1	28
5Vs50	UPS1	15	>P02144ups|MYG_HUMAN_UPS Myoglobin (Chain 2-154) - Homo sapiens (Human)	2	4	4	44	53	40	3.05e-06	0.000294693	3.7761	5.5157	1	1	1	29
5Vs50	UPS1	42	>P63279ups|UBC9_HUMAN_UPS SUMO-conjugating enzyme UBC9 (Chain 1-158) - Homo sapiens (Human)	0	0	0	26	25	26	3.06e-06	0.000285804	4.73697	5.51428	1	1	1	30
5Vs50	UPS1	36	>P55957ups|BID_HUMAN_UPS BH3-interacting domain death agonist (Chain 1-195) - Homo sapiens (Human)	2	3	4	41	35	38	3.09e-06	0.000279296	3.66297	5.51004	1	1	1	31
5Vs50	UPS1	1	>O76070ups|SYUG_HUMAN_UPS Gamma-synuclein (Chain 1-127) - Homo sapiens (Human)	4	2	2	31	41	38	4.84e-06	0.000387477	3.78136	5.31515	1	1	1	35
5Vs50	UPS1	2	>P00167ups|CYB5_HUMAN_UPS Cytochrome b5 (Chain 1-134, N-terminal His tag) - Homo sapiens (Human)	2	0	2	27	32	28	1.03e-05	0.000721515	4.44294	4.98716	1	1	1	40
5Vs50	UPS1	43	>P68871ups|HBB_HUMAN_UPS Hemoglobin subunit beta (Chain 2-147) - Homo sapiens (Human);CON__Q3SX09;CON__P02070	0	2	1	25	26	23	1.15e-05	0.000785927	4.62449	4.9393	1	1	1	41
5Vs50	UPS1	33	>P16083ups|NQO2_HUMAN_UPS Ribosyldihydronicotinamide dehydrogenase [quinone] (Chain 2-231) - Homo sapiens (Human)	1	1	3	33	24	25	1.96e-05	0.00114415	4.03562	4.70774	1	0	1	48
5Vs50	UPS1	25	>P08263ups|GSTA1_HUMAN_UPS Glutathione S-transferase A1 (Chain 2-222) - Homo sapiens (Human)	0	0	0	10	12	12	2.18e-05	0.0012466	3.62449	4.66154	1	0	1	49
5Vs50	UPS1	46	>Q15843ups|NEDD8_HUMAN_UPS NEDD8 (Chain 1-81) - Homo sapiens (Human)	0	0	0	16	12	11	2.65e-05	0.00137506	3.80735	4.57675	1	0	1	54
5Vs50	UPS1	4	>P00709ups|LALBA_HUMAN_UPS Alpha-lactalbumin (Chain 20-142) - Homo sapiens (Human)	1	3	1	21	17	20	3.3e-05	0.00156722	3.53605	4.48149	1	0	1	59
5Vs50	UPS1	44	>P99999ups|CYC_HUMAN_UPS Cytochrome c (Chain 2-105) - Homo sapiens (Human);CON__P62894	0	1	0	15	15	13	3.44e-05	0.00158014	5.42626	4.46344	1	0	1	61
5Vs50	UPS1	39	>P62937ups|PPIA_HUMAN_UPS Peptidyl-prolyl cis-trans isomerase A (Chain 1-165, N terminal His tag)- Homo sapiens (Human)	0	0	0	13	9	10	3.73e-05	0.00168572	3.54432	4.42829	1	0	1	62
5Vs50	UPS1	22	>P05413ups|FABPH_HUMAN_UPS Fatty acid-binding protein, heart (Chain 2-133) - Homo sapiens (Human)	7	4	6	25	29	34	3.82e-05	0.00169899	2.37197	4.41794	1	0	1	63
5Vs50	UPS1	37	>P61626ups|LYSC_HUMAN_UPS Lysozyme C (Chain 19-148) - Homo sapiens (Human)	0	0	0	10	8	10	3.85e-05	0.00168558	3.36923	4.41454	1	0	1	64
5Vs50	UPS1	38	>P61769ups|B2MG_HUMAN_UPS Beta-2-microglobulin (Chain 21-119) - Homo sapiens (Human)	0	0	0	9	11	8	4.06e-05	0.00167296	3.36923	4.39147	1	0	1	68
5Vs50	UPS1	9	>P01112ups|RASH_HUMAN_UPS GTPase HRas (Chain 1-189) - Homo sapiens (Human)	2	2	3	16	17	17	4.72e-05	0.00191673	2.8365	4.32606	1	0	1	69
5Vs50	UPS1	35	>P51965ups|UB2E1_HUMAN_UPS Ubiquitin-conjugating enzyme E2 E1 (Chain 1-193, N terminal His tag)- Homo sapiens (Human)	0	0	0	7	11	11	5.14e-05	0.00202849	3.41504	4.28904	1	0	1	71
5Vs50	UPS1	29	>P10599ups|THIO_HUMAN_UPS Thioredoxin (Chain 2-105, N-terminal His tag)- Homo sapiens (Human)	0	0	0	10	9	7	5.29e-05	0.00203049	3.27302	4.27654	1	0	1	73
5Vs50	UPS1	27	>P09211ups|GSTP1_HUMAN_UPS Glutathione S-transferase P (Chain 2-210) - Homo sapiens (Human)	0	0	0	7	7	8	6.23e-05	0.0022969	3.05889	4.20551	1	0	1	76
5Vs50	UPS1	28	>P10145ups|IL8_HUMAN_UPS Interleukin-8, IL-8 (Chain 28-99) - Homo sapiens (Human)	0	0	1	17	11	13	8.04e-05	0.00285166	5.35755	4.09474	1	0	1	79
5Vs50	UPS1	32	>P15559ups|NQO1_HUMAN_UPS NAD(P)H dehydrogenase [quinone] 1 (Chain 2-274) - Homo sapiens (Human)	4	4	7	39	37	24	8.42e-05	0.00280867	2.73697	4.07469	1	0	1	84
5Vs50	UPS1	0	>O00762ups|UBE2C_HUMAN_UPS Ubiquitin-conjugating enzyme E2 C (Chain 1-179, N-terminal His tag)- Homo sapiens (Human)	7	3	5	20	26	25	9.45e-05	0.00307894	2.24286	4.02457	1	0	1	86
5Vs50	UPS1	10	>P01127ups|PDGFB_HUMAN_UPS Platelet-derived growth factor B chain (Chain 82-190) - Homo sapiens (Human)	0	1	0	9	14	11	0.000101804	0.00324153	5.08746	3.99224	1	0	1	88
5Vs50	UPS1	16	>P02741ups|CRP_HUMAN_UPS C-reactive protein (Chain 19-224) - Homo sapiens (Human)	0	0	0	12	6	10	0.000108851	0.00342697	3.36923	3.96317	1	0	1	89
5Vs50	UPS1	96	CON__P01966;>P69905ups|HBA_HUMAN_UPS Hemoglobin subunit alpha (Chain 2-142) - Homo sapiens (Human)	0	0	0	6	5	4	0.000214646	0.00607513	2.58496	3.66828	1	0	1	99
5Vs50	UPS1	6	>P00918ups|CAH2_HUMAN_UPS Carbonic anhydrase 2 (Chain 2-260) - Homo sapiens (Human)	2	4	2	14	17	12	0.000235405	0.00653074	2.42626	3.62818	1	0	1	101
5Vs50	UPS1	34	>P41159ups|LEP_HUMAN_UPS Leptin (Chain 22-167) - Homo sapiens (Human)	5	6	5	29	19	17	0.000482733	0.0115608	2.02237	3.31629	1	0	1	117
5Vs50	UPS1	13	>P01375ups|TNFA_HUMAN_UPS Tumor necrosis factor, soluble form (Chain 77-233) - Homo sapiens (Human)	5	1	1	12	20	20	0.00061282	0.0140748	2.89308	3.21267	1	0	1	122
5Vs50	UPS1	11	>P01133ups|EGF_HUMAN_UPS Pro-Epidermal growth factor (EGF) (Chain 971-1023) - Homo sapiens (Human)	0	0	0	3	3	3	0.000850845	0.0187722	2	3.07015	1	0	1	127
5Vs50	UPS1	8	>P01031ups|CO5_HUMAN_UPS Complement C5 (C5a anaphylatoxin) (Chain 678-751) - Homo sapiens (Human)	0	0	0	2	8	3	0.00228148	0.0376042	2.41504	2.64178	0	0	0	170
5Vs50	UPS1	17	>P02753ups|RET4_HUMAN Retinol-binding protein 4 OS=Homo sapiens GN=RBP4 PE=1 SV=3	1	1	2	6	7	6	0.00242285	0.0392417	2.24793	2.61567	0	0	0	173
5Vs50	UPS1	3	>P00441ups|SODC_HUMAN_UPS Superoxide dismutase [Cu-Zn] (Chain 2-154) - Homo sapiens (Human)	1	2	2	5	9	6	0.0047341	0.0625705	2	2.32476	0	0	0	212
5Vs50	UPS1	45	>Q06830ups|PRDX1_HUMAN_UPS Peroxiredoxin 1 (Chain 2-199) - Homo sapiens (Human)	1	7	4	15	12	28	0.00692049	0.0828684	2.1964	2.15986	0	0	0	234
5Vs50	UPS1	14	>P01579ups|IFNG_HUMAN_UPS Interferon Gamma (Chain 23-166) - Homo sapiens (Human)	6	5	5	10	10	9	0.06113	0.304239	0.857981	1.21375	0	0	0	563
5Vs50	UPS1	12	>P01344ups|IGF2_HUMAN_UPS Insulin-like growth factor II (Chain 25-91) - Homo sapiens (Human)	9	5	4	4	9	12	0.358432	0.722537	0.473931	0.445593	0	0	0	1390
5Vs50	UPS1	40	>P62979ups|RS27A_HUMAN Ubiquitin-40S ribosomal protein S27a OS=Homo sapiens GN=RPS27A PE=1 SV=2	30	35	29	32	28	26	0.448583	0.783134	-0.128324	0.348157	0	0	0	1605
25Vs12.5	UPS1	18	CON__P02768-1;>P02768ups|ALBU_HUMAN_UPS Serum albumin (Chain 26-609) - Homo sapiens (Human);CON__P02769	28	26	26	68	57	66	2.48e-05	0.00133634	1.2555	4.60555	1	0	1	52
25Vs12.5	UPS1	15	>P02144ups|MYG_HUMAN_UPS Myoglobin (Chain 2-154) - Homo sapiens (Human)	8	6	5	27	24	23	6.23e-05	0.00226707	1.96153	4.20551	1	0	1	77
25Vs12.5	UPS1	23	>P06396ups|GELS_HUMAN_UPS Gelsolin (Chain 28-782) - Homo sapiens (Human);CON__Q3SX14	23	28	17	52	52	60	0.0001577	0.0047008	1.27009	3.80217	1	0	1	94
25Vs12.5	UPS1	20	>P02788ups|TRFL_HUMAN_UPS Lactotransferrin (Chain 20-710) - Homo sapiens (Human);CON__Q0IIK2;CON__Q29443	41	38	42	68	79	68	0.000207345	0.00598949	0.82933	3.68331	1	0	0	97
25Vs12.5	UPS1	1	>O76070ups|SYUG_HUMAN_UPS Gamma-synuclein (Chain 1-127) - Homo sapiens (Human)	7	10	11	28	41	28	0.000276623	0.00745286	1.79256	3.55811	1	0	1	104
25Vs12.5	UPS1	30	>P10636-8ups|TAU_HUMAN_UPS Microtubule-associated protein tau {Isoform Tau-F (Tau-4)} (Chain 2-441) - Homo sapiens (Human)	14	13	14	32	28	38	0.000286672	0.00765005	1.25716	3.54261	1	0	1	105
25Vs12.5	UPS1	36	>P55957ups|BID_HUMAN_UPS BH3-interacting domain death agonist (Chain 1-195) - Homo sapiens (Human)	14	11	8	27	25	28	0.000459033	0.011088	1.27753	3.33816	1	0	1	116
25Vs12.5	UPS1	8	>P01031ups|CO5_HUMAN_UPS Complement C5 (C5a anaphylatoxin) (Chain 678-751) - Homo sapiens (Human)	0	0	0	3	3	3	0.000793029	0.0179199	2	3.10071	1	0	1	124
25Vs12.5	UPS1	21	>P04040ups|CATA_HUMAN_UPS Catalase (Chain 2-527) - Homo sapiens (Human)	15	13	19	28	34	36	0.000891061	0.0190592	1.06012	3.05009	1	0	1	131
25Vs12.5	UPS1	24	>P06732ups|KCRM_HUMAN_UPS Creatine kinase M-type (Chain 1-381) - Homo sapiens (Human)	23	20	18	38	33	39	0.00101663	0.0211008	0.850622	2.99284	0	0	0	135
25Vs12.5	UPS1	19	>P02787ups|TRFE_HUMAN_UPS Serotransferrin (Chain 20-698) - Homo sapiens (Human)	23	31	30	49	40	46	0.00219844	0.0366668	0.684498	2.65789	0	0	0	168
25Vs12.5	UPS1	25	>P08263ups|GSTA1_HUMAN_UPS Glutathione S-transferase A1 (Chain 2-222) - Homo sapiens (Human)	2	1	1	6	10	5	0.00266237	0.0414442	2.39232	2.57473	0	0	0	180
25Vs12.5	UPS1	10	>P01127ups|PDGFB_HUMAN_UPS Platelet-derived growth factor B chain (Chain 82-190) - Homo sapiens (Human)	3	5	4	15	8	12	0.00303997	0.0453085	1.54432	2.51713	0	0	0	188
25Vs12.5	UPS1	31	>P12081ups|SYHC_HUMAN_UPS Histidyl-tRNA synthetase, cytoplasmic (Chain 1-509, C terminal His tag) - Homo sapiens (Human)	28	23	24	35	43	42	0.00334131	0.0490175	0.678072	2.47608	0	0	0	191
25Vs12.5	UPS1	5	>P00915ups|CAH1_HUMAN_UPS Carbonic anhydrase 1 (Chain 2-261) - Homo sapiens (Human)	3	5	4	12	9	11	0.00336616	0.0491249	1.41504	2.47286	0	0	0	192
25Vs12.5	UPS1	2	>P00167ups|CYB5_HUMAN_UPS Cytochrome b5 (Chain 1-134, N-terminal His tag) - Homo sapiens (Human)	7	4	10	17	25	15	0.00340273	0.0494012	1.44057	2.46817	0	0	0	193
25Vs12.5	UPS1	39	>P62937ups|PPIA_HUMAN_UPS Peptidyl-prolyl cis-trans isomerase A (Chain 1-165, N terminal His tag)- Homo sapiens (Human)	5	8	7	21	13	13	0.00403182	0.0559265	1.23266	2.3945	0	0	0	202
25Vs12.5	UPS1	34	>P41159ups|LEP_HUMAN_UPS Leptin (Chain 22-167) - Homo sapiens (Human)	7	9	13	19	23	17	0.00425968	0.0585079	1.02466	2.37062	0	0	0	204
25Vs12.5	UPS1	42	>P63279ups|UBC9_HUMAN_UPS SUMO-conjugating enzyme UBC9 (Chain 1-158) - Homo sapiens (Human)	0	0	0	3	1	2	0.00470466	0.0624761	1.58496	2.32747	0	0	0	211
25Vs12.5	UPS1	33	>P16083ups|NQO2_HUMAN_UPS Ribosyldihydronicotinamide dehydrogenase [quinone] (Chain 2-231) - Homo sapiens (Human)	11	12	11	22	22	17	0.00595695	0.0751864	0.843274	2.22498	0	0	0	222
25Vs12.5	UPS1	26	>P08758ups|ANXA5_HUMAN_UPS Annexin A5 (Chain 2-320) - Homo sapiens (Human)	10	14	12	17	28	27	0.00626731	0.0773612	1	2.20292	0	0	0	227
25Vs12.5	UPS1	41	>P63165ups|SUMO1_HUMAN_UPS Small ubiquitin-related modifier 1 (Chain 1-97, N-terminal GST tag) - Homo sapiens (Human)	9	7	14	22	20	15	0.00839565	0.0922534	0.925999	2.07595	0	0	0	255
25Vs12.5	UPS1	7	>P01008ups|ANT3_HUMAN_UPS Antithrombin-III (Chain 33-464) - Homo sapiens (Human);CON__P41361	33	39	37	59	42	50	0.0116734	0.116402	0.47022	1.9328	0	0	0	281
25Vs12.5	UPS1	46	>Q15843ups|NEDD8_HUMAN_UPS NEDD8 (Chain 1-81) - Homo sapiens (Human)	0	2	0	6	4	2	0.0157677	0.144856	2.58496	1.80223	0	0	0	305
25Vs12.5	UPS1	4	>P00709ups|LALBA_HUMAN_UPS Alpha-lactalbumin (Chain 20-142) - Homo sapiens (Human)	7	5	11	19	17	9	0.0269918	0.19343	0.968291	1.56877	0	0	0	391
25Vs12.5	UPS1	32	>P15559ups|NQO1_HUMAN_UPS NAD(P)H dehydrogenase [quinone] 1 (Chain 2-274) - Homo sapiens (Human)	10	11	7	17	14	12	0.0656588	0.3172	0.61891	1.18271	0	0	0	580
25Vs12.5	UPS1	28	>P10145ups|IL8_HUMAN_UPS Interleukin-8, IL-8 (Chain 28-99) - Homo sapiens (Human)	2	5	4	9	6	6	0.0689868	0.329865	0.932886	1.16123	0	0	0	586
25Vs12.5	UPS1	27	>P09211ups|GSTP1_HUMAN_UPS Glutathione S-transferase P (Chain 2-210) - Homo sapiens (Human)	2	1	2	4	4	3	0.122666	0.449883	1.1375	0.911276	0	0	0	764
25Vs12.5	UPS1	43	>P68871ups|HBB_HUMAN_UPS Hemoglobin subunit beta (Chain 2-147) - Homo sapiens (Human);CON__Q3SX09;CON__P02070	9	11	9	11	16	13	0.167568	0.53416	0.463947	0.775808	0	0	0	879
25Vs12.5	UPS1	0	>O00762ups|UBE2C_HUMAN_UPS Ubiquitin-conjugating enzyme E2 C (Chain 1-179, N-terminal His tag)- Homo sapiens (Human)	8	5	6	10	8	10	0.173685	0.542547	0.559427	0.760238	0	0	0	897
25Vs12.5	UPS1	40	>P62979ups|RS27A_HUMAN Ubiquitin-40S ribosomal protein S27a OS=Homo sapiens GN=RPS27A PE=1 SV=2	26	34	25	40	29	33	0.182902	0.552253	0.263034	0.737782	0	0	0	928
25Vs12.5	UPS1	38	>P61769ups|B2MG_HUMAN_UPS Beta-2-microglobulin (Chain 21-119) - Homo sapiens (Human)	7	4	5	9	7	8	0.190408	0.555754	0.584963	0.720314	0	0	0	960
25Vs12.5	UPS1	11	>P01133ups|EGF_HUMAN_UPS Pro-Epidermal growth factor (EGF) (Chain 971-1023) - Homo sapiens (Human)	4	5	4	2	2	4	0.285696	0.65189	-0.70044	0.544095	0	0	0	1228
25Vs12.5	UPS1	35	>P51965ups|UB2E1_HUMAN_UPS Ubiquitin-conjugating enzyme E2 E1 (Chain 1-193, N terminal His tag)- Homo sapiens (Human)	8	8	6	9	12	7	0.371055	0.735287	0.347923	0.430562	0	0	0	1414
25Vs12.5	UPS1	6	>P00918ups|CAH2_HUMAN_UPS Carbonic anhydrase 2 (Chain 2-260) - Homo sapiens (Human)	12	13	11	13	17	12	0.461798	0.789963	0.222392	0.335548	0	0	0	1638
25Vs12.5	UPS1	12	>P01344ups|IGF2_HUMAN_UPS Insulin-like growth factor II (Chain 25-91) - Homo sapiens (Human)	8	11	5	7	4	8	0.470252	0.79472	-0.337035	0.327669	0	0	0	1658
25Vs12.5	UPS1	17	>P02753ups|RET4_HUMAN Retinol-binding protein 4 OS=Homo sapiens GN=RBP4 PE=1 SV=3	4	3	2	3	5	4	0.493463	0.809534	0.415037	0.306745	0	0	0	1708
25Vs12.5	UPS1	37	>P61626ups|LYSC_HUMAN_UPS Lysozyme C (Chain 19-148) - Homo sapiens (Human)	6	6	8	7	8	9	0.51857	0.828884	0.263034	0.285193	0	0	0	1753
25Vs12.5	UPS1	45	>Q06830ups|PRDX1_HUMAN_UPS Peroxiredoxin 1 (Chain 2-199) - Homo sapiens (Human)	13	8	9	12	10	12	0.58165	0.852844	0.180572	0.235338	0	0	0	1911
25Vs12.5	UPS1	29	>P10599ups|THIO_HUMAN_UPS Thioredoxin (Chain 2-105, N-terminal His tag)- Homo sapiens (Human)	4	6	5	7	3	2	0.585634	0.855997	-0.321928	0.232374	0	0	0	1917
25Vs12.5	UPS1	13	>P01375ups|TNFA_HUMAN_UPS Tumor necrosis factor, soluble form (Chain 77-233) - Homo sapiens (Human)	11	10	7	11	10	10	0.660372	0.896059	0.146841	0.180212	0	0	0	2065
25Vs12.5	UPS1	44	>P99999ups|CYC_HUMAN_UPS Cytochrome c (Chain 2-105) - Homo sapiens (Human);CON__P62894	5	4	3	4	4	6	0.671022	0.902642	0.222392	0.173263	0	0	0	2083
25Vs12.5	UPS1	9	>P01112ups|RASH_HUMAN_UPS GTPase HRas (Chain 1-189) - Homo sapiens (Human)	3	7	1	2	3	7	0.804039	0.9474	0.125531	0.094723	0	0	0	2378
25Vs12.5	UPS1	3	>P00441ups|SODC_HUMAN_UPS Superoxide dismutase [Cu-Zn] (Chain 2-154) - Homo sapiens (Human)	5	5	3	4	4	4	0.866263	0.980715	-0.115477	0.0623503	0	0	0	2475
25Vs12.5	UPS1	22	>P05413ups|FABPH_HUMAN_UPS Fatty acid-binding protein, heart (Chain 2-133) - Homo sapiens (Human)	19	12	12	18	13	13	0.867899	0.979401	0.0331669	0.0615309	0	0	0	2483
25Vs12.5	UPS1	14	>P01579ups|IFNG_HUMAN_UPS Interferon Gamma (Chain 23-166) - Homo sapiens (Human)	8	6	8	8	10	4	0.966503	1.02233	0	0.0147969	0	0	0	2649
25Vs12.5	UPS1	16	>P02741ups|CRP_HUMAN_UPS C-reactive protein (Chain 19-224) - Homo sapiens (Human)	1	2	3	1	3	2	0.982506	1.0099	0	0.00766481	0	0	0	2726
5Vs50	yeast	118	P00360	137	156	147	235	243	234	1.4e-05	0.000934	0.694374	4.85387	1	1	0	42
0.5Vs50	yeast	128	>sp|P02994|EF1A_YEAST Elongation factor 1-alpha OS=Saccharomyces cerevisiae (strain ATCC 204508 / S288c) GN=TEF1 PE=1 SV=1	354	356	374	260	263	268	1.41e-05	0.000918795	-0.454615	4.85078	1	1	0	43
5Vs50	yeast	694	P41057	33	36	31	10	9	7	2.52e-05	0.00133227	-1.94342	4.5986	1	0	1	53
0.5Vs50	yeast	70	>sp|P00330|ADH1_YEAST Alcohol dehydrogenase 1 OS=Saccharomyces cerevisiae (strain ATCC 204508 / S288c) GN=ADH1 PE=1 SV=5	248	252	252	180	186	181	3.17e-05	0.00153144	-0.459192	4.49894	1	0	0	58
5Vs50	yeast	154	P02994	348	341	354	261	262	270	3.89e-05	0.00167689	-0.395346	4.41005	1	0	0	65
5Vs50	yeast	695	P41058	33	34	29	10	11	7	4.96e-05	0.00198542	-1.77761	4.30452	1	0	1	70
0.5Vs50	yeast	677	>sp|P40989|FKS2_YEAST 1,3-beta-glucan synthase component GSC2 OS=Saccharomyces cerevisiae (strain ATCC 204508 / S288c) GN=GSC2 PE=1 SV=2;>sp|P38631|FKS1_YEAST 1,3-beta-glucan synthase component FKS1 OS=Saccharomyces cerevisiae (strain ATCC 204508 / S288c)	0	0	0	6	9	9	6.93e-05	0.00248947	3.16993	4.15927	1	0	1	78
5Vs50	yeast	419	P26784	32	43	33	12	10	13	8.16e-05	0.00282276	-1.6256	4.08831	1	0	1	81
0.5Vs50	yeast	74	>sp|P00360|G3P1_YEAST Glyceraldehyde-3-phosphate dehydrogenase 1 OS=Saccharomyces cerevisiae (strain ATCC 204508 / S288c) GN=TDH1 PE=1 SV=3	170	172	157	247	247	234	8.28e-05	0.00282934	0.544899	4.08197	1	0	0	82
0.5Vs50	yeast	372	>sp|P22943|HSP12_YEAST 12 kDa heat shock protein OS=Saccharomyces cerevisiae (strain ATCC 204508 / S288c) GN=HSP12 PE=1 SV=1	48	48	58	24	24	22	8.36e-05	0.00282226	-1.1375	4.07779	1	0	1	83
0.5Vs50	yeast	84	>sp|P00560|PGK_YEAST Phosphoglycerate kinase OS=Saccharomyces cerevisiae (strain ATCC 204508 / S288c) GN=PGK1 PE=1 SV=2	276	287	264	197	224	207	0.000124423	0.00383113	-0.397123	3.9051	1	0	0	91
5Vs50	yeast	401	P25373	5	4	7	20	21	21	0.00012695	0.00386646	1.9542	3.89637	1	0	1	92
0.5Vs50	yeast	785	>sp|P53731|ARPC2_YEAST Actin-related protein 2/3 complex subunit 2 OS=Saccharomyces cerevisiae (strain ATCC 204508 / S288c) GN=ARC35 PE=1 SV=1	0	0	0	6	6	4	0.00018932	0.00552578	2.66297	3.7228	1	0	1	96
0.5Vs50	yeast	680	>sp|P41057|RS29A_YEAST 40S ribosomal protein S29-A OS=Saccharomyces cerevisiae (strain ATCC 204508 / S288c) GN=RPS29A PE=1 SV=3	23	26	23	10	9	7	0.000211734	0.00605386	-1.46949	3.67421	1	0	1	98
5Vs50	yeast	126	P00560	261	279	296	197	227	206	0.000227775	0.00638226	-0.408151	3.64249	1	0	0	100
5Vs50	yeast	114	P00330;P38113	233	220	244	179	176	177	0.000239808	0.00658767	-0.389732	3.62014	1	0	0	102
0.5Vs50	yeast	722	>sp|P47122|NPA3_YEAST GTPase NPA3 OS=Saccharomyces cerevisiae (strain ATCC 204508 / S288c) GN=NPA3 PE=1 SV=1	5	4	4	0	0	0	0.000259653	0.00706357	-2.41504	3.58561	1	0	1	103
0.5Vs50	yeast	927	>sp|Q12408|NPC2_YEAST Phosphatidylglycerol/phosphatidylinositol transfer protein OS=Saccharomyces cerevisiae (strain ATCC 204508 / S288c) GN=NPC2 PE=1 SV=1	0	0	1	6	8	7	0.000310991	0.0081439	4.39232	3.50725	1	0	1	107
5Vs50	yeast	198	P07143	0	0	1	7	7	6	0.00034178	0.00886729	4.32193	3.46625	1	0	1	108
0.5Vs50	yeast	97	>sp|P00925|ENO2_YEAST Enolase 2 OS=Saccharomyces cerevisiae (strain ATCC 204508 / S288c) GN=ENO2 PE=1 SV=2	480	502	519	419	450	429	0.000364468	0.00936917	-0.209634	3.43834	1	0	0	109
0.5Vs50	yeast	393	>sp|P25373|GLRX1_YEAST Glutaredoxin-1 OS=Saccharomyces cerevisiae (strain ATCC 204508 / S288c) GN=GRX1 PE=1 SV=1	8	8	5	20	21	21	0.000364516	0.00928522	1.56188	3.43828	1	0	1	110
5Vs50	yeast	237	P0C2H6;P0C2H7	48	47	43	26	20	27	0.00038366	0.00968482	-0.9187	3.41605	1	0	0	111
0.5Vs50	yeast	681	>sp|P41058|RS29B_YEAST 40S ribosomal protein S29-B OS=Saccharomyces cerevisiae (strain ATCC 204508 / S288c) GN=RPS29B PE=1 SV=3	22	26	23	10	11	7	0.000387707	0.0096996	-1.34239	3.4115	1	0	1	112
0.5Vs50	yeast	232	>sp|P0CX35|RS4A_YEAST 40S ribosomal protein S4-A OS=Saccharomyces cerevisiae (strain ATCC 204508 / S288c) GN=RPS4A PE=1 SV=1;>sp|P0CX36|RS4B_YEAST 40S ribosomal protein S4-B OS=Saccharomyces cerevisiae (strain ATCC 204508 / S288c) GN=RPS4B PE=1 SV=1	97	95	98	58	74	65	0.000388035	0.00962189	-0.557857	3.41113	1	0	0	113
5Vs50	yeast	187	P05759	83	86	84	54	52	62	0.000437856	0.010762	-0.590676	3.35867	1	0	0	114
5Vs50	yeast	810	P54885	12	11	8	2	2	2	0.000446907	0.010889	-2.36923	3.34978	1	0	1	115
5Vs50	yeast	930	Q12408	1	0	1	6	8	7	0.000502199	0.0119251	3.39232	3.29912	1	0	1	118
0.5Vs50	yeast	728	>sp|P47165|XPT1_YEAST Xanthine phosphoribosyltransferase 1 OS=Saccharomyces cerevisiae (strain ATCC 204508 / S288c) GN=XPT1 PE=1 SV=1	0	0	0	3	4	7	0.000539195	0.012696	2.5025	3.26825	1	0	1	119
0.5Vs50	yeast	550	>sp|P38013|AHP1_YEAST Peroxiredoxin type-2 OS=Saccharomyces cerevisiae (strain ATCC 204508 / S288c) GN=AHP1 PE=1 SV=4	89	70	67	118	135	117	0.000542059	0.0126571	0.711202	3.26595	1	0	0	120
5Vs50	yeast	239	P0CH08;P0CH09;P0CG63	79	86	81	52	48	61	0.000556463	0.012886	-0.611598	3.25456	1	0	0	121
5Vs50	yeast	420	P26785	41	52	39	25	25	22	0.000745498	0.0169828	-0.874469	3.12755	1	0	0	123
5Vs50	yeast	442	P29952	20	18	19	5	7	10	0.000797292	0.0178721	-1.37346	3.09838	1	0	1	125
5Vs50	yeast	92	A7A261;P43603	4	5	2	0	0	0	0.000805785	0.0179191	-2.22239	3.09378	1	0	1	126
0.5Vs50	yeast	605	>sp|P38892|CRG1_YEAST Probable S-adenosylmethionine-dependent methyltransferase CRG1 OS=Saccharomyces cerevisiae (strain ATCC 204508 / S288c) GN=CRG1 PE=1 SV=1	1	0	1	7	5	7	0.000867551	0.018844	3.24793	3.0617	1	0	1	129
5Vs50	yeast	136	P00925	470	491	487	419	442	423	0.000884122	0.0190562	-0.173416	3.05349	1	0	0	130
5Vs50	yeast	915	Q12164	0	0	0	4	2	4	0.000930166	0.0197449	2.11548	3.03144	1	0	1	132
0.5Vs50	yeast	912	>sp|Q12164|POM33_YEAST Pore membrane protein of 33 kDa OS=Saccharomyces cerevisiae (strain ATCC 204508 / S288c) GN=POM33 PE=1 SV=1	0	0	0	4	2	4	0.000950322	0.0200211	2.11548	3.02213	1	0	1	133
5Vs50	yeast	699	P41807	6	5	4	0	1	0	0.000971341	0.0203112	-3.90689	3.01263	1	0	1	134
0.5Vs50	yeast	5	>sp|A6ZMC1|ARGJ_YEAS7 Arginine biosynthesis bifunctional protein ArgJ, mitochondrial OS=Saccharomyces cerevisiae (strain YJM789) GN=ARG7 PE=3 SV=1;>sp|B3LLV5|ARGJ_YEAS1 Arginine biosynthesis bifunctional protein ArgJ, mitochondrial OS=Saccharomyces cerevis	2	3	4	0	0	0	0.00104915	0.0216155	-2	2.97916	0	0	0	136
5Vs50	yeast	705	P41939	40	43	37	15	23	26	0.00105606	0.0215992	-0.906891	2.97631	0	0	0	137
0.5Vs50	yeast	318	>sp|P16550|APA1_YEAST Protein APA1 OS=Saccharomyces cerevisiae (strain ATCC 204508 / S288c) GN=APA1 PE=1 SV=4	4	3	2	0	0	0	0.00105801	0.0214822	-2	2.97551	0	0	0	138
5Vs50	yeast	889	Q07451	2	5	3	0	0	0	0.00106756	0.0215201	-2.11548	2.97161	0	0	0	139
0.5Vs50	yeast	686	>sp|P41807|VATH_YEAST V-type proton ATPase subunit H OS=Saccharomyces cerevisiae (strain ATCC 204508 / S288c) GN=VMA13 PE=1 SV=1	5	8	4	0	1	0	0.00107782	0.0215719	-4.08746	2.96745	0	0	0	140
0.5Vs50	yeast	227	>sp|P0CX23|RL20A_YEAST 60S ribosomal protein L20-A OS=Saccharomyces cerevisiae (strain ATCC 204508 / S288c) GN=RPL20A PE=1 SV=1;>sp|P0CX24|RL20B_YEAST 60S ribosomal protein L20-B OS=Saccharomyces cerevisiae (strain ATCC 204508 / S288c) GN=RPL20B PE=1 SV=1	45	37	44	24	27	25	0.00114209	0.022696	-0.729352	2.9423	0	0	0	141
0.5Vs50	yeast	409	>sp|P26784|RL16A_YEAST 60S ribosomal protein L16-A OS=Saccharomyces cerevisiae (strain ATCC 204508 / S288c) GN=RPL16A PE=1 SV=3	20	24	29	11	10	13	0.00125054	0.0246761	-1.10236	2.9029	0	0	0	142
5Vs50	yeast	257	P0CX55;P0CX56	60	52	52	34	34	38	0.00128939	0.0252649	-0.629632	2.88961	0	0	0	143
5Vs50	yeast	400	P25356	2	3	3	0	0	0	0.00129837	0.0252642	-1.87447	2.8866	0	0	0	144
5Vs50	yeast	173	P05453	2	3	3	0	0	0	0.00129837	0.0250899	-1.87447	2.8866	0	0	0	145
0.5Vs50	yeast	761	>sp|P53163|MNP1_YEAST 54S ribosomal protein L12, mitochondrial OS=Saccharomyces cerevisiae (strain ATCC 204508 / S288c) GN=MNP1 PE=1 SV=1	3	6	2	0	0	0	0.00132911	0.025508	-2.22239	2.87644	0	0	0	146
5Vs50	yeast	382	P23254;P33315	76	75	65	49	41	53	0.00133114	0.0253731	-0.595016	2.87578	0	0	0	147
0.5Vs50	yeast	71	>sp|P00331|ADH2_YEAST Alcohol dehydrogenase 2 OS=Saccharomyces cerevisiae (strain ATCC 204508 / S288c) GN=ADH2 PE=1 SV=3	70	63	63	42	39	50	0.00134435	0.0252811	-0.581287	2.87149	0	0	0	149
0.5Vs50	yeast	799	>sp|P54885|PROA_YEAST Gamma-glutamyl phosphate reductase OS=Saccharomyces cerevisiae (strain ATCC 204508 / S288c) GN=PRO2 PE=1 SV=1	8	7	9	2	2	2	0.00142288	0.0265794	-2	2.84683	0	0	0	150
0.5Vs50	yeast	735	>sp|P48836|VATG_YEAST V-type proton ATPase subunit G OS=Saccharomyces cerevisiae (strain ATCC 204508 / S288c) GN=VMA10 PE=1 SV=1	0	0	0	2	3	3	0.00145171	0.0269384	1.87447	2.83812	0	0	0	151
5Vs50	yeast	559	P38013	77	77	97	118	135	117	0.00147755	0.0272374	0.559838	2.83046	0	0	0	152
5Vs50	yeast	629	P38998	3	3	1	9	11	8	0.00159676	0.0292426	2	2.79676	0	0	0	153
5Vs50	yeast	247	P0CX35;P0CX36	92	85	96	58	74	65	0.00173706	0.0316055	-0.470705	2.76019	0	0	0	154
0.5Vs50	yeast	340	>sp|P19358|METK2_YEAST S-adenosylmethionine synthase 2 OS=Saccharomyces cerevisiae (strain ATCC 204508 / S288c) GN=SAM2 PE=1 SV=3	6	4	3	10	18	15	0.00175305	0.0316906	1.72583	2.75621	0	0	0	155
0.5Vs50	yeast	634	>sp|P39938|RS26A_YEAST 40S ribosomal protein S26-A OS=Saccharomyces cerevisiae (strain ATCC 204508 / S288c) GN=RPS26A PE=1 SV=1;>sp|P39939|RS26B_YEAST 40S ribosomal protein S26-B OS=Saccharomyces cerevisiae (strain ATCC 204508 / S288c) GN=RPS26B PE=1 SV=1	7	4	5	1	1	0	0.00176949	0.0317827	-3	2.75215	0	0	0	156
5Vs50	yeast	650	P39938;P39939	3	7	5	1	0	0	0.00177405	0.0316618	-3.90689	2.75103	0	0	0	157
5Vs50	yeast	259	P0CX82;P0CX83	58	58	58	45	32	36	0.00180782	0.0320602	-0.622765	2.74284	0	0	0	158
5Vs50	yeast	848	Q03940	14	13	11	2	5	6	0.00182857	0.0322243	-1.54749	2.73789	0	0	0	159
0.5Vs50	yeast	941	>sp|Q3E754|RS21B_YEAST 40S ribosomal protein S21-B OS=Saccharomyces cerevisiae (strain ATCC 204508 / S288c) GN=RPS21B PE=1 SV=1	10	8	6	20	17	19	0.00191936	0.0336128	1.22239	2.71684	0	0	0	160
5Vs50	yeast	346	P19358	3	4	7	11	19	15	0.00193155	0.0336161	1.6845	2.71409	0	0	0	161
0.5Vs50	yeast	294	>sp|P15180|SYKC_YEAST Lysine--tRNA ligase, cytoplasmic OS=Saccharomyces cerevisiae (strain ATCC 204508 / S288c) GN=KRS1 PE=1 SV=2	28	21	19	6	13	10	0.00203537	0.0352044	-1.22948	2.69136	0	0	0	162
5Vs50	yeast	252	P0CX45;P0CX46	11	15	13	26	24	26	0.00204754	0.0351976	0.962525	2.68877	0	0	0	163
0.5Vs50	yeast	233	>sp|P0CX37|RS6A_YEAST 40S ribosomal protein S6-A OS=Saccharomyces cerevisiae (strain ATCC 204508 / S288c) GN=RPS6A PE=1 SV=1;>sp|P0CX38|RS6B_YEAST 40S ribosomal protein S6-B OS=Saccharomyces cerevisiae (strain ATCC 204508 / S288c) GN=RPS6B PE=1 SV=1	42	45	44	26	27	32	0.00206573	0.0352937	-0.624032	2.68493	0	0	0	164
0.5Vs50	yeast	44	>sp|A7A261|LSB3_YEAS7 LAS seventeen-binding protein 3 OS=Saccharomyces cerevisiae (strain YJM789) GN=LSB3 PE=3 SV=2;>sp|P43603|LSB3_YEAST LAS seventeen-binding protein 3 OS=Saccharomyces cerevisiae (strain ATCC 204508 / S288c) GN=LSB3 PE=1 SV=3	2	3	2	0	0	0	0.00208129	0.0353441	-1.73697	2.68167	0	0	0	165
0.5Vs50	yeast	216	>sp|P0C0V8|RS21A_YEAST 40S ribosomal protein S21-A OS=Saccharomyces cerevisiae (strain ATCC 204508 / S288c) GN=RPS21A PE=1 SV=1	7	6	6	16	15	15	0.00210436	0.0355205	1.27563	2.67688	0	0	0	166
25Vs12.5	yeast	104	P00330;P38113	250	249	280	228	176	182	0.00216348	0.0362998	-0.410723	2.66485	0	0	0	167
0.5Vs50	yeast	565	>sp|P38197|YBD6_YEAST UPF0001 protein YBL036C OS=Saccharomyces cerevisiae (strain ATCC 204508 / S288c) GN=YBL036C PE=1 SV=1	4	3	5	0	0	1	0.0022811	0.0378204	-3.58496	2.64186	0	0	0	169
5Vs50	yeast	85	A6ZZ25;Q04067	3	5	4	1	0	0	0.00233612	0.0382795	-3.58496	2.63151	0	0	0	171
5Vs50	yeast	905	Q08985;Q04898	0	0	0	2	3	2	0.00235227	0.0383201	1.73697	2.62851	0	0	0	172
0.5Vs50	yeast	237	>sp|P0CX45|RL2A_YEAST 60S ribosomal protein L2-A OS=Saccharomyces cerevisiae (strain ATCC 204508 / S288c) GN=RPL2A PE=1 SV=1;>sp|P0CX46|RL2B_YEAST 60S ribosomal protein L2-B OS=Saccharomyces cerevisiae (strain ATCC 204508 / S288c) GN=RPL2B PE=1 SV=1	17	9	11	26	24	27	0.00245109	0.039471	1.05733	2.61064	0	0	0	174
0.5Vs50	yeast	558	>sp|P38088|SYG_YEAST Glycine--tRNA ligase 1, mitochondrial OS=Saccharomyces cerevisiae (strain ATCC 204508 / S288c) GN=GRS1 PE=1 SV=3	29	29	27	18	12	18	0.00254389	0.0407313	-0.824428	2.5945	0	0	0	175
5Vs50	yeast	243	P0CX23;P0CX24;REV__Q06010	47	35	40	23	27	25	0.00257086	0.0409293	-0.701919	2.58992	0	0	0	176
5Vs50	yeast	380	P22943	34	44	36	25	24	21	0.00257366	0.0407423	-0.703607	2.58945	0	0	0	177
5Vs50	yeast	929	Q12377	0	0	1	4	5	3	0.00261071	0.0410967	3.58496	2.58324	0	0	0	178
0.5Vs50	yeast	816	>sp|Q00764|TPS1_YEAST Alpha,alpha-trehalose-phosphate synthase [UDP-forming] 56 kDa subunit OS=Saccharomyces cerevisiae (strain ATCC 204508 / S288c) GN=TPS1 PE=1 SV=2	0	0	1	3	4	5	0.00264289	0.0413709	3.58496	2.57792	0	0	0	179
0.5Vs50	yeast	844	>sp|Q03558|OYE2_YEAST NADPH dehydrogenase 2 OS=Saccharomyces cerevisiae (strain ATCC 204508 / S288c) GN=OYE2 PE=1 SV=3	66	59	54	44	42	39	0.00270569	0.0418859	-0.518031	2.56772	0	0	0	181
0.5Vs50	yeast	103	>sp|P00958|SYMC_YEAST Methionine--tRNA ligase, cytoplasmic OS=Saccharomyces cerevisiae (strain ATCC 204508 / S288c) GN=MES1 PE=1 SV=4	10	8	12	4	4	2	0.00271009	0.0417234	-1.58496	2.56702	0	0	0	182
0.5Vs50	yeast	236	>sp|P0CX43|RL1A_YEAST 60S ribosomal protein L1-A OS=Saccharomyces cerevisiae (strain ATCC 204508 / S288c) GN=RPL1A PE=1 SV=1;>sp|P0CX44|RL1B_YEAST 60S ribosomal protein L1-B OS=Saccharomyces cerevisiae (strain ATCC 204508 / S288c) GN=RPL1B PE=1 SV=1	16	17	18	8	8	9	0.00274473	0.0420258	-1.02857	2.5615	0	0	0	183
5Vs50	yeast	486	P32588	7	4	4	1	1	0	0.00276194	0.0420595	-2.90689	2.55879	0	0	0	184
5Vs50	yeast	416	P26637	25	26	24	39	43	39	0.00287112	0.0434858	0.690045	2.54195	0	0	0	185
0.5Vs50	yeast	303	>sp|P15700|UMPK_YEAST Uridylate kinase OS=Saccharomyces cerevisiae (strain ATCC 204508 / S288c) GN=URA6 PE=1 SV=1	0	0	0	3	2	9	0.00290344	0.043739	2.5025	2.53709	0	0	0	186
5Vs50	yeast	322	P16521;P53978	108	99	101	78	78	84	0.0030308	0.0454133	-0.359896	2.51844	0	0	0	187
5Vs50	yeast	542	P36015	11	7	10	4	3	2	0.00322945	0.0478779	-1.63743	2.49087	0	0	0	189
0.5Vs50	yeast	867	>sp|Q05506|SYRC_YEAST Arginine--tRNA ligase, cytoplasmic OS=Saccharomyces cerevisiae (strain ATCC 204508 / S288c) GN=YDR341C PE=1 SV=1	9	9	16	20	27	25	0.00329685	0.0486198	1.08246	2.4819	0	0	0	190
0.5Vs50	yeast	895	>sp|Q08723|RPN8_YEAST 26S proteasome regulatory subunit RPN8 OS=Saccharomyces cerevisiae (strain ATCC 204508 / S288c) GN=RPN8 PE=1 SV=3	3	3	5	1	0	0	0.00350796	0.0506665	-3.45943	2.45495	0	0	0	194
0.5Vs50	yeast	878	>sp|Q06408|ARO10_YEAST Transaminated amino acid decarboxylase OS=Saccharomyces cerevisiae (strain ATCC 204508 / S288c) GN=ARO10 PE=1 SV=1	6	11	9	2	3	3	0.00353898	0.0508525	-1.70044	2.45112	0	0	0	195
5Vs50	yeast	434	P28707	1	1	2	6	7	5	0.00358238	0.0512134	2.16993	2.44583	0	0	0	196
0.5Vs50	yeast	167	>sp|P06169|PDC1_YEAST Pyruvate decarboxylase isozyme 1 OS=Saccharomyces cerevisiae (strain ATCC 204508 / S288c) GN=PDC1 PE=1 SV=7	210	186	206	154	186	160	0.00362233	0.0515217	-0.267835	2.44101	0	0	0	197
0.5Vs50	yeast	65	>sp|P00044|CYC1_YEAST Cytochrome c iso-1 OS=Saccharomyces cerevisiae (strain ATCC 204508 / S288c) GN=CYC1 PE=1 SV=2	28	18	17	8	4	11	0.00383756	0.0543073	-1.45372	2.41594	0	0	0	198
5Vs50	yeast	465	P32379	6	4	5	1	1	1	0.00385646	0.0543005	-2.32193	2.41381	0	0	0	199
0.5Vs50	yeast	899	>sp|Q08972|NEW1_YEAST [NU+] prion formation protein 1 OS=Saccharomyces cerevisiae (strain ATCC 204508 / S288c) GN=NEW1 PE=1 SV=1	9	6	10	3	3	2	0.00388816	0.0544732	-1.64386	2.41026	0	0	0	200
25Vs12.5	yeast	117	P00560	288	282	302	249	230	256	0.00393757	0.054891	-0.246584	2.40477	0	0	0	201
0.5Vs50	yeast	554	>sp|P38071|ETR1_YEAST Enoyl-[acyl-carrier protein] reductase [NADPH, B-specific], mitochondrial OS=Saccharomyces cerevisiae (strain ATCC 204508 / S288c) GN=ETR1 PE=1 SV=3	3	3	4	0	1	0	0.00415315	0.0573257	-3.32193	2.38162	0	0	0	203
5Vs50	yeast	904	Q08977	15	16	14	7	8	7	0.0043208	0.059058	-1.03242	2.36444	0	0	0	205
5Vs50	yeast	796	P53849	0	0	1	5	5	2	0.00440996	0.059984	3.58496	2.35557	0	0	0	206
5Vs50	yeast	793	P53731	2	0	1	6	6	4	0.00449373	0.0608282	2.41504	2.34739	0	0	0	207
5Vs50	yeast	515	P33303	5	4	2	0	1	0	0.00467563	0.0629861	-3.45943	2.33016	0	0	0	208
5Vs50	yeast	771	P53163	2	3	1	0	0	0	0.00467656	0.0626973	-1.58496	2.33007	0	0	0	209
5Vs50	yeast	62	A6ZPY2;P47089	1	2	3	0	0	0	0.0046899	0.0625767	-1.58496	2.32884	0	0	0	210
5Vs50	yeast	272	P11484	129	122	107	91	94	100	0.00490847	0.0645706	-0.328998	2.30905	0	0	0	213
0.5Vs50	yeast	693	>sp|P41939|IDHC_YEAST Isocitrate dehydrogenase [NADP] cytoplasmic OS=Saccharomyces cerevisiae (strain ATCC 204508 / S288c) GN=IDP2 PE=1 SV=2	33	37	38	15	23	28	0.00491704	0.064381	-0.710493	2.3083	0	0	0	214
5Vs50	yeast	224	P08524	40	35	42	26	22	29	0.00498315	0.0649432	-0.603578	2.3025	0	0	0	215
25Vs12.5	yeast	143	P02994	353	332	328	304	219	259	0.00521268	0.0676201	-0.373394	2.28294	0	0	0	216
0.5Vs50	yeast	632	>sp|P39926|SSO2_YEAST Protein SSO2 OS=Saccharomyces cerevisiae (strain ATCC 204508 / S288c) GN=SSO2 PE=1 SV=2	0	0	0	2	3	1	0.00524489	0.0677243	1.58496	2.28026	0	0	0	217
5Vs50	yeast	742	P47165	0	1	1	3	4	7	0.00537524	0.0690891	2.80735	2.2696	0	0	0	218
5Vs50	yeast	817	Q00711;P47052	1	0	0	8	6	2	0.00538691	0.0689229	4	2.26866	0	0	0	219
5Vs50	yeast	320	P16451	5	6	5	1	1	2	0.0055335	0.0704767	-2	2.257	0	0	0	220
5Vs50	yeast	618	P38886	0	0	2	4	4	5	0.00587941	0.0745435	2.70044	2.23067	0	0	0	221
0.5Vs50	yeast	379	>sp|P23639|PSA2_YEAST Proteasome component Y7 OS=Saccharomyces cerevisiae (strain ATCC 204508 / S288c) GN=PRE8 PE=1 SV=1	4	6	7	2	2	0	0.00595895	0.0748743	-2.08746	2.22483	0	0	0	223
0.5Vs50	yeast	101	>sp|P00942|TPIS_YEAST Triosephosphate isomerase OS=Saccharomyces cerevisiae (strain ATCC 204508 / S288c) GN=TPI1 PE=1 SV=2	178	166	156	190	215	225	0.0059764	0.0747584	0.333424	2.22356	0	0	0	224
5Vs50	yeast	203	P07251	21	19	26	32	42	34	0.00603087	0.0751045	0.710493	2.21962	0	0	0	225
5Vs50	yeast	620	P38892	3	1	1	7	5	7	0.00604452	0.0749413	1.926	2.21864	0	0	0	226
0.5Vs50	yeast	293	>sp|P15108|HSC82_YEAST ATP-dependent molecular chaperone HSC82 OS=Saccharomyces cerevisiae (strain ATCC 204508 / S288c) GN=HSC82 PE=1 SV=4	146	164	158	119	131	142	0.00628908	0.0772895	-0.255655	2.20141	0	0	0	228
0.5Vs50	yeast	904	>sp|Q12074|SPEE_YEAST Spermidine synthase OS=Saccharomyces cerevisiae (strain ATCC 204508 / S288c) GN=SPE3 PE=1 SV=1	20	14	20	8	11	10	0.00639678	0.0782698	-0.896907	2.19404	0	0	0	229
5Vs50	yeast	880	Q06405	0	0	0	1	6	2	0.00654678	0.0797569	2	2.18397	0	0	0	230
0.5Vs50	yeast	477	>sp|P32582|CBS_YEAST Cystathionine beta-synthase OS=Saccharomyces cerevisiae (strain ATCC 204508 / S288c) GN=CYS4 PE=1 SV=1	32	34	40	19	28	23	0.00675911	0.0819871	-0.598637	2.17011	0	0	0	231
0.5Vs50	yeast	932	>sp|Q12458|YPR1_YEAST Putative reductase 1 OS=Saccharomyces cerevisiae (strain ATCC 204508 / S288c) GN=YPR1 PE=1 SV=1	11	11	11	4	6	5	0.00679873	0.0821123	-1.1375	2.16757	0	0	0	232
25Vs12.5	yeast	105	P00331	50	57	77	43	35	29	0.00681126	0.0819105	-0.782095	2.16677	0	0	0	233
5Vs50	yeast	843	Q03558;P41816	56	55	51	43	39	37	0.00700536	0.0835277	-0.445032	2.15457	0	0	0	235
5Vs50	yeast	903	Q08972	10	6	9	4	3	2	0.00701937	0.0833401	-1.47393	2.1537	0	0	0	236
0.5Vs50	yeast	651	>sp|P40093|YEY6_YEAST UPF0160 protein YER156C OS=Saccharomyces cerevisiae (strain ATCC 204508 / S288c) GN=YER156C PE=1 SV=1	11	10	9	5	4	4	0.00710531	0.0840046	-1.20645	2.14842	0	0	0	237
0.5Vs50	yeast	316	>sp|P16521|EF3A_YEAST Elongation factor 3A OS=Saccharomyces cerevisiae (strain ATCC 204508 / S288c) GN=YEF3 PE=1 SV=4	96	98	110	78	82	87	0.00721225	0.0849106	-0.29956	2.14193	0	0	0	238
0.5Vs50	yeast	157	>sp|P05748|RL15A_YEAST 60S ribosomal protein L15-A OS=Saccharomyces cerevisiae (strain ATCC 204508 / S288c) GN=RPL15A PE=1 SV=3;>sp|P54780|RL15B_YEAST 60S ribosomal protein L15-B OS=Saccharomyces cerevisiae (strain ATCC 204508 / S288c) GN=RPL15B PE=1 SV=2	33	36	34	23	19	27	0.00738413	0.0865704	-0.577976	2.1317	0	0	0	239
5Vs50	yeast	466	P32381	7	6	6	2	1	3	0.00750975	0.0876764	-1.66297	2.12437	0	0	0	240
5Vs50	yeast	514	P33299	0	1	0	3	2	5	0.00761592	0.088547	3.32193	2.11828	0	0	0	241
5Vs50	yeast	610	P38788	21	29	22	36	41	35	0.00769352	0.0890795	0.63743	2.11387	0	0	0	242
0.5Vs50	yeast	786	>sp|P53834|HCH1_YEAST Hsp90 co-chaperone HCH1 OS=Saccharomyces cerevisiae (strain ATCC 204508 / S288c) GN=HCH1 PE=1 SV=1	1	2	2	0	0	0	0.00773865	0.0892334	-1.41504	2.11133	0	0	0	243
0.5Vs50	yeast	598	>sp|P38791|DHYS_YEAST Deoxyhypusine synthase OS=Saccharomyces cerevisiae (strain ATCC 204508 / S288c) GN=DYS1 PE=1 SV=1	1	2	2	0	0	0	0.00773865	0.0888676	-1.41504	2.11133	0	0	0	244
0.5Vs50	yeast	249	>sp|P10592|HSP72_YEAST Heat shock protein SSA2 OS=Saccharomyces cerevisiae (strain ATCC 204508 / S288c) GN=SSA2 PE=1 SV=3	146	167	163	136	136	135	0.0077991	0.0891962	-0.225933	2.10796	0	0	0	245
5Vs50	yeast	909	Q12109	3	2	4	0	0	1	0.0078775	0.0897267	-3.16993	2.10361	0	0	0	246
5Vs50	yeast	451	P31539	53	45	52	73	64	70	0.0079401	0.0900735	0.464668	2.10017	0	0	0	247
5Vs50	yeast	209	P07263	8	6	3	12	13	13	0.0080068	0.090464	1.16046	2.09654	0	0	0	248
5Vs50	yeast	280	P12695	7	7	8	3	2	3	0.00806957	0.090807	-1.45943	2.09315	0	0	0	249
0.5Vs50	yeast	102	>sp|P00950|PMG1_YEAST Phosphoglycerate mutase 1 OS=Saccharomyces cerevisiae (strain ATCC 204508 / S288c) GN=GPM1 PE=1 SV=3	57	59	61	44	47	44	0.00815054	0.0913513	-0.39079	2.08881	0	0	0	250
0.5Vs50	yeast	775	>sp|P53312|SUCB_YEAST Succinyl-CoA ligase [ADP-forming] subunit beta, mitochondrial OS=Saccharomyces cerevisiae (strain ATCC 204508 / S288c) GN=LSC2 PE=1 SV=1	12	9	10	7	3	3	0.00820811	0.09163	-1.25376	2.08576	0	0	0	251
0.5Vs50	yeast	244	>sp|P0CX82|RL19A_YEAST 60S ribosomal protein L19-A OS=Saccharomyces cerevisiae (strain ATCC 204508 / S288c) GN=RPL19A PE=1 SV=1;>sp|P0CX83|RL19B_YEAST 60S ribosomal protein L19-B OS=Saccharomyces cerevisiae (strain ATCC 204508 / S288c) GN=RPL19B PE=1 SV=1	53	51	53	45	32	37	0.008213	0.0913208	-0.461731	2.0855	0	0	0	252
5Vs50	yeast	815	P89886	13	14	8	6	6	2	0.00821393	0.09097	-1.32193	2.08545	0	0	0	253
5Vs50	yeast	415	P26570;P33329	5	6	3	0	1	2	0.00839542	0.0926141	-2.22239	2.07596	0	0	0	254
5Vs50	yeast	141	P00950	57	59	61	42	46	46	0.00842471	0.0922111	-0.401516	2.07445	0	0	0	256
5Vs50	yeast	116	P00358	260	281	277	305	332	315	0.00842633	0.0918699	0.218861	2.07436	0	0	0	257
5Vs50	yeast	165	P04807	67	62	55	39	47	51	0.00876568	0.0951994	-0.42553	2.05721	0	0	0	258
25Vs12.5	yeast	400	P25619	2	2	1	0	0	0	0.00877211	0.0949014	-1.41504	2.0569	0	0	0	259
0.5Vs50	yeast	457	>sp|P32379|PSA5_YEAST Proteasome component PUP2 OS=Saccharomyces cerevisiae (strain ATCC 204508 / S288c) GN=PUP2 PE=1 SV=2	5	3	5	1	1	1	0.00877867	0.0946071	-2.11548	2.05657	0	0	0	260
5Vs50	yeast	512	P33297	5	4	6	1	2	1	0.00879187	0.0943863	-1.90689	2.05592	0	0	0	261
5Vs50	yeast	720	P45978	0	0	0	1	2	2	0.00905112	0.0967986	1.41504	2.0433	0	0	0	262
5Vs50	yeast	441	P29704	0	0	0	2	2	1	0.00905112	0.0964305	1.41504	2.0433	0	0	0	263
5Vs50	yeast	602	P38720;P53319	90	90	89	70	70	77	0.00915945	0.0972151	-0.309911	2.03813	0	0	0	264
5Vs50	yeast	331	P17505	35	38	37	24	30	22	0.00923267	0.0976224	-0.533432	2.03467	0	0	0	265
0.5Vs50	yeast	707	>sp|P45978|SCD6_YEAST Protein SCD6 OS=Saccharomyces cerevisiae (strain ATCC 204508 / S288c) GN=SCD6 PE=1 SV=1	0	0	0	1	2	2	0.0092543	0.0974833	1.41504	2.03366	0	0	0	266
5Vs50	yeast	117	P00359	481	475	527	538	621	583	0.00990644	0.103962	0.232226	2.00408	0	0	0	267
0.5Vs50	yeast	788	>sp|P53849|GIS2_YEAST Zinc finger protein GIS2 OS=Saccharomyces cerevisiae (strain ATCC 204508 / S288c) GN=GIS2 PE=1 SV=1	1	0	1	5	5	2	0.00993582	0.103881	2.58496	2.0028	0	0	0	268
25Vs12.5	yeast	914	Q3E754	11	11	10	15	25	19	0.010058	0.104768	0.882643	1.99749	0	0	0	269
0.5Vs50	yeast	325	>sp|P17505|MDHM_YEAST Malate dehydrogenase, mitochondrial OS=Saccharomyces cerevisiae (strain ATCC 204508 / S288c) GN=MDH1 PE=1 SV=2	33	37	39	24	30	22	0.0101315	0.105143	-0.520257	1.99433	0	0	0	270
0.5Vs50	yeast	503	>sp|P33297|PRS6A_YEAST 26S protease regulatory subunit 6A OS=Saccharomyces cerevisiae (strain ATCC 204508 / S288c) GN=RPT5 PE=1 SV=3	6	3	6	1	2	1	0.0101325	0.104765	-1.90689	1.99428	0	0	0	271
0.5Vs50	yeast	716	>sp|P47018|MTC1_YEAST Maintenance of telomere capping protein 1 OS=Saccharomyces cerevisiae (strain ATCC 204508 / S288c) GN=MTC1 PE=1 SV=1	0	0	0	1	4	1	0.0104441	0.107589	1.58496	1.98113	0	0	0	272
5Vs50	yeast	517	P33327	8	4	5	9	15	20	0.0104604	0.107363	1.37197	1.98045	0	0	0	273
5Vs50	yeast	142	P00958	8	8	10	4	4	3	0.0105139	0.107518	-1.24101	1.97824	0	0	0	274
25Vs12.5	yeast	401	P25623	3	1	1	0	0	0	0.0105669	0.107667	-1.41504	1.97605	0	0	0	275
5Vs50	yeast	751	P49090	27	26	34	18	18	21	0.0105909	0.10752	-0.610053	1.97507	0	0	0	276
5Vs50	yeast	210	P07264	10	10	12	4	7	4	0.0107731	0.108976	-1.09311	1.96766	0	0	0	277
0.5Vs50	yeast	701	>sp|P43588|RPN11_YEAST 26S proteasome regulatory subunit RPN11 OS=Saccharomyces cerevisiae (strain ATCC 204508 / S288c) GN=RPN11 PE=1 SV=1	2	4	5	1	0	1	0.0109266	0.110131	-2.45943	1.96152	0	0	0	278
5Vs50	yeast	667	P40150	118	115	91	87	84	87	0.0110446	0.110921	-0.328623	1.95685	0	0	0	279
5Vs50	yeast	266	P10664;P49626	40	38	44	32	25	30	0.0113884	0.113966	-0.487794	1.94354	0	0	0	280
0.5Vs50	yeast	450	>sp|P32327|PYC2_YEAST Pyruvate carboxylase 2 OS=Saccharomyces cerevisiae (strain ATCC 204508 / S288c) GN=PYC2 PE=1 SV=2;>sp|P11154|PYC1_YEAST Pyruvate carboxylase 1 OS=Saccharomyces cerevisiae (strain ATCC 204508 / S288c) GN=PYC1 PE=1 SV=2	23	24	26	13	15	19	0.0117056	0.116309	-0.635236	1.93161	0	0	0	282
5Vs50	yeast	543	P36017;P36019	2	3	3	1	0	0	0.0118801	0.117625	-3	1.92518	0	0	0	283
5Vs50	yeast	501	P32861	7	6	7	13	13	14	0.0119478	0.11788	1	1.92271	0	0	0	284
0.5Vs50	yeast	292	>sp|P15019|TAL1_YEAST Transaldolase OS=Saccharomyces cerevisiae (strain ATCC 204508 / S288c) GN=TAL1 PE=1 SV=4	22	19	19	33	34	27	0.0120108	0.118086	0.647698	1.92043	0	0	0	285
0.5Vs50	yeast	285	>sp|P14742|GFA1_YEAST Glucosamine--fructose-6-phosphate aminotransferase [isomerizing] OS=Saccharomyces cerevisiae (strain ATCC 204508 / S288c) GN=GFA1 PE=1 SV=4	37	31	39	21	29	25	0.0120253	0.117814	-0.512648	1.91991	0	0	0	286
5Vs50	yeast	494	P32626;A6ZQR2;B3LRX9;B5VH97;C7GKE1	1	1	1	3	6	4	0.0120637	0.117779	2.11548	1.91852	0	0	0	287
5Vs50	yeast	754	P49573	6	3	3	0	2	0	0.0122052	0.118747	-2.58496	1.91345	0	0	0	288
25Vs12.5	yeast	885	Q12164	5	5	4	3	0	0	0.0122167	0.118447	-2.22239	1.91305	0	0	0	289
0.5Vs50	yeast	458	>sp|P32381|ARP2_YEAST Actin-related protein 2 OS=Saccharomyces cerevisiae (strain ATCC 204508 / S288c) GN=ARP2 PE=1 SV=1	5	8	5	2	1	3	0.0124662	0.120449	-1.58496	1.90427	0	0	0	290
0.5Vs50	yeast	338	>sp|P19146|ARF2_YEAST ADP-ribosylation factor 2 OS=Saccharomyces cerevisiae (strain ATCC 204508 / S288c) GN=ARF2 PE=1 SV=3	8	8	10	6	2	3	0.0125361	0.120708	-1.24101	1.90184	0	0	0	291
5Vs50	yeast	567	P38088	31	20	29	18	12	18	0.0127379	0.122232	-0.736966	1.8949	0	0	0	292
0.5Vs50	yeast	478	>sp|P32588|PUB1_YEAST Nuclear and cytoplasmic polyadenylated RNA-binding protein PUB1 OS=Saccharomyces cerevisiae (strain ATCC 204508 / S288c) GN=PUB1 PE=1 SV=4	6	2	2	1	0	0	0.0137344	0.131344	-3.32193	1.86219	0	0	0	293
5Vs50	yeast	935	Q12458	10	10	11	4	6	5	0.0137476	0.131023	-1.04731	1.86177	0	0	0	294
5Vs50	yeast	773	P53173	0	0	1	3	2	3	0.0140999	0.133925	3	1.85078	0	0	0	295
0.5Vs50	yeast	206	>sp|P09064|IF2B_YEAST Eukaryotic translation initiation factor 2 subunit beta OS=Saccharomyces cerevisiae (strain ATCC 204508 / S288c) GN=SUI3 PE=1 SV=2	19	13	12	9	8	7	0.0141887	0.134313	-0.874469	1.84806	0	0	0	296
5Vs50	yeast	217	P07284	32	38	31	27	24	19	0.0143811	0.135676	-0.528928	1.84221	0	0	0	297
5Vs50	yeast	600	P38715	11	11	12	20	16	23	0.0144242	0.135626	0.79518	1.84091	0	0	0	298
0.5Vs50	yeast	763	>sp|P53173|ERV14_YEAST ER-derived vesicles protein ERV14 OS=Saccharomyces cerevisiae (strain ATCC 204508 / S288c) GN=ERV14 PE=1 SV=3	0	1	0	3	2	3	0.0145315	0.136178	3	1.83769	0	0	0	299
0.5Vs50	yeast	330	>sp|P17709|HXKG_YEAST Glucokinase-1 OS=Saccharomyces cerevisiae (strain ATCC 204508 / S288c) GN=GLK1 PE=1 SV=1	30	29	25	16	23	18	0.014919	0.139344	-0.559427	1.82626	0	0	0	300
5Vs50	yeast	877	Q06151	24	19	22	16	13	12	0.0149346	0.139026	-0.664816	1.82581	0	0	0	301
5Vs50	yeast	534	P35691	25	22	25	16	15	16	0.0150826	0.139938	-0.615336	1.82152	0	0	0	302
5Vs50	yeast	734	P47079	6	4	4	0	2	2	0.0151825	0.140401	-1.80735	1.81866	0	0	0	303
5Vs50	yeast	626	P38972	18	13	18	7	9	12	0.015435	0.142266	-0.807355	1.81149	0	0	0	304
0.5Vs50	yeast	280	>sp|P14065|GCY_YEAST Protein GCY OS=Saccharomyces cerevisiae (strain ATCC 204508 / S288c) GN=GCY1 PE=1 SV=1	6	6	5	2	1	3	0.0157782	0.144479	-1.5025	1.80194	0	0	0	306
5Vs50	yeast	402	P25386	1	0	0	4	1	4	0.0161781	0.147658	3.16993	1.79107	0	0	0	307
0.5Vs50	yeast	463	>sp|P32454|APE2_YEAST Aminopeptidase 2, mitochondrial OS=Saccharomyces cerevisiae (strain ATCC 204508 / S288c) GN=APE2 PE=1 SV=4	29	29	28	24	12	20	0.016215	0.147514	-0.61891	1.79008	0	0	0	308
5Vs50	yeast	460	P32327;P11154	26	25	21	13	15	19	0.0164439	0.149112	-0.615336	1.784	0	0	0	309
5Vs50	yeast	289	P14065	6	5	6	2	1	3	0.0165564	0.149649	-1.5025	1.78103	0	0	0	310
5Vs50	yeast	310	P15700	0	0	1	3	2	9	0.0166065	0.149619	3.80735	1.77972	0	0	0	311
5Vs50	yeast	182	P05748;P54780	43	30	31	23	19	27	0.0166815	0.149812	-0.591915	1.77777	0	0	0	312
5Vs50	yeast	484	P32565	4	5	4	12	10	7	0.0171171	0.153234	1.15754	1.76657	0	0	0	313
0.5Vs50	yeast	727	>sp|P47160|ENT3_YEAST Epsin-3 OS=Saccharomyces cerevisiae (strain ATCC 204508 / S288c) GN=ENT3 PE=1 SV=1	1	2	1	0	0	0	0.0172148	0.153618	-1.22239	1.7641	0	0	0	314
0.5Vs50	yeast	636	>sp|P39958|GDI1_YEAST Rab GDP-dissociation inhibitor OS=Saccharomyces cerevisiae (strain ATCC 204508 / S288c) GN=GDI1 PE=1 SV=1	2	1	1	0	0	0	0.0172148	0.15313	-1.22239	1.7641	0	0	0	315
0.5Vs50	yeast	523	>sp|P35180|TOM20_YEAST Mitochondrial import receptor subunit TOM20 OS=Saccharomyces cerevisiae (strain ATCC 204508 / S288c) GN=TOM20 PE=1 SV=1	1	1	2	0	0	0	0.0172148	0.152646	-1.22239	1.7641	0	0	0	316
0.5Vs50	yeast	15	>sp|A6ZPY2|DENR_YEAS7 Translation machinery-associated protein 22 OS=Saccharomyces cerevisiae (strain YJM789) GN=TMA22 PE=3 SV=1;>sp|P47089|DENR_YEAST Translation machinery-associated protein 22 OS=Saccharomyces cerevisiae (strain ATCC 204508 / S288c) GN=T	1	2	1	0	0	0	0.0172148	0.152164	-1.22239	1.7641	0	0	0	317
5Vs50	yeast	624	P38934	24	25	26	15	17	18	0.0173723	0.153073	-0.584963	1.76014	0	0	0	318
0.5Vs50	yeast	92	>sp|P00890|CISY1_YEAST Citrate synthase, mitochondrial OS=Saccharomyces cerevisiae (strain ATCC 204508 / S288c) GN=CIT1 PE=1 SV=2	54	45	52	37	36	43	0.0174296	0.153097	-0.380424	1.75871	0	0	0	319
0.5Vs50	yeast	423	>sp|P28777|AROC_YEAST Chorismate synthase OS=Saccharomyces cerevisiae (strain ATCC 204508 / S288c) GN=ARO2 PE=1 SV=1	5	5	4	15	8	9	0.0174569	0.152857	1.19265	1.75803	0	0	0	320
5Vs50	yeast	794	P53834	1	1	2	0	0	0	0.0175379	0.153088	-1.22239	1.75602	0	0	0	321
5Vs50	yeast	741	P47160	2	1	1	0	0	0	0.0175379	0.152612	-1.22239	1.75602	0	0	0	322
5Vs50	yeast	360	P21304	2	1	1	0	0	0	0.0175379	0.15214	-1.22239	1.75602	0	0	0	323
5Vs50	yeast	700	P41811	8	10	7	6	3	2	0.0181012	0.156542	-1.18442	1.74229	0	0	0	324
5Vs50	yeast	574	P38197	1	3	4	0	0	1	0.0181186	0.15621	-3	1.74187	0	0	0	325
5Vs50	yeast	251	P0CX43;P0CX44	15	13	13	8	6	9	0.0182881	0.157188	-0.83399	1.73783	0	0	0	326
0.5Vs50	yeast	327	>sp|P17555|CAP_YEAST Adenylyl cyclase-associated protein OS=Saccharomyces cerevisiae (strain ATCC 204508 / S288c) GN=SRV2 PE=1 SV=1	4	6	5	2	1	2	0.018421	0.157846	-1.58496	1.73469	0	0	0	327
0.5Vs50	yeast	162	>sp|P05759|RS27A_YEAST Ubiquitin-40S ribosomal protein S31 OS=Saccharomyces cerevisiae (strain ATCC 204508 / S288c) GN=RPS31 PE=1 SV=3	70	64	77	54	53	63	0.0184458	0.157577	-0.311708	1.7341	0	0	0	328
0.5Vs50	yeast	120	>sp|P02407|RS17A_YEAST 40S ribosomal protein S17-A OS=Saccharomyces cerevisiae (strain ATCC 204508 / S288c) GN=RPS17A PE=1 SV=1;>sp|P14127|RS17B_YEAST 40S ribosomal protein S17-B OS=Saccharomyces cerevisiae (strain ATCC 204508 / S288c) GN=RPS17B PE=1 SV=1	31	31	35	28	23	17	0.0185364	0.157869	-0.51245	1.73197	0	0	0	329
5Vs50	yeast	461	P32337	3	1	4	1	0	0	0.0186246	0.15814	-3	1.72991	0	0	0	330
25Vs12.5	yeast	858	Q06505	1	1	2	0	0	0	0.0190723	0.161452	-1.22239	1.7196	0	0	0	331
25Vs12.5	yeast	704	P45978	1	1	2	0	0	0	0.0190723	0.160966	-1.22239	1.7196	0	0	0	332
25Vs12.5	yeast	656	P40363	1	2	1	0	0	0	0.0190723	0.160482	-1.22239	1.7196	0	0	0	333
5Vs50	yeast	901	Q08723	1	7	4	1	0	0	0.019352	0.162348	-3.58496	1.71327	0	0	0	334
0.5Vs50	yeast	429	>sp|P29952|MPI_YEAST Mannose-6-phosphate isomerase OS=Saccharomyces cerevisiae (strain ATCC 204508 / S288c) GN=PMI40 PE=1 SV=4	11	16	20	5	7	12	0.019473	0.162875	-0.969626	1.71057	0	0	0	335
5Vs50	yeast	894	Q07653	0	0	0	1	1	2	0.0195669	0.163174	1.22239	1.70848	0	0	0	336
5Vs50	yeast	371	P22147	0	0	0	1	2	1	0.0195669	0.16269	1.22239	1.70848	0	0	0	337
5Vs50	yeast	107	O14467	0	0	0	2	1	1	0.0195669	0.162209	1.22239	1.70848	0	0	0	338
5Vs50	yeast	58	A6ZPB3;P12962	0	0	0	2	1	1	0.0195669	0.16173	1.22239	1.70848	0	0	0	339
5Vs50	yeast	859	Q04409	27	22	17	12	15	15	0.019734	0.162632	-0.652077	1.70478	0	0	0	340
0.5Vs50	yeast	890	>sp|Q07653|HBT1_YEAST Protein HBT1 OS=Saccharomyces cerevisiae (strain ATCC 204508 / S288c) GN=HBT1 PE=1 SV=1	0	0	0	1	1	2	0.0199254	0.163727	1.22239	1.70059	0	0	0	341
0.5Vs50	yeast	177	>sp|P07244|PUR2_YEAST Bifunctional purine biosynthetic protein ADE5,7 OS=Saccharomyces cerevisiae (strain ATCC 204508 / S288c) GN=ADE5,7 PE=1 SV=1	0	0	0	1	1	2	0.0199254	0.163248	1.22239	1.70059	0	0	0	342
0.5Vs50	yeast	12	>sp|A6ZPB3|CAF20_YEAS7 Cap-associated protein CAF20 OS=Saccharomyces cerevisiae (strain YJM789) GN=CAF20 PE=3 SV=1;>sp|P12962|CAF20_YEAST Cap-associated protein CAF20 OS=Saccharomyces cerevisiae (strain ATCC 204508 / S288c) GN=CAF20 PE=1 SV=2	0	0	0	2	1	1	0.0199254	0.162772	1.22239	1.70059	0	0	0	343
0.5Vs50	yeast	535	>sp|P36047|SDS22_YEAST Protein phosphatase 1 regulatory subunit SDS22 OS=Saccharomyces cerevisiae (strain ATCC 204508 / S288c) GN=SDS22 PE=1 SV=1	5	2	5	1	0	2	0.0200318	0.163166	-2	1.69828	0	0	0	344
5Vs50	yeast	423	P27614	11	5	9	3	4	4	0.0204521	0.166107	-1.18442	1.68926	0	0	0	345
0.5Vs50	yeast	877	>sp|Q06252|YL179_YEAST Uncharacterized protein YLR179C OS=Saccharomyces cerevisiae (strain ATCC 204508 / S288c) GN=YLR179C PE=1 SV=1	6	8	10	4	4	3	0.0209134	0.169362	-1.12553	1.67958	0	0	0	346
0.5Vs50	yeast	430	>sp|P30402|PYRX_YEAST Orotate phosphoribosyltransferase 2 OS=Saccharomyces cerevisiae (strain ATCC 204508 / S288c) GN=URA10 PE=1 SV=3	1	4	2	7	7	5	0.0213012	0.172006	1.44057	1.6716	0	0	0	347
25Vs12.5	yeast	706	P46655	49	50	65	47	37	36	0.0214181	0.172453	-0.450661	1.66922	0	0	0	348
5Vs50	yeast	469	P32449	21	30	29	23	14	12	0.0215747	0.173216	-0.707218	1.66605	0	0	0	349
0.5Vs50	yeast	410	>sp|P26785|RL16B_YEAST 60S ribosomal protein L16-B OS=Saccharomyces cerevisiae (strain ATCC 204508 / S288c) GN=RPL16B PE=1 SV=3	30	31	37	24	25	22	0.0220644	0.176642	-0.464963	1.65631	0	0	0	350
0.5Vs50	yeast	688	>sp|P41811|COPB2_YEAST Coatomer subunit beta OS=Saccharomyces cerevisiae (strain ATCC 204508 / S288c) GN=SEC27 PE=1 SV=1	9	8	7	6	3	2	0.0220996	0.176419	-1.12553	1.65562	0	0	0	351
5Vs50	yeast	89	A7A0X4;B3LT39;B5VN01;P25039	5	5	1	0	1	1	0.0221706	0.176483	-2.45943	1.65422	0	0	0	352
5Vs50	yeast	458	P32316	28	31	26	23	21	15	0.0222179	0.176359	-0.526748	1.6533	0	0	0	353
5Vs50	yeast	645	P39708	45	46	43	33	25	41	0.0222852	0.176393	-0.436733	1.65198	0	0	0	354
5Vs50	yeast	293	P14540	185	190	195	134	177	176	0.0223137	0.176121	-0.22704	1.65143	0	0	0	355
0.5Vs50	yeast	574	>sp|P38295|MCFS2_YEAST Medium-chain fatty acid ethyl ester synthase/esterase 2 OS=Saccharomyces cerevisiae (strain ATCC 204508 / S288c) GN=EHT1 PE=1 SV=1	0	3	3	0	0	0	0.0223501	0.175913	-1.58496	1.65072	0	0	0	356
5Vs50	yeast	324	P16550	3	2	2	1	0	0	0.0224924	0.176537	-2.80735	1.64796	0	0	0	357
5Vs50	yeast	233	P0C0T4;Q3E792	5	3	5	8	12	8	0.022718	0.17781	1.10692	1.64363	0	0	0	358
0.5Vs50	yeast	525	>sp|P35691|TCTP_YEAST Translationally-controlled tumor protein homolog OS=Saccharomyces cerevisiae (strain ATCC 204508 / S288c) GN=TMA19 PE=1 SV=1	28	19	23	16	15	16	0.0227653	0.177683	-0.574694	1.64273	0	0	0	359
0.5Vs50	yeast	582	>sp|P38625|GUAA_YEAST GMP synthase [glutamine-hydrolyzing] OS=Saccharomyces cerevisiae (strain ATCC 204508 / S288c) GN=GUA1 PE=1 SV=4	5	4	6	11	8	12	0.0231118	0.179887	1.04731	1.63617	0	0	0	360
25Vs12.5	yeast	623	P39708	36	34	25	43	50	38	0.0232742	0.180649	0.463567	1.63313	0	0	0	361
0.5Vs50	yeast	161	>sp|P05756|RS13_YEAST 40S ribosomal protein S13 OS=Saccharomyces cerevisiae (strain ATCC 204508 / S288c) GN=RPS13 PE=1 SV=3	34	43	36	28	25	31	0.0234482	0.181497	-0.427862	1.62989	0	0	0	362
25Vs12.5	yeast	192	P07244	0	2	2	4	5	4	0.02351	0.181473	1.70044	1.62875	0	0	0	363
25Vs12.5	yeast	846	Q05775	5	4	6	1	3	1	0.023963	0.184463	-1.58496	1.62046	0	0	0	364
5Vs50	yeast	839	Q03104	2	6	3	2	0	0	0.0239807	0.184093	-2.45943	1.62014	0	0	0	365
5Vs50	yeast	546	P36047	4	4	3	1	0	2	0.0245659	0.18807	-1.87447	1.60967	0	0	0	366
0.5Vs50	yeast	487	>sp|P32626|ENOPH_YEAST Enolase-phosphatase E1 OS=Saccharomyces cerevisiae (strain ATCC 204508 / S288c) GN=UTR4 PE=1 SV=2;>sp|A6ZQR2|ENOPH_YEAS7 Enolase-phosphatase E1 OS=Saccharomyces cerevisiae (strain YJM789) GN=UTR4 PE=3 SV=2;>sp|B3LRX9|ENOPH_YEAS1 Enol	3	0	0	3	6	4	0.0246019	0.187833	2.11548	1.60903	0	0	0	367
0.5Vs50	yeast	382	>sp|P23724|PSB1_YEAST Proteasome component C5 OS=Saccharomyces cerevisiae (strain ATCC 204508 / S288c) GN=PRE7 PE=1 SV=1	3	4	2	0	1	1	0.0247128	0.188166	-2.16993	1.60708	0	0	0	368
0.5Vs50	yeast	188	>sp|P07265|MAL62_YEASX Alpha-glucosidase MAL62 OS=Saccharomyces cerevisiae GN=MAL62 PE=3 SV=1;>sp|P38158|MAL32_YEAST Alpha-glucosidase MAL32 OS=Saccharomyces cerevisiae (strain ATCC 204508 / S288c) GN=MAL32 PE=1 SV=1;>sp|P53341|MAL12_YEAST Alpha-glucosidas	0	2	2	0	0	0	0.0248462	0.18867	-1.22239	1.60474	0	0	0	369
5Vs50	yeast	707	P42843	3	2	3	8	6	6	0.0248935	0.188518	1.32193	1.60391	0	0	0	370
0.5Vs50	yeast	718	>sp|P47075|VTC4_YEAST Vacuolar transporter chaperone 4 OS=Saccharomyces cerevisiae (strain ATCC 204508 / S288c) GN=VTC4 PE=1 SV=2	6	11	10	3	2	7	0.0249269	0.188262	-1.16993	1.60333	0	0	0	371
5Vs50	yeast	731	P47039	2	0	3	0	0	0	0.0252283	0.190026	-1.41504	1.59811	0	0	0	372
0.5Vs50	yeast	730	>sp|P47176|BCA2_YEAST Branched-chain-amino-acid aminotransferase, cytosolic OS=Saccharomyces cerevisiae (strain ATCC 204508 / S288c) GN=BAT2 PE=1 SV=1	25	27	29	20	16	21	0.0252739	0.189859	-0.50696	1.59733	0	0	0	373
5Vs50	yeast	262	P10591	138	165	158	132	137	136	0.0254191	0.190439	-0.186845	1.59484	0	0	0	374
5Vs50	yeast	746	P48510	5	5	0	0	0	0	0.0255191	0.190679	-2.11548	1.59313	0	0	0	375
5Vs50	yeast	390	P23724	4	3	2	0	1	1	0.0255298	0.190251	-2.16993	1.59295	0	0	0	376
25Vs12.5	yeast	488	P32771	2	3	2	0	0	1	0.0255416	0.189835	-2.80735	1.59275	0	0	0	377
0.5Vs50	yeast	754	>sp|P52910|ACS2_YEAST Acetyl-coenzyme A synthetase 2 OS=Saccharomyces cerevisiae (strain ATCC 204508 / S288c) GN=ACS2 PE=1 SV=1	36	28	26	22	25	16	0.0256927	0.190452	-0.514573	1.59019	0	0	0	378
5Vs50	yeast	302	P15180	16	18	16	8	13	10	0.0257953	0.190709	-0.68966	1.58846	0	0	0	379
5Vs50	yeast	338	P17967	28	18	29	17	19	12	0.0258555	0.190651	-0.643856	1.58745	0	0	0	380
0.5Vs50	yeast	937	>sp|Q12532|TAE2_YEAST Translation-associated element 2 OS=Saccharomyces cerevisiae (strain ATCC 204508 / S288c) GN=TAE2 PE=1 SV=1	2	6	5	1	2	1	0.0260725	0.191745	-1.70044	1.58382	0	0	0	381
5Vs50	yeast	522	P33734	0	0	0	0	2	2	0.0261456	0.19178	1.22239	1.5826	0	0	0	382
0.5Vs50	yeast	175	>sp|P07143|CY1_YEAST Cytochrome c1, heme protein, mitochondrial OS=Saccharomyces cerevisiae (strain ATCC 204508 / S288c) GN=CYT1 PE=1 SV=1	3	2	3	7	7	6	0.0262734	0.192214	1.32193	1.58048	0	0	0	383
25Vs12.5	yeast	634	P39968	2	2	0	0	0	0	0.0264867	0.19327	-1.22239	1.57697	0	0	0	384
5Vs50	yeast	920	Q12265	1	0	0	3	2	2	0.0265495	0.193225	2.80735	1.57594	0	0	0	385
5Vs50	yeast	304	P15303	1	0	0	3	2	2	0.0265495	0.192725	2.80735	1.57594	0	0	0	386
5Vs50	yeast	158	P04050;P10964	0	0	1	2	3	2	0.0265495	0.192227	2.80735	1.57594	0	0	0	387
0.5Vs50	yeast	284	>sp|P14540|ALF_YEAST Fructose-bisphosphate aldolase OS=Saccharomyces cerevisiae (strain ATCC 204508 / S288c) GN=FBA1 PE=1 SV=3	177	192	206	138	180	176	0.0265551	0.191772	-0.219051	1.57585	0	0	0	388
25Vs12.5	yeast	639	P40024	1	1	1	2	5	4	0.0267732	0.19285	1.87447	1.5723	0	0	0	389
5Vs50	yeast	341	P18562	1	4	5	7	9	7	0.0269751	0.193806	1.20163	1.56904	0	0	0	390
0.5Vs50	yeast	253	>sp|P10659|METK1_YEAST S-adenosylmethionine synthase 1 OS=Saccharomyces cerevisiae (strain ATCC 204508 / S288c) GN=SAM1 PE=1 SV=2	9	5	4	8	19	14	0.0270843	0.193598	1.18763	1.56728	0	0	0	392
0.5Vs50	yeast	412	>sp|P27476|NSR1_YEAST Nuclear localization sequence-binding protein OS=Saccharomyces cerevisiae (strain ATCC 204508 / S288c) GN=NSR1 PE=1 SV=1	0	0	0	2	0	2	0.027439	0.195633	1.22239	1.56163	0	0	0	393
25Vs12.5	yeast	799	Q00764	6	6	8	4	0	4	0.0281697	0.200333	-1.32193	1.55022	0	0	0	394
5Vs50	yeast	108	O43137	2	4	3	2	0	0	0.0283781	0.201305	-2.16993	1.54702	0	0	0	395
0.5Vs50	yeast	915	>sp|Q12230|LSP1_YEAST Sphingolipid long chain base-responsive protein LSP1 OS=Saccharomyces cerevisiae (strain ATCC 204508 / S288c) GN=LSP1 PE=1 SV=1	33	24	27	24	16	19	0.0287562	0.203472	-0.509674	1.54127	0	0	0	396
0.5Vs50	yeast	89	>sp|P00815|HIS2_YEAST Histidine biosynthesis trifunctional protein OS=Saccharomyces cerevisiae (strain ATCC 204508 / S288c) GN=HIS4 PE=1 SV=3	20	23	19	18	10	13	0.0288445	0.203583	-0.596644	1.53994	0	0	0	397
5Vs50	yeast	225	P09064	14	20	10	10	8	7	0.0288885	0.203381	-0.815575	1.53927	0	0	0	398
0.5Vs50	yeast	603	>sp|P38886|RPN10_YEAST 26S proteasome regulatory subunit RPN10 OS=Saccharomyces cerevisiae (strain ATCC 204508 / S288c) GN=RPN10 PE=1 SV=3	1	1	2	4	4	5	0.0295705	0.20766	1.70044	1.52914	0	0	0	399
25Vs12.5	yeast	863	Q07505	3	3	3	1	1	0	0.0296319	0.207571	-2.16993	1.52824	0	0	0	400
5Vs50	yeast	671	P40215	4	8	7	5	1	0	0.0301622	0.21076	-1.66297	1.52054	0	0	0	401
0.5Vs50	yeast	220	>sp|P0C2H6|RL27A_YEAST 60S ribosomal protein L27-A OS=Saccharomyces cerevisiae (strain ATCC 204508 / S288c) GN=RPL27A PE=1 SV=1;>sp|P0C2H7|RL27B_YEAST 60S ribosomal protein L27-B OS=Saccharomyces cerevisiae (strain ATCC 204508 / S288c) GN=RPL27B PE=1 SV=1	36	30	36	26	22	28	0.0302897	0.211124	-0.424498	1.51871	0	0	0	402
5Vs50	yeast	520	P33416	22	16	20	13	14	11	0.0303239	0.210838	-0.610053	1.51822	0	0	0	403
0.5Vs50	yeast	652	>sp|P40150|HSP76_YEAST Heat shock protein SSB2 OS=Saccharomyces cerevisiae (strain ATCC 204508 / S288c) GN=SSB2 PE=1 SV=2	102	95	102	87	84	86	0.0303315	0.210369	-0.218377	1.51811	0	0	0	404
5Vs50	yeast	176	P05738;P51401	43	47	40	36	31	33	0.0303801	0.210186	-0.378512	1.51741	0	0	0	405
5Vs50	yeast	229	P09457	1	0	2	3	4	4	0.0306764	0.211713	1.87447	1.5132	0	0	0	406
0.5Vs50	yeast	492	>sp|P32775|GLGB_YEAST 1,4-alpha-glucan-branching enzyme OS=Saccharomyces cerevisiae (strain ATCC 204508 / S288c) GN=GLC3 PE=1 SV=2	15	8	11	6	7	6	0.0310808	0.213977	-0.839535	1.50751	0	0	0	407
5Vs50	yeast	831	Q02486	4	2	3	7	9	5	0.0313291	0.215157	1.22239	1.50405	0	0	0	408
0.5Vs50	yeast	447	>sp|P32288|GLNA_YEAST Glutamine synthetase OS=Saccharomyces cerevisiae (strain ATCC 204508 / S288c) GN=GLN1 PE=1 SV=4	25	23	18	20	10	12	0.0315216	0.21595	-0.652077	1.50139	0	0	0	409
25Vs12.5	yeast	381	P23639	4	1	2	1	0	0	0.0318231	0.217484	-2.80735	1.49726	0	0	0	410
0.5Vs50	yeast	406	>sp|P26637|SYLC_YEAST Leucine--tRNA ligase, cytoplasmic OS=Saccharomyces cerevisiae (strain ATCC 204508 / S288c) GN=CDC60 PE=1 SV=1	26	35	23	39	41	38	0.0319887	0.218084	0.490326	1.495	0	0	0	411
0.5Vs50	yeast	485	>sp|P32614|FRDS_YEAST Fumarate reductase OS=Saccharomyces cerevisiae (strain ATCC 204508 / S288c) GN=YEL047C PE=1 SV=1	5	4	4	8	10	9	0.0325427	0.221322	1.05445	1.48755	0	0	0	412
5Vs50	yeast	861	Q04491	11	4	8	4	1	4	0.0326798	0.221716	-1.35364	1.48572	0	0	0	413
25Vs12.5	yeast	457	P32445	4	2	1	0	0	1	0.032722	0.221466	-2.80735	1.48516	0	0	0	414
25Vs12.5	yeast	89	C7GP20;P35732	4	2	1	0	0	1	0.032722	0.220933	-2.80735	1.48516	0	0	0	415
5Vs50	yeast	393	P24280	9	8	10	4	6	4	0.0336342	0.226546	-0.947533	1.47322	0	0	0	416
0.5Vs50	yeast	248	>sp|P10591|HSP71_YEAST Heat shock protein SSA1 OS=Saccharomyces cerevisiae (strain ATCC 204508 / S288c) GN=SSA1 PE=1 SV=4	139	155	173	134	144	137	0.0337444	0.226743	-0.170311	1.4718	0	0	0	417
0.5Vs50	yeast	548	>sp|P37898|AAP1_YEAST Alanine/arginine aminopeptidase OS=Saccharomyces cerevisiae (strain ATCC 204508 / S288c) GN=AAP1 PE=1 SV=2	14	13	7	7	6	6	0.0338617	0.226986	-0.839535	1.47029	0	0	0	418
5Vs50	yeast	255	P0CX51;P0CX52	13	23	21	23	30	33	0.0340088	0.227429	0.593375	1.46841	0	0	0	419
25Vs12.5	yeast	789	P54115	54	45	56	47	37	34	0.0340869	0.227408	-0.393481	1.46741	0	0	0	420
0.5Vs50	yeast	141	>sp|P04840|VDAC1_YEAST Mitochondrial outer membrane protein porin 1 OS=Saccharomyces cerevisiae (strain ATCC 204508 / S288c) GN=POR1 PE=1 SV=4	39	36	33	27	27	28	0.0347224	0.231097	-0.397335	1.45939	0	0	0	421
5Vs50	yeast	180	P05744	11	15	14	7	8	9	0.0351424	0.233339	-0.736966	1.45417	0	0	0	422
5Vs50	yeast	265	P10659	7	4	10	9	19	14	0.035391	0.234434	1	1.45111	0	0	0	423
0.5Vs50	yeast	658	>sp|P40303|PSA7_YEAST Proteasome component PRE6 OS=Saccharomyces cerevisiae (strain ATCC 204508 / S288c) GN=PRE6 PE=1 SV=1	3	6	3	1	2	1	0.0357862	0.236493	-1.58496	1.44628	0	0	0	424
5Vs50	yeast	942	Q3E754	9	13	13	20	17	19	0.0358414	0.2363	0.678072	1.44562	0	0	0	425
0.5Vs50	yeast	644	>sp|P40054|SERA_YEAST D-3-phosphoglycerate dehydrogenase 1 OS=Saccharomyces cerevisiae (strain ATCC 204508 / S288c) GN=SER3 PE=1 SV=1	25	19	20	17	13	14	0.0360311	0.236994	-0.540568	1.44332	0	0	0	426
0.5Vs50	yeast	274	>sp|P13298|PYRE_YEAST Orotate phosphoribosyltransferase 1 OS=Saccharomyces cerevisiae (strain ATCC 204508 / S288c) GN=URA5 PE=1 SV=2	3	5	4	9	12	5	0.0362459	0.237848	1.11548	1.44074	0	0	0	427
5Vs50	yeast	298	P14904	11	6	7	11	13	19	0.0364368	0.238542	0.841302	1.43846	0	0	0	428
5Vs50	yeast	365	P21954;P53982	38	47	43	52	67	50	0.0364661	0.238177	0.400879	1.43811	0	0	0	429
5Vs50	yeast	666	P40093	9	12	5	5	4	4	0.0365602	0.238236	-1	1.43699	0	0	0	430
0.5Vs50	yeast	848	>sp|Q03940|RUVB1_YEAST RuvB-like protein 1 OS=Saccharomyces cerevisiae (strain ATCC 204508 / S288c) GN=RVB1 PE=1 SV=1	11	11	5	2	5	6	0.0366497	0.238265	-1.05445	1.43593	0	0	0	431
5Vs50	yeast	785	P53312	9	10	8	8	3	3	0.0369706	0.239795	-0.947533	1.43214	0	0	0	432
5Vs50	yeast	438	P29453	32	42	39	48	57	45	0.0377059	0.244	0.40864	1.42359	0	0	0	433
5Vs50	yeast	769	P53141	16	14	20	15	9	7	0.0382076	0.246677	-0.68966	1.41785	0	0	0	434
5Vs50	yeast	321	P16474	24	30	22	17	18	19	0.0382748	0.246542	-0.49304	1.41709	0	0	0	435
25Vs12.5	yeast	489	P32775	10	13	10	8	4	6	0.038288	0.246062	-0.874469	1.41694	0	0	0	436
25Vs12.5	yeast	370	P22353	1	1	2	3	4	5	0.0383685	0.246015	1.58496	1.41603	0	0	0	437
0.5Vs50	yeast	173	>sp|P06780|RHO1_YEAST GTP-binding protein RHO1 OS=Saccharomyces cerevisiae (strain ATCC 204508 / S288c) GN=RHO1 PE=1 SV=3	8	4	6	5	1	1	0.0384784	0.246156	-1.36257	1.41478	0	0	0	438
0.5Vs50	yeast	138	>sp|P04802|SYDC_YEAST Aspartate--tRNA ligase, cytoplasmic OS=Saccharomyces cerevisiae (strain ATCC 204508 / S288c) GN=DPS1 PE=1 SV=3	42	38	43	34	31	31	0.038852	0.24798	-0.357552	1.41059	0	0	0	439
0.5Vs50	yeast	750	>sp|P52286|SKP1_YEAST Suppressor of kinetochore protein 1 OS=Saccharomyces cerevisiae (strain ATCC 204508 / S288c) GN=SKP1 PE=1 SV=2	1	1	1	0	0	0	0.0391184	0.249113	-1	1.40762	0	0	0	440
0.5Vs50	yeast	168	>sp|P06182|CCHL_YEAST Cytochrome c heme lyase OS=Saccharomyces cerevisiae (strain ATCC 204508 / S288c) GN=CYC3 PE=1 SV=1	1	1	1	0	0	0	0.0391184	0.248548	-1	1.40762	0	0	0	441
25Vs12.5	yeast	180	P06105	5	8	3	8	15	9	0.0393433	0.249411	1	1.40513	0	0	0	442
5Vs50	yeast	208	P07262	88	92	82	78	59	81	0.0396496	0.250786	-0.265239	1.40176	0	0	0	443
5Vs50	yeast	690	P40961	1	1	1	0	0	0	0.0396859	0.25045	-1	1.40136	0	0	0	444
5Vs50	yeast	664	P40086	1	1	1	0	0	0	0.0396859	0.249887	-1	1.40136	0	0	0	445
5Vs50	yeast	73	A6ZRZ6;P39013	1	1	1	0	0	0	0.0396859	0.249327	-1	1.40136	0	0	0	446
5Vs50	yeast	589	P38427	3	3	6	2	2	0	0.0401843	0.251894	-1.58496	1.39594	0	0	0	447
25Vs12.5	yeast	485	P32628	0	0	0	1	1	1	0.0404937	0.253266	1	1.39261	0	0	0	448
25Vs12.5	yeast	99	O74700	0	0	0	1	1	1	0.0404937	0.252702	1	1.39261	0	0	0	449
25Vs12.5	yeast	619	P39522	10	6	7	3	4	4	0.0409305	0.254861	-1.06413	1.38795	0	0	0	450
25Vs12.5	yeast	440	P31539	53	61	81	56	37	45	0.0416438	0.258727	-0.498806	1.38045	0	0	0	451
5Vs50	yeast	681	P40513	3	4	3	0	2	1	0.0417182	0.258616	-1.73697	1.37967	0	0	0	452
25Vs12.5	yeast	337	P18562	8	5	7	4	3	2	0.0418342	0.258763	-1.152	1.37847	0	0	0	453
25Vs12.5	yeast	763	P53250	0	0	0	3	0	1	0.0418588	0.258344	1.22239	1.37821	0	0	0	454
5Vs50	yeast	323	P16547	9	8	12	4	5	7	0.0421429	0.259526	-0.857981	1.37528	0	0	0	455
5Vs50	yeast	743	P47176	23	26	30	20	16	21	0.042201	0.259314	-0.470891	1.37468	0	0	0	456
0.5Vs50	yeast	452	>sp|P32337|IMB3_YEAST Importin subunit beta-3 OS=Saccharomyces cerevisiae (strain ATCC 204508 / S288c) GN=PSE1 PE=1 SV=2	2	2	2	1	0	0	0.0422677	0.259155	-2.58496	1.37399	0	0	0	457
0.5Vs50	yeast	498	>sp|P32908|SMC1_YEAST Structural maintenance of chromosomes protein 1 OS=Saccharomyces cerevisiae (strain ATCC 204508 / S288c) GN=SMC1 PE=1 SV=1	2	1	3	0	0	1	0.0422677	0.258589	-2.58496	1.37399	0	0	0	458
0.5Vs50	yeast	647	>sp|P40081|MGDP1_YEAST Putative magnesium-dependent phosphatase YER134C OS=Saccharomyces cerevisiae (strain ATCC 204508 / S288c) GN=YER134C PE=1 SV=1	1	0	2	0	0	0	0.04239	0.258773	-1	1.37274	0	0	0	459
0.5Vs50	yeast	367	>sp|P22336|RFA1_YEAST Replication factor A protein 1 OS=Saccharomyces cerevisiae (strain ATCC 204508 / S288c) GN=RFA1 PE=1 SV=1	0	1	2	0	0	0	0.0424548	0.258605	-1	1.37207	0	0	0	460
0.5Vs50	yeast	833	>sp|Q02754|YP067_YEAST Uncharacterized protein YPL067C OS=Saccharomyces cerevisiae (strain ATCC 204508 / S288c) GN=YPL067C PE=1 SV=1	2	0	1	0	0	0	0.0424629	0.258094	-1	1.37199	0	0	0	461
0.5Vs50	yeast	739	>sp|P49334|TOM22_YEAST Mitochondrial import receptor subunit TOM22 OS=Saccharomyces cerevisiae (strain ATCC 204508 / S288c) GN=TOM22 PE=1 SV=3	2	0	1	0	0	0	0.0424629	0.257535	-1	1.37199	0	0	0	462
0.5Vs50	yeast	536	>sp|P36059|NNRD_YEAST ATP-dependent (S)-NAD(P)H-hydrate dehydratase OS=Saccharomyces cerevisiae (strain ATCC 204508 / S288c) GN=YKL151C PE=1 SV=1	2	0	1	0	0	0	0.0424629	0.256979	-1	1.37199	0	0	0	463
0.5Vs50	yeast	854	>sp|Q04338|VTI1_YEAST t-SNARE VTI1 OS=Saccharomyces cerevisiae (strain ATCC 204508 / S288c) GN=VTI1 PE=1 SV=3	0	2	1	0	0	0	0.0425947	0.25722	-1	1.37064	0	0	0	464
5Vs50	yeast	278	P12612	0	3	1	0	0	0	0.0426534	0.257021	-1.22239	1.37005	0	0	0	465
0.5Vs50	yeast	16	>sp|A6ZQJ1|IF4A_YEAS7 ATP-dependent RNA helicase eIF4A OS=Saccharomyces cerevisiae (strain YJM789) GN=TIF1 PE=3 SV=1;>sp|P10081|IF4A_YEAST ATP-dependent RNA helicase eIF4A OS=Saccharomyces cerevisiae (strain ATCC 204508 / S288c) GN=TIF1 PE=1 SV=3	44	34	35	44	53	53	0.042781	0.257237	0.40864	1.36875	0	0	0	466
5Vs50	yeast	849	Q04214;Q12490;Q03964;Q04215;Q12266	1	2	0	0	0	0	0.0428397	0.257038	-1	1.36815	0	0	0	467
5Vs50	yeast	120	P00424;P00425	1	2	0	0	0	0	0.0428397	0.256489	-1	1.36815	0	0	0	468
0.5Vs50	yeast	841	>sp|Q03195|RLI1_YEAST Translation initiation factor RLI1 OS=Saccharomyces cerevisiae (strain ATCC 204508 / S288c) GN=RLI1 PE=1 SV=1	6	9	7	4	3	4	0.0428942	0.256267	-1	1.3676	0	0	0	469
5Vs50	yeast	583	P38260	0	1	2	0	0	0	0.0429205	0.255879	-1	1.36734	0	0	0	470
5Vs50	yeast	94	C7GP20;P35732	0	1	2	0	0	0	0.0429205	0.255336	-1	1.36734	0	0	0	471
0.5Vs50	yeast	219	>sp|P0C0X0|RS28B_YEAST 40S ribosomal protein S28-B OS=Saccharomyces cerevisiae (strain ATCC 204508 / S288c) GN=RPS28B PE=1 SV=1;>sp|Q3E7X9|RS28A_YEAST 40S ribosomal protein S28-A OS=Saccharomyces cerevisiae (strain ATCC 204508 / S288c) GN=RPS28A PE=1 SV=1	7	3	5	10	10	9	0.0429259	0.254827	0.95109	1.36728	0	0	0	472
5Vs50	yeast	435	P28777	2	2	9	15	8	9	0.0430089	0.25478	1.29956	1.36644	0	0	0	473
0.5Vs50	yeast	526	>sp|P35719|MRP8_YEAST Uncharacterized protein MRP8 OS=Saccharomyces cerevisiae (strain ATCC 204508 / S288c) GN=MRP8 PE=1 SV=1	9	7	11	8	4	2	0.0430245	0.254335	-0.947533	1.36628	0	0	0	474
5Vs50	yeast	856	Q04341	2	1	0	0	0	0	0.043071	0.254074	-1	1.36581	0	0	0	475
5Vs50	yeast	586	P38295	2	1	0	0	0	0	0.043071	0.25354	-1	1.36581	0	0	0	476
5Vs50	yeast	846	Q03862	1	0	2	0	0	0	0.0431548	0.253501	-1	1.36497	0	0	0	477
5Vs50	yeast	893	Q07648	0	0	0	1	1	1	0.0431999	0.253235	1	1.36452	0	0	0	478
5Vs50	yeast	455	P32179	0	0	0	1	1	1	0.0431999	0.252706	1	1.36452	0	0	0	479
5Vs50	yeast	68	A6ZRR2;B3LP25;C7GTE8;C8ZG55;P53885	2	0	1	0	0	0	0.0432324	0.252369	-1	1.36419	0	0	0	480
5Vs50	yeast	941	Q2V2P9	1	2	3	1	0	0	0.0433046	0.252265	-2.58496	1.36347	0	0	0	481
5Vs50	yeast	644	P39683	1	2	3	1	0	0	0.0433046	0.251742	-2.58496	1.36347	0	0	0	482
5Vs50	yeast	562	P38071	1	3	2	0	1	0	0.0433046	0.251221	-2.58496	1.36347	0	0	0	483
5Vs50	yeast	399	P25349	2	1	3	0	0	1	0.0433046	0.250702	-2.58496	1.36347	0	0	0	484
25Vs12.5	yeast	290	P14742	33	35	34	32	16	25	0.0435016	0.251323	-0.482601	1.36149	0	0	0	485
5Vs50	yeast	51	A6ZLF4;P38314	3	1	0	0	0	0	0.0435132	0.250873	-1.22239	1.36138	0	0	0	486
5Vs50	yeast	723	P46672	27	25	21	15	17	20	0.0436179	0.25096	-0.489385	1.36033	0	0	0	487
5Vs50	yeast	277	P11986	3	0	1	0	0	0	0.0437574	0.251246	-1.22239	1.35895	0	0	0	488
0.5Vs50	yeast	511	>sp|P33399|LHP1_YEAST La protein homolog OS=Saccharomyces cerevisiae (strain ATCC 204508 / S288c) GN=LHP1 PE=1 SV=2	0	0	0	1	1	1	0.0438122	0.251047	1	1.3584	0	0	0	489
0.5Vs50	yeast	24	>sp|A6ZRW8|YNL5_YEAS7 Uncharacterized vacuolar membrane protein SCY_4679 OS=Saccharomyces cerevisiae (strain YJM789) GN=SCY_4679 PE=3 SV=1;>sp|P53925|YNL5_YEAST Uncharacterized vacuolar membrane protein YNL115C OS=Saccharomyces cerevisiae (strain ATCC 2045	0	0	0	1	1	1	0.0438122	0.250535	1	1.3584	0	0	0	490
0.5Vs50	yeast	752	>sp|P52553|PFD6_YEAST Prefoldin subunit 6 OS=Saccharomyces cerevisiae (strain ATCC 204508 / S288c) GN=YKE2 PE=1 SV=1	3	2	3	1	0	1	0.0441765	0.252103	-2	1.35481	0	0	0	491
0.5Vs50	yeast	432	>sp|P30656|PSB5_YEAST Proteasome component PRE2 OS=Saccharomyces cerevisiae (strain ATCC 204508 / S288c) GN=PRE2 PE=1 SV=3	3	2	3	0	1	1	0.0441765	0.25159	-2	1.35481	0	0	0	492
25Vs12.5	yeast	633	P39958	1	0	2	0	0	0	0.0449567	0.255515	-1	1.34721	0	0	0	493
25Vs12.5	yeast	453	P32366	1	0	2	0	0	0	0.0449567	0.254997	-1	1.34721	0	0	0	494
25Vs12.5	yeast	560	P38216	2	0	1	0	0	0	0.0450083	0.254774	-1	1.34671	0	0	0	495
25Vs12.5	yeast	773	P53334	0	1	2	0	0	0	0.0451567	0.255099	-1	1.34528	0	0	0	496
25Vs12.5	yeast	69	A6ZRX0;P24783	2	1	0	0	0	0	0.0452643	0.255192	-1	1.34424	0	0	0	497
25Vs12.5	yeast	66	A6ZRR2;B3LP25;C7GTE8;C8ZG55;P53885	1	3	0	0	0	0	0.0455346	0.256201	-1.22239	1.34166	0	0	0	498
5Vs50	yeast	738	P47137	0	0	0	1	0	3	0.0455794	0.255939	1.22239	1.34123	0	0	0	499
5Vs50	yeast	674	P40395	0	0	0	0	1	2	0.0457142	0.256183	1	1.33995	0	0	0	500
5Vs50	yeast	500	P32860	0	0	0	0	1	2	0.0457142	0.255671	1	1.33995	0	0	0	501
0.5Vs50	yeast	762	>sp|P53167|PUS2_YEAST tRNA pseudouridine(27/28) synthase OS=Saccharomyces cerevisiae (strain ATCC 204508 / S288c) GN=PUS2 PE=1 SV=4	0	0	0	0	2	1	0.0460094	0.256809	1	1.33715	0	0	0	502
5Vs50	yeast	576	P38206	0	0	0	1	0	2	0.0460678	0.256624	1	1.3366	0	0	0	503
5Vs50	yeast	536	P35723	0	0	0	1	0	2	0.0460678	0.256115	1	1.3366	0	0	0	504
5Vs50	yeast	521	P33421	0	0	0	2	1	0	0.0461285	0.255945	1	1.33603	0	0	0	505
0.5Vs50	yeast	577	>sp|P38427|TSL1_YEAST Trehalose synthase complex regulatory subunit TSL1 OS=Saccharomyces cerevisiae (strain ATCC 204508 / S288c) GN=TSL1 PE=1 SV=1	0	0	0	1	2	0	0.046194	0.255801	1	1.33541	0	0	0	506
0.5Vs50	yeast	494	>sp|P32860|NFU1_YEAST NifU-like protein, mitochondrial OS=Saccharomyces cerevisiae (strain ATCC 204508 / S288c) GN=NFU1 PE=1 SV=2	0	0	0	0	1	2	0.0462386	0.255543	1	1.335	0	0	0	507
5Vs50	yeast	445	P30657	0	0	0	3	0	1	0.046263	0.255175	1.22239	1.33477	0	0	0	508
0.5Vs50	yeast	567	>sp|P38206|RFT1_YEAST Oligosaccharide translocation protein RFT1 OS=Saccharomyces cerevisiae (strain ATCC 204508 / S288c) GN=RFT1 PE=1 SV=1	0	0	0	1	0	2	0.0466825	0.256983	1	1.33085	0	0	0	509
5Vs50	yeast	263	P10592	142	154	141	135	130	125	0.0467844	0.257039	-0.164159	1.3299	0	0	0	510
0.5Vs50	yeast	448	>sp|P32316|ACH1_YEAST Acetyl-CoA hydrolase OS=Saccharomyces cerevisiae (strain ATCC 204508 / S288c) GN=ACH1 PE=1 SV=2	31	27	22	23	21	14	0.0468449	0.256868	-0.463947	1.32934	0	0	0	511
25Vs12.5	yeast	297	P15180	15	18	20	12	14	8	0.0468836	0.256578	-0.640458	1.32898	0	0	0	512
0.5Vs50	yeast	260	>sp|P11484|HSP75_YEAST Heat shock protein SSB1 OS=Saccharomyces cerevisiae (strain ATCC 204508 / S288c) GN=SSB1 PE=1 SV=3	109	104	110	91	94	99	0.0472385	0.258016	-0.185643	1.3257	0	0	0	513
0.5Vs50	yeast	926	>sp|Q12377|RPN6_YEAST 26S proteasome regulatory subunit RPN6 OS=Saccharomyces cerevisiae (strain ATCC 204508 / S288c) GN=RPN6 PE=1 SV=3	3	0	1	4	5	3	0.0474475	0.258654	1.58496	1.32379	0	0	0	514
5Vs50	yeast	886	Q06523	1	3	4	1	1	0	0.0474654	0.258249	-2	1.32362	0	0	0	515
5Vs50	yeast	755	P49723	35	46	36	29	32	30	0.0477125	0.25909	-0.36257	1.32137	0	0	0	516
25Vs12.5	yeast	593	P38791	0	0	0	0	4	1	0.048318	0.261871	1.41504	1.31589	0	0	0	517
0.5Vs50	yeast	397	>sp|P25491|MAS5_YEAST Mitochondrial protein import protein MAS5 OS=Saccharomyces cerevisiae (strain ATCC 204508 / S288c) GN=YDJ1 PE=1 SV=1	6	3	7	12	10	8	0.0484299	0.26197	0.906891	1.31489	0	0	0	518
0.5Vs50	yeast	444	>sp|P32074|COPG_YEAST Coatomer subunit gamma OS=Saccharomyces cerevisiae (strain ATCC 204508 / S288c) GN=SEC21 PE=1 SV=2	8	8	7	4	5	3	0.0489012	0.26401	-0.938599	1.31068	0	0	0	519
5Vs50	yeast	841	Q03195	8	10	4	4	3	4	0.0490305	0.264199	-1	1.30953	0	0	0	520
0.5Vs50	yeast	187	>sp|P07264|LEUC_YEAST 3-isopropylmalate dehydratase OS=Saccharomyces cerevisiae (strain ATCC 204508 / S288c) GN=LEU1 PE=1 SV=3	10	7	10	4	7	4	0.0490629	0.263866	-0.847997	1.30925	0	0	0	521
0.5Vs50	yeast	900	>sp|Q08977|YP260_YEAST UPF0662 protein YPL260W OS=Saccharomyces cerevisiae (strain ATCC 204508 / S288c) GN=YPL260W PE=1 SV=1	8	13	15	7	7	8	0.0496586	0.266558	-0.710493	1.30401	0	0	0	522
0.5Vs50	yeast	467	>sp|P32471|EF1B_YEAST Elongation factor 1-beta OS=Saccharomyces cerevisiae (strain ATCC 204508 / S288c) GN=EFB1 PE=1 SV=4	32	23	22	22	17	17	0.0498953	0.267317	-0.459432	1.30194	0	0	0	523
5Vs50	yeast	615	P38817	0	1	0	3	1	2	0.0499256	0.266968	2.58496	1.30168	0	0	0	524
5Vs50	yeast	745	P48164	11	10	14	7	10	4	0.0499551	0.266617	-0.736966	1.30142	0	0	0	525
25Vs12.5	yeast	544	P38013	114	120	104	143	120	123	0.0504285	0.268632	0.191578	1.29732	0	0	0	526
5Vs50	yeast	869	Q05515	1	0	2	3	4	3	0.0509092	0.270679	1.73697	1.2932	0	0	0	527
0.5Vs50	yeast	118	>sp|P02400|RLA4_YEAST 60S acidic ribosomal protein P2-beta OS=Saccharomyces cerevisiae (strain ATCC 204508 / S288c) GN=RPP2B PE=1 SV=2	31	24	27	21	19	21	0.0509636	0.270454	-0.426815	1.29274	0	0	0	528
0.5Vs50	yeast	31	>sp|P32521|PAN1_YEAST Actin cytoskeleton-regulatory complex protein PAN1 OS=Saccharomyces cerevisiae (strain ATCC 204508 / S288c) GN=PAN1 PE=1 SV=2;>sp|A6ZVS5|PAN1_YEAS7 Actin cytoskeleton-regulatory complex protein PAN1 OS=Saccharomyces cerevisiae (strain	0	0	1	2	2	2	0.0511136	0.270738	2.58496	1.29146	0	0	0	529
0.5Vs50	yeast	336	>sp|P19073|CDC42_YEAST Cell division control protein 42 OS=Saccharomyces cerevisiae (strain ATCC 204508 / S288c) GN=CDC42 PE=1 SV=2	0	1	0	1	2	3	0.0511136	0.270227	2.58496	1.29146	0	0	0	530
25Vs12.5	yeast	176	P05755;O13516	37	27	36	24	29	20	0.0518391	0.273547	-0.454032	1.28534	0	0	0	531
5Vs50	yeast	649	P39935;P39936	14	13	14	8	11	7	0.0525406	0.276727	-0.657112	1.27951	0	0	0	532
0.5Vs50	yeast	943	>sp|Q3E841|YN034_YEAST Uncharacterized protein YNR034W-A OS=Saccharomyces cerevisiae (strain ATCC 204508 / S288c) GN=YNR034W-A PE=1 SV=1	12	16	12	22	19	20	0.0525987	0.276513	0.608809	1.27903	0	0	0	533
5Vs50	yeast	733	P47075	9	7	7	3	2	7	0.0529657	0.277921	-0.938599	1.276	0	0	0	534
5Vs50	yeast	660	P40054;P40510	20	19	26	18	14	14	0.0530064	0.277615	-0.498806	1.27567	0	0	0	535
5Vs50	yeast	726	P46784;Q08745	11	9	7	11	16	17	0.0538875	0.281703	0.704544	1.26851	0	0	0	536
5Vs50	yeast	870	Q05775	2	0	0	2	3	3	0.0539897	0.281712	2	1.26769	0	0	0	537
0.5Vs50	yeast	669	>sp|P40525|RL34B_YEAST 60S ribosomal protein L34-B OS=Saccharomyces cerevisiae (strain ATCC 204508 / S288c) GN=RPL34B PE=1 SV=1;>sp|P87262|RL34A_YEAST 60S ribosomal protein L34-A OS=Saccharomyces cerevisiae (strain ATCC 204508 / S288c) GN=RPL34A PE=1 SV=1	1	2	3	5	7	3	0.0546066	0.284401	1.32193	1.26276	0	0	0	538
0.5Vs50	yeast	611	>sp|P38972|PUR4_YEAST Phosphoribosylformylglycinamidine synthase OS=Saccharomyces cerevisiae (strain ATCC 204508 / S288c) GN=ADE6 PE=1 SV=2	16	14	13	7	9	12	0.0546117	0.2839	-0.61891	1.26271	0	0	0	539
0.5Vs50	yeast	674	>sp|P40825|SYA_YEAST Alanine--tRNA ligase, mitochondrial OS=Saccharomyces cerevisiae (strain ATCC 204508 / S288c) GN=ALA1 PE=1 SV=3	24	16	19	9	16	16	0.0546216	0.283425	-0.525091	1.26264	0	0	0	540
0.5Vs50	yeast	461	>sp|P32449|AROG_YEAST Phospho-2-dehydro-3-deoxyheptonate aldolase, tyrosine-inhibited OS=Saccharomyces cerevisiae (strain ATCC 204508 / S288c) GN=ARO4 PE=1 SV=2	21	20	26	22	13	12	0.0550768	0.285259	-0.5115	1.25903	0	0	0	541
0.5Vs50	yeast	509	>sp|P33327|DHE2_YEAST NAD-specific glutamate dehydrogenase OS=Saccharomyces cerevisiae (strain ATCC 204508 / S288c) GN=GDH2 PE=1 SV=1	10	9	4	9	15	20	0.0551919	0.285328	0.93587	1.25812	0	0	0	542
5Vs50	yeast	327	P16862	47	50	51	36	40	44	0.0560488	0.289224	-0.302563	1.25143	0	0	0	543
25Vs12.5	yeast	200	P07262	76	78	71	85	96	83	0.0561906	0.289423	0.230613	1.25034	0	0	0	544
5Vs50	yeast	260	P0CX84;P0CX85	25	19	23	12	20	16	0.0568214	0.292135	-0.481127	1.24549	0	0	0	545
0.5Vs50	yeast	824	>sp|Q01662|AMPM1_YEAST Methionine aminopeptidase 1 OS=Saccharomyces cerevisiae (strain ATCC 204508 / S288c) GN=MAP1 PE=1 SV=2	4	3	4	1	1	2	0.0569074	0.292041	-1.45943	1.24483	0	0	0	546
0.5Vs50	yeast	656	>sp|P40215|NDH1_YEAST External NADH-ubiquinone oxidoreductase 1, mitochondrial OS=Saccharomyces cerevisiae (strain ATCC 204508 / S288c) GN=NDE1 PE=1 SV=1	4	3	4	3	1	0	0.0569074	0.291507	-1.45943	1.24483	0	0	0	547
0.5Vs50	yeast	26	>sp|A6ZS33|LKHA4_YEAS7 Leukotriene A-4 hydrolase homolog OS=Saccharomyces cerevisiae (strain YJM789) GN=SCY_4744 PE=3 SV=1;>sp|Q10740|LKHA4_YEAST Leukotriene A-4 hydrolase homolog OS=Saccharomyces cerevisiae (strain ATCC 204508 / S288c) GN=LAP2 PE=1 SV=1	4	4	3	2	2	0	0.0569074	0.290975	-1.45943	1.24483	0	0	0	548
5Vs50	yeast	459	P32324	180	181	160	171	153	130	0.0572308	0.292096	-0.198591	1.24237	0	0	0	549
0.5Vs50	yeast	129	>sp|P03962|PYRF_YEAST Orotidine 5-phosphate decarboxylase OS=Saccharomyces cerevisiae (strain ATCC 204508 / S288c) GN=URA3 PE=1 SV=2	6	7	7	11	16	8	0.0574674	0.29277	0.807355	1.24058	0	0	0	550
0.5Vs50	yeast	710	>sp|P46672|G4P1_YEAST GU4 nucleic-binding protein 1 OS=Saccharomyces cerevisiae (strain ATCC 204508 / S288c) GN=ARC1 PE=1 SV=2	24	25	22	15	17	20	0.0580975	0.295443	-0.449307	1.23584	0	0	0	551
0.5Vs50	yeast	712	>sp|P46784|RS10B_YEAST 40S ribosomal protein S10-B OS=Saccharomyces cerevisiae (strain ATCC 204508 / S288c) GN=RPS10B PE=1 SV=1;>sp|Q08745|RS10A_YEAST 40S ribosomal protein S10-A OS=Saccharomyces cerevisiae (strain ATCC 204508 / S288c) GN=RPS10A PE=1 SV=1	10	7	10	11	16	17	0.0582192	0.295526	0.704544	1.23493	0	0	0	552
0.5Vs50	yeast	257	>sp|P11076|ARF1_YEAST ADP-ribosylation factor 1 OS=Saccharomyces cerevisiae (strain ATCC 204508 / S288c) GN=ARF1 PE=1 SV=3	4	5	6	5	1	0	0.0582492	0.295143	-1.32193	1.23471	0	0	0	553
0.5Vs50	yeast	289	>sp|P14904|AMPL_YEAST Vacuolar aminopeptidase 1 OS=Saccharomyces cerevisiae (strain ATCC 204508 / S288c) GN=LAP4 PE=1 SV=2	7	11	8	11	13	19	0.0585706	0.296236	0.725825	1.23232	0	0	0	554
25Vs12.5	yeast	264	P11154	18	16	18	11	8	15	0.0586786	0.296248	-0.612977	1.23152	0	0	0	555
0.5Vs50	yeast	351	>sp|P21243|PSA6_YEAST Proteasome component C7-alpha OS=Saccharomyces cerevisiae (strain ATCC 204508 / S288c) GN=SCL1 PE=1 SV=1	20	18	19	11	15	14	0.0589292	0.296978	-0.510962	1.22967	0	0	0	556
0.5Vs50	yeast	483	>sp|P32602|SEC17_YEAST Alpha-soluble NSF attachment protein OS=Saccharomyces cerevisiae (strain ATCC 204508 / S288c) GN=SEC17 PE=1 SV=4	4	6	4	3	2	1	0.0594341	0.298984	-1.22239	1.22596	0	0	0	557
0.5Vs50	yeast	27	>sp|A6ZT54|CRP1_YEAS7 Cruciform DNA-recognizing protein 1 OS=Saccharomyces cerevisiae (strain YJM789) GN=CRP1 PE=3 SV=1;>sp|B3LSR0|CRP1_YEAS1 Cruciform DNA-recognizing protein 1 OS=Saccharomyces cerevisiae (strain RM11-1a) GN=CRP1 PE=3 SV=1;>sp|C7GJZ2|CRP1	5	5	4	0	2	4	0.0594344	0.29845	-1.22239	1.22596	0	0	0	558
5Vs50	yeast	218	P07342	11	12	9	21	13	16	0.0595565	0.298528	0.643856	1.22507	0	0	0	559
25Vs12.5	yeast	689	P41940	28	20	25	26	44	34	0.0603714	0.302073	0.510615	1.21917	0	0	0	560
5Vs50	yeast	453	P31787	14	22	23	14	8	17	0.0609389	0.304369	-0.597241	1.21511	0	0	0	561
5Vs50	yeast	405	P25491	7	3	6	12	9	8	0.0610954	0.304607	0.857981	1.21399	0	0	0	562
5Vs50	yeast	133	P00890	55	42	45	36	36	43	0.0613952	0.305016	-0.304257	1.21187	0	0	0	564
0.5Vs50	yeast	506	>sp|P33303|SFC1_YEAST Succinate/fumarate mitochondrial transporter OS=Saccharomyces cerevisiae (strain ATCC 204508 / S288c) GN=SFC1 PE=1 SV=2	1	4	1	0	1	0	0.0615224	0.305108	-2.58496	1.21097	0	0	0	565
5Vs50	yeast	872	Q05911	1	2	2	4	5	4	0.0615679	0.304794	1.37851	1.21065	0	0	0	566
25Vs12.5	yeast	171	P05743	3	8	4	6	12	10	0.061598	0.304405	0.900464	1.21043	0	0	0	567
5Vs50	yeast	824	Q01662	2	3	6	1	1	2	0.0619157	0.305436	-1.45943	1.2082	0	0	0	568
0.5Vs50	yeast	906	>sp|Q12109|SYWC_YEAST Tryptophan--tRNA ligase, cytoplasmic OS=Saccharomyces cerevisiae (strain ATCC 204508 / S288c) GN=WRS1 PE=1 SV=1	1	4	1	0	0	1	0.0620738	0.305678	-2.58496	1.20709	0	0	0	569
5Vs50	yeast	907	Q12074	18	15	11	8	11	10	0.062236	0.305939	-0.601451	1.20596	0	0	0	570
25Vs12.5	yeast	807	Q01939	2	0	2	2	5	4	0.0625721	0.307052	1.45943	1.20362	0	0	0	571
0.5Vs50	yeast	908	>sp|Q12118|SGT2_YEAST Small glutamine-rich tetratricopeptide repeat-containing protein 2 OS=Saccharomyces cerevisiae (strain ATCC 204508 / S288c) GN=SGT2 PE=1 SV=1	12	14	16	14	6	7	0.0629847	0.308537	-0.63743	1.20076	0	0	0	572
5Vs50	yeast	673	P40303	5	3	6	1	4	1	0.0630472	0.308304	-1.22239	1.20033	0	0	0	573
5Vs50	yeast	950	Q9ZZX7	4	1	1	0	0	1	0.0632266	0.308643	-2.58496	1.1991	0	0	0	574
0.5Vs50	yeast	691	>sp|P41920|YRB1_YEAST Ran-specific GTPase-activating protein 1 OS=Saccharomyces cerevisiae (strain ATCC 204508 / S288c) GN=YRB1 PE=1 SV=1	1	5	2	1	0	1	0.0637231	0.310526	-2	1.1957	0	0	0	575
5Vs50	yeast	81	A6ZXM9;B3LGZ3;Q12154	6	9	6	4	4	3	0.0642846	0.312718	-0.932886	1.19189	0	0	0	576
5Vs50	yeast	899	Q08245	32	37	36	30	24	28	0.0643794	0.312636	-0.356694	1.19125	0	0	0	577
5Vs50	yeast	146	P02293;P02294	20	21	10	14	9	8	0.0646833	0.313569	-0.718229	1.18921	0	0	0	578
5Vs50	yeast	115	P00331	54	51	55	42	39	51	0.0647006	0.313111	-0.277534	1.18909	0	0	0	579
0.5Vs50	yeast	343	>sp|P19882|HSP60_YEAST Heat shock protein 60, mitochondrial OS=Saccharomyces cerevisiae (strain ATCC 204508 / S288c) GN=HSP60 PE=1 SV=1	59	61	59	55	45	51	0.066351	0.319992	-0.245411	1.17815	0	0	0	581
0.5Vs50	yeast	140	>sp|P04807|HXKB_YEAST Hexokinase-2 OS=Saccharomyces cerevisiae (strain ATCC 204508 / S288c) GN=HXK2 PE=1 SV=4	51	59	62	38	51	55	0.0672064	0.323561	-0.25634	1.17259	0	0	0	582
0.5Vs50	yeast	717	>sp|P47068|BBC1_YEAST Myosin tail region-interacting protein MTI1 OS=Saccharomyces cerevisiae (strain ATCC 204508 / S288c) GN=BBC1 PE=1 SV=2	5	4	4	12	8	5	0.067744	0.325589	0.943416	1.16913	0	0	0	583
0.5Vs50	yeast	702	>sp|P43590|YFH6_YEAST Uncharacterized peptidase YFR006W OS=Saccharomyces cerevisiae (strain ATCC 204508 / S288c) GN=YFR006W PE=1 SV=1	2	2	3	5	6	5	0.0677612	0.325115	1.19265	1.16902	0	0	0	584
0.5Vs50	yeast	83	>sp|P00549|KPYK1_YEAST Pyruvate kinase 1 OS=Saccharomyces cerevisiae (strain ATCC 204508 / S288c) GN=CDC19 PE=1 SV=2	307	317	317	273	317	303	0.0680728	0.326051	-0.0755345	1.16703	0	0	0	585
5Vs50	yeast	881	Q06408	3	5	9	2	3	3	0.0691295	0.329984	-1.08746	1.16034	0	0	0	587
0.5Vs50	yeast	505	>sp|P33299|PRS7_YEAST 26S protease regulatory subunit 7 homolog OS=Saccharomyces cerevisiae (strain ATCC 204508 / S288c) GN=RPT1 PE=1 SV=1	0	0	3	3	2	5	0.0693775	0.330605	1.73697	1.15878	0	0	0	588
25Vs12.5	yeast	160	P05150	2	2	6	2	0	1	0.0697429	0.331782	-1.73697	1.1565	0	0	0	589
5Vs50	yeast	238	P0C2H8;P0C2H9	11	15	9	4	9	9	0.0707823	0.336156	-0.669851	1.15008	0	0	0	590
0.5Vs50	yeast	790	>sp|P53870|YNT3_YEAST Uncharacterized protein YNL193W OS=Saccharomyces cerevisiae (strain ATCC 204508 / S288c) GN=YNL193W PE=2 SV=2	4	4	7	1	4	2	0.0718973	0.340873	-1.09954	1.14329	0	0	0	591
5Vs50	yeast	221	P07806	52	74	60	56	47	52	0.0729411	0.345238	-0.263034	1.13703	0	0	0	592
0.5Vs50	yeast	375	>sp|P23301|IF5A1_YEAST Eukaryotic translation initiation factor 5A-1 OS=Saccharomyces cerevisiae (strain ATCC 204508 / S288c) GN=HYP2 PE=1 SV=3	55	43	49	39	42	41	0.0734193	0.346916	-0.268935	1.13419	0	0	0	593
5Vs50	yeast	336	P17709	22	27	27	15	23	19	0.0735288	0.346848	-0.415037	1.13354	0	0	0	594
0.5Vs50	yeast	225	>sp|P0CW40|MALX2_YEAST Oligo-1,6-glucosidase IMA3 OS=Saccharomyces cerevisiae (strain ATCC 204508 / S288c) GN=IMA3 PE=1 SV=1;>sp|P0CW41|MALX4_YEAST Oligo-1,6-glucosidase IMA4 OS=Saccharomyces cerevisiae (strain ATCC 204508 / S288c) GN=IMA4 PE=3 SV=1;>sp|Q0	4	2	6	1	2	2	0.0737223	0.347177	-1.26303	1.1324	0	0	0	595
25Vs12.5	yeast	762	P53235	3	6	5	2	1	3	0.0740212	0.347999	-1.22239	1.13064	0	0	0	596
25Vs12.5	yeast	903	Q12443	3	7	4	2	3	1	0.0745461	0.34988	-1.22239	1.12758	0	0	0	597
0.5Vs50	yeast	323	>sp|P17255|VATA_YEAST V-type proton ATPase catalytic subunit A OS=Saccharomyces cerevisiae (strain ATCC 204508 / S288c) GN=VMA1 PE=1 SV=3	76	73	80	56	79	64	0.0749401	0.351141	-0.202579	1.12529	0	0	0	598
0.5Vs50	yeast	720	>sp|P47117|ARP3_YEAST Actin-related protein 3 OS=Saccharomyces cerevisiae (strain ATCC 204508 / S288c) GN=ARP3 PE=1 SV=1	7	3	8	2	5	2	0.0751393	0.351486	-1	1.12413	0	0	0	599
5Vs50	yeast	191	P06168	37	44	45	34	35	33	0.0760921	0.35535	-0.304855	1.11866	0	0	0	600
0.5Vs50	yeast	414	>sp|P27616|PUR7_YEAST Phosphoribosylaminoimidazole-succinocarboxamide synthase OS=Saccharomyces cerevisiae (strain ATCC 204508 / S288c) GN=ADE1 PE=1 SV=2	7	4	8	2	4	4	0.0765781	0.357025	-0.925999	1.1159	0	0	0	601
0.5Vs50	yeast	35	>sp|A6ZY89|ARO1_YEAS7 Pentafunctional AROM polypeptide OS=Saccharomyces cerevisiae (strain YJM789) GN=ARO1 PE=3 SV=1;>sp|B3LGE9|ARO1_YEAS1 Pentafunctional AROM polypeptide OS=Saccharomyces cerevisiae (strain RM11-1a) GN=ARO1 PE=3 SV=1;>sp|C7GIN5|ARO1_YEAS2	5	8	6	3	4	3	0.0765781	0.356432	-0.925999	1.1159	0	0	0	602
25Vs12.5	yeast	68	A6ZRW6;P30952;P21826	38	31	30	35	46	43	0.0778995	0.361981	0.32484	1.10847	0	0	0	603
25Vs12.5	yeast	643	P40069;Q12496;P36145	21	22	27	18	12	20	0.0780714	0.362179	-0.485427	1.10751	0	0	0	604
0.5Vs50	yeast	839	>sp|Q03104|MSC1_YEAST Meiotic sister chromatid recombination protein 1 OS=Saccharomyces cerevisiae (strain ATCC 204508 / S288c) GN=MSC1 PE=1 SV=1	2	2	3	2	0	0	0.0780774	0.361608	-1.80735	1.10747	0	0	0	605
0.5Vs50	yeast	725	>sp|P47143|ADK_YEAST Adenosine kinase OS=Saccharomyces cerevisiae (strain ATCC 204508 / S288c) GN=ADO1 PE=1 SV=1	24	23	28	18	22	17	0.0794426	0.367324	-0.395929	1.09995	0	0	0	606
0.5Vs50	yeast	137	>sp|P04801|SYTC_YEAST Threonine--tRNA ligase, cytoplasmic OS=Saccharomyces cerevisiae (strain ATCC 204508 / S288c) GN=THS1 PE=1 SV=2	13	11	12	22	13	19	0.0799368	0.369	0.584963	1.09725	0	0	0	607
25Vs12.5	yeast	911	Q12532	3	4	2	1	1	1	0.0800248	0.368799	-1.58496	1.09678	0	0	0	608
25Vs12.5	yeast	666	P40525;P87262	3	1	1	4	5	3	0.0802549	0.369252	1.26303	1.09553	0	0	0	609
25Vs12.5	yeast	570	P38427	2	1	2	3	4	5	0.0802549	0.368646	1.26303	1.09553	0	0	0	610
0.5Vs50	yeast	881	>sp|Q06494|PLR1_YEAST Putative pyridoxal reductase OS=Saccharomyces cerevisiae (strain ATCC 204508 / S288c) GN=YPR127W PE=1 SV=1	2	1	2	1	0	0	0.0812006	0.37238	-2.32193	1.09044	0	0	0	611
0.5Vs50	yeast	875	>sp|Q06146|YL257_YEAST Uncharacterized protein YLR257W OS=Saccharomyces cerevisiae (strain ATCC 204508 / S288c) GN=YLR257W PE=1 SV=1	2	2	1	1	0	0	0.0812006	0.371771	-2.32193	1.09044	0	0	0	612
0.5Vs50	yeast	501	>sp|P33201|MRT4_YEAST mRNA turnover protein 4 OS=Saccharomyces cerevisiae (strain ATCC 204508 / S288c) GN=MRT4 PE=1 SV=1	1	2	2	1	0	0	0.0812006	0.371165	-2.32193	1.09044	0	0	0	613
0.5Vs50	yeast	200	>sp|P08067|UCRI_YEAST Cytochrome b-c1 complex subunit Rieske, mitochondrial OS=Saccharomyces cerevisiae (strain ATCC 204508 / S288c) GN=RIP1 PE=1 SV=1	2	1	2	0	0	1	0.0812006	0.37056	-2.32193	1.09044	0	0	0	614
0.5Vs50	yeast	156	>sp|P05747|RL29_YEAST 60S ribosomal protein L29 OS=Saccharomyces cerevisiae (strain ATCC 204508 / S288c) GN=RPL29 PE=1 SV=3	1	2	2	0	0	1	0.0812006	0.369958	-2.32193	1.09044	0	0	0	615
5Vs50	yeast	440	P29547	17	16	17	14	9	12	0.0814734	0.370598	-0.514573	1.08898	0	0	0	616
5Vs50	yeast	202	P07246	27	25	20	20	20	14	0.0815545	0.370366	-0.415037	1.08855	0	0	0	617
25Vs12.5	yeast	790	P54838	16	13	14	11	7	10	0.0828399	0.375595	-0.61891	1.08176	0	0	0	618
5Vs50	yeast	544	P36018	1	3	1	1	0	0	0.0828936	0.375231	-2.32193	1.08148	0	0	0	619
5Vs50	yeast	339	P18239;P18238;P04710	20	13	15	23	25	20	0.082902	0.374664	0.5025	1.08143	0	0	0	620
5Vs50	yeast	222	P08067	1	1	3	0	0	1	0.0829061	0.374079	-2.32193	1.08141	0	0	0	621
0.5Vs50	yeast	223	>sp|P0CH08|RL401_YEAST Ubiquitin-60S ribosomal protein L40 OS=Saccharomyces cerevisiae (strain ATCC 204508 / S288c) GN=RPL40A PE=1 SV=1;>sp|P0CH09|RL402_YEAST Ubiquitin-60S ribosomal protein L40 OS=Saccharomyces cerevisiae (strain ATCC 204508 / S288c) GN=R	61	57	72	52	49	62	0.0834535	0.375943	-0.221127	1.07856	0	0	0	622
5Vs50	yeast	597	P38701	20	25	20	16	15	17	0.0835551	0.375797	-0.437405	1.07803	0	0	0	623
5Vs50	yeast	721	P46367	29	35	24	35	45	35	0.0841958	0.378071	0.386058	1.07471	0	0	0	624
25Vs12.5	yeast	874	Q08972	7	5	6	6	14	10	0.0843063	0.377962	0.736966	1.07414	0	0	0	625
0.5Vs50	yeast	737	>sp|P49090|ASNS2_YEAST Asparagine synthetase [glutamine-hydrolyzing] 2 OS=Saccharomyces cerevisiae (strain ATCC 204508 / S288c) GN=ASN2 PE=1 SV=2	18	28	30	19	18	21	0.084796	0.37955	-0.389947	1.07162	0	0	0	626
5Vs50	yeast	352	P20081	17	17	10	9	8	13	0.0850082	0.379893	-0.552541	1.07054	0	0	0	627
25Vs12.5	yeast	353	P21242	1	0	0	2	2	1	0.085238	0.380313	2.32193	1.06937	0	0	0	628
25Vs12.5	yeast	595	P38817	0	0	1	1	1	3	0.0852862	0.379924	2.32193	1.06912	0	0	0	629
5Vs50	yeast	212	P07274	12	12	11	18	20	14	0.085799	0.381601	0.571157	1.06652	0	0	0	630
5Vs50	yeast	273	P11491	3	6	2	6	8	7	0.0861926	0.382744	0.932886	1.06453	0	0	0	631
5Vs50	yeast	391	P23776	4	4	8	4	2	2	0.0881069	0.390626	-1	1.05499	0	0	0	632
5Vs50	yeast	750	P49089	29	34	31	24	25	25	0.0888498	0.393297	-0.345135	1.05134	0	0	0	633
5Vs50	yeast	739	P47143	29	29	17	18	22	16	0.0893157	0.394736	-0.421464	1.04907	0	0	0	634
25Vs12.5	yeast	693	P42945	4	4	4	2	2	1	0.0895483	0.395141	-1.26303	1.04794	0	0	0	635
25Vs12.5	yeast	547	P38071	3	3	0	1	0	0	0.0899072	0.396101	-2.58496	1.04621	0	0	0	636
5Vs50	yeast	587	P38328	10	10	9	6	9	3	0.0902351	0.396921	-0.688056	1.04462	0	0	0	637
0.5Vs50	yeast	6	>sp|A6ZMK5|EIF3I_YEAS7 Eukaryotic translation initiation factor 3 subunit I OS=Saccharomyces cerevisiae (strain YJM789) GN=TIF34 PE=3 SV=1;>sp|P40217|EIF3I_YEAST Eukaryotic translation initiation factor 3 subunit I OS=Saccharomyces cerevisiae (strain ATCC	4	5	4	2	2	2	0.0902404	0.396322	-1.11548	1.0446	0	0	0	638
0.5Vs50	yeast	40	>sp|P36135|UTH1_YEAST Protein UTH1 OS=Saccharomyces cerevisiae (strain ATCC 204508 / S288c) GN=UTH1 PE=1 SV=2;>sp|A7A003|UTH1_YEAS7 Protein UTH1 OS=Saccharomyces cerevisiae (strain YJM789) GN=UTH1 PE=3 SV=2;>sp|B3LRC2|UTH1_YEAS1 Protein UTH1 OS=Saccharomyc	5	4	2	7	7	7	0.0903983	0.396394	0.932886	1.04384	0	0	0	639
25Vs12.5	yeast	434	P30822	3	3	6	2	0	3	0.0907197	0.397182	-1.26303	1.0423	0	0	0	640
25Vs12.5	yeast	735	P48836	2	2	1	1	0	0	0.090762	0.396747	-2.32193	1.0421	0	0	0	641
0.5Vs50	yeast	273	>sp|P13188|SYQ_YEAST Glutamine--tRNA ligase OS=Saccharomyces cerevisiae (strain ATCC 204508 / S288c) GN=GLN4 PE=1 SV=2	10	7	8	5	5	5	0.0909155	0.396799	-0.736966	1.04136	0	0	0	642
0.5Vs50	yeast	855	>sp|Q04341|MIC14_YEAST Mitochondrial intermembrane space cysteine motif-containing protein MIC14 OS=Saccharomyces cerevisiae (strain ATCC 204508 / S288c) GN=MIC14 PE=1 SV=1	1	0	1	0	0	0	0.092109	0.401383	-0.736966	1.0357	0	0	0	643
0.5Vs50	yeast	704	>sp|P43598|YFI7_YEAST Uncharacterized protein YFR017C OS=Saccharomyces cerevisiae (strain ATCC 204508 / S288c) GN=YFR017C PE=1 SV=1	1	0	1	0	0	0	0.092109	0.40076	-0.736966	1.0357	0	0	0	644
0.5Vs50	yeast	659	>sp|P40363|SFGH_YEAST S-formylglutathione hydrolase OS=Saccharomyces cerevisiae (strain ATCC 204508 / S288c) GN=YJL068C PE=1 SV=1	1	1	0	0	0	0	0.092109	0.400139	-0.736966	1.0357	0	0	0	645
0.5Vs50	yeast	507	>sp|P33306|BCK2_YEAST Protein BCK2 OS=Saccharomyces cerevisiae (strain ATCC 204508 / S288c) GN=BCK2 PE=1 SV=2	1	0	1	0	0	0	0.092109	0.399519	-0.736966	1.0357	0	0	0	646
0.5Vs50	yeast	454	>sp|P32352|ERG2_YEAST C-8 sterol isomerase OS=Saccharomyces cerevisiae (strain ATCC 204508 / S288c) GN=ERG2 PE=1 SV=1	1	1	0	0	0	0	0.092109	0.398902	-0.736966	1.0357	0	0	0	647
0.5Vs50	yeast	451	>sp|P32335|MSS51_YEAST Protein MSS51, mitochondrial OS=Saccharomyces cerevisiae (strain ATCC 204508 / S288c) GN=MSS51 PE=1 SV=2	1	1	0	0	0	0	0.092109	0.398286	-0.736966	1.0357	0	0	0	648
0.5Vs50	yeast	438	>sp|P31382|PMT2_YEAST Dolichyl-phosphate-mannose--protein mannosyltransferase 2 OS=Saccharomyces cerevisiae (strain ATCC 204508 / S288c) GN=PMT2 PE=1 SV=2	1	1	0	0	0	0	0.092109	0.397673	-0.736966	1.0357	0	0	0	649
0.5Vs50	yeast	352	>sp|P21264|PUR6_YEAST Phosphoribosylaminoimidazole carboxylase OS=Saccharomyces cerevisiae (strain ATCC 204508 / S288c) GN=ADE2 PE=1 SV=1	1	1	0	0	0	0	0.092109	0.397061	-0.736966	1.0357	0	0	0	650
0.5Vs50	yeast	291	>sp|P14922|CYC8_YEAST General transcriptional corepressor CYC8 OS=Saccharomyces cerevisiae (strain ATCC 204508 / S288c) GN=CYC8 PE=1 SV=2	0	1	1	0	0	0	0.092109	0.396451	-0.736966	1.0357	0	0	0	651
0.5Vs50	yeast	267	>sp|P12612|TCPA_YEAST T-complex protein 1 subunit alpha OS=Saccharomyces cerevisiae (strain ATCC 204508 / S288c) GN=TCP1 PE=1 SV=2	1	0	1	0	0	0	0.092109	0.395843	-0.736966	1.0357	0	0	0	652
0.5Vs50	yeast	265	>sp|P11986|INO1_YEAST Inositol-3-phosphate synthase OS=Saccharomyces cerevisiae (strain ATCC 204508 / S288c) GN=INO1 PE=1 SV=3	1	1	0	0	0	0	0.092109	0.395237	-0.736966	1.0357	0	0	0	653
0.5Vs50	yeast	199	>sp|P07991|OAT_YEAST Ornithine aminotransferase OS=Saccharomyces cerevisiae (strain ATCC 204508 / S288c) GN=CAR2 PE=1 SV=2	0	1	1	0	0	0	0.092109	0.394632	-0.736966	1.0357	0	0	0	654
0.5Vs50	yeast	64	>sp|O94742|SEM1_YEAST 26S proteasome complex subunit SEM1 OS=Saccharomyces cerevisiae (strain ATCC 204508 / S288c) GN=SEM1 PE=1 SV=1	0	1	1	0	0	0	0.092109	0.39403	-0.736966	1.0357	0	0	0	655
0.5Vs50	yeast	21	>sp|A6ZRR2|MDG1_YEAS7 Signal transduction protein MDG1 OS=Saccharomyces cerevisiae (strain YJM789) GN=MDG1 PE=3 SV=1;>sp|B3LP25|MDG1_YEAS1 Signal transduction protein MDG1 OS=Saccharomyces cerevisiae (strain RM11-1a) GN=MDG1 PE=3 SV=1;>sp|C7GTE8|MDG1_YEAS2	1	1	0	0	0	0	0.092109	0.393429	-0.736966	1.0357	0	0	0	656
25Vs12.5	yeast	484	P32626;A6ZQR2;B3LRX9;B5VH97;C7GKE1	0	0	2	2	8	1	0.092432	0.394208	2.45943	1.03418	0	0	0	657
5Vs50	yeast	780	P53272	1	0	1	1	4	2	0.0929728	0.395912	1.80735	1.03164	0	0	0	658
5Vs50	yeast	701	P41818	0	1	1	0	0	0	0.0930489	0.395634	-0.736966	1.03129	0	0	0	659
5Vs50	yeast	663	P40081	1	1	0	0	0	0	0.0930489	0.395035	-0.736966	1.03129	0	0	0	660
5Vs50	yeast	638	P39103	1	0	1	0	0	0	0.0930489	0.394437	-0.736966	1.03129	0	0	0	661
5Vs50	yeast	549	P36141	1	0	1	0	0	0	0.0930489	0.393841	-0.736966	1.03129	0	0	0	662
5Vs50	yeast	545	P36046	1	1	0	0	0	0	0.0930489	0.393247	-0.736966	1.03129	0	0	0	663
5Vs50	yeast	541	P36013	1	1	0	0	0	0	0.0930489	0.392655	-0.736966	1.03129	0	0	0	664
5Vs50	yeast	431	P28274	1	1	0	0	0	0	0.0930489	0.392064	-0.736966	1.03129	0	0	0	665
5Vs50	yeast	350	P20049	0	1	1	0	0	0	0.0930489	0.391476	-0.736966	1.03129	0	0	0	666
5Vs50	yeast	325	P16649	1	0	1	0	0	0	0.0930489	0.390889	-0.736966	1.03129	0	0	0	667
5Vs50	yeast	608	P38773;P38774	6	4	3	2	2	2	0.0935814	0.392538	-1.11548	1.02881	0	0	0	668
5Vs50	yeast	93	B3LGE9;C7GIN5;C8Z543;P08566;A6ZY89	10	4	6	3	5	3	0.0939208	0.393372	-0.862496	1.02724	0	0	0	669
0.5Vs50	yeast	864	>sp|Q04947|RTN1_YEAST Reticulon-like protein 1 OS=Saccharomyces cerevisiae (strain ATCC 204508 / S288c) GN=RTN1 PE=1 SV=1	4	5	5	9	9	7	0.0940076	0.393148	0.836501	1.02684	0	0	0	670
5Vs50	yeast	389	P23644	5	3	2	0	2	2	0.0941057	0.392972	-1.32193	1.02638	0	0	0	671
25Vs12.5	yeast	837	Q04697	0	0	0	0	1	1	0.0943802	0.393532	0.736966	1.02512	0	0	0	672
25Vs12.5	yeast	625	P39726	0	0	0	1	0	1	0.0943802	0.392947	0.736966	1.02512	0	0	0	673
25Vs12.5	yeast	567	P38295	0	0	0	1	1	0	0.0943802	0.392364	0.736966	1.02512	0	0	0	674
25Vs12.5	yeast	564	P38250	0	0	0	0	1	1	0.0943802	0.391783	0.736966	1.02512	0	0	0	675
25Vs12.5	yeast	535	P36154	0	0	0	1	0	1	0.0943802	0.391203	0.736966	1.02512	0	0	0	676
25Vs12.5	yeast	424	P28789	0	0	0	0	1	1	0.0943802	0.390625	0.736966	1.02512	0	0	0	677
25Vs12.5	yeast	585	P38754;P36105	18	13	20	15	12	8	0.0944019	0.390139	-0.543142	1.02502	0	0	0	678
5Vs50	yeast	150	P02407;P14127	30	25	32	28	23	17	0.0944557	0.389786	-0.355481	1.02477	0	0	0	679
5Vs50	yeast	686	P40582	2	2	3	6	5	4	0.0949086	0.391079	1.09954	1.02269	0	0	0	680
5Vs50	yeast	682	P40525;P87262	2	2	3	5	7	3	0.0949086	0.390505	1.09954	1.02269	0	0	0	681
0.5Vs50	yeast	770	>sp|P53272|YG34_YEAST Uncharacterized protein YGR122W OS=Saccharomyces cerevisiae (strain ATCC 204508 / S288c) GN=YGR122W PE=1 SV=1	1	1	0	1	4	2	0.0951997	0.391128	1.80735	1.02136	0	0	0	682
0.5Vs50	yeast	58	>sp|P0CX14|YRF13_YEAST Y element ATP-dependent helicase protein 1 copy 3 OS=Saccharomyces cerevisiae (strain ATCC 204508 / S288c) GN=YRF1-3 PE=2 SV=1;>sp|P0CX15|YRF17_YEAST Y element ATP-dependent helicase protein 1 copy 7 OS=Saccharomyces cerevisiae (st	3	3	3	7	4	7	0.0955667	0.392061	1	1.01969	0	0	0	683
0.5Vs50	yeast	820	>sp|Q01519|COX12_YEAST Cytochrome c oxidase subunit 6B OS=Saccharomyces cerevisiae (strain ATCC 204508 / S288c) GN=COX12 PE=1 SV=2	0	2	0	3	1	3	0.0958769	0.392759	1.80735	1.01829	0	0	0	684
5Vs50	yeast	439	P29509;P38816	39	41	41	34	31	34	0.0961129	0.393151	-0.289507	1.01722	0	0	0	685
5Vs50	yeast	655	P39990	6	2	6	5	9	11	0.0973728	0.397724	0.836501	1.01156	0	0	0	686
25Vs12.5	yeast	912	Q12680	1	1	0	0	0	0	0.0974131	0.397309	-0.736966	1.01138	0	0	0	687
25Vs12.5	yeast	838	Q04792	1	0	1	0	0	0	0.0974131	0.396732	-0.736966	1.01138	0	0	0	688
25Vs12.5	yeast	793	P57744	0	1	1	0	0	0	0.0974131	0.396156	-0.736966	1.01138	0	0	0	689
25Vs12.5	yeast	767	P53297	1	1	0	0	0	0	0.0974131	0.395582	-0.736966	1.01138	0	0	0	690
25Vs12.5	yeast	766	P53281	1	0	1	0	0	0	0.0974131	0.395009	-0.736966	1.01138	0	0	0	691
25Vs12.5	yeast	691	P42938	1	0	1	0	0	0	0.0974131	0.394439	-0.736966	1.01138	0	0	0	692
25Vs12.5	yeast	60	A6ZPQ6;P40364	1	1	0	0	0	0	0.0974131	0.393869	-0.736966	1.01138	0	0	0	693
25Vs12.5	yeast	483	P32623	0	0	2	2	1	4	0.0980596	0.395912	1.80735	1.00851	0	0	0	694
5Vs50	yeast	249	P0CX39;P0CX40	19	21	30	32	34	27	0.0984612	0.396962	0.409876	1.00673	0	0	0	695
0.5Vs50	yeast	673	>sp|P40582|GST1_YEAST Glutathione S-transferase 1 OS=Saccharomyces cerevisiae (strain ATCC 204508 / S288c) GN=GTT1 PE=1 SV=1	3	1	3	6	5	4	0.0986503	0.397152	1.09954	1.0059	0	0	0	696
5Vs50	yeast	945	Q6Q546	0	0	0	1	1	0	0.0987869	0.397132	0.736966	1.0053	0	0	0	697
5Vs50	yeast	940	Q12680	0	0	0	1	1	0	0.0987869	0.396563	0.736966	1.0053	0	0	0	698
5Vs50	yeast	804	P53914	0	0	0	0	1	1	0.0987869	0.395996	0.736966	1.0053	0	0	0	699
5Vs50	yeast	772	P53167	0	0	0	0	1	1	0.0987869	0.39543	0.736966	1.0053	0	0	0	700
5Vs50	yeast	712	P43545;P53824;Q03148	0	0	0	0	1	1	0.0987869	0.394866	0.736966	1.0053	0	0	0	701
5Vs50	yeast	653	P39966	0	0	0	1	1	0	0.0987869	0.394303	0.736966	1.0053	0	0	0	702
5Vs50	yeast	582	P38250	0	0	0	0	1	1	0.0987869	0.393742	0.736966	1.0053	0	0	0	703
5Vs50	yeast	577	P38216	0	0	0	1	1	0	0.0987869	0.393183	0.736966	1.0053	0	0	0	704
5Vs50	yeast	566	P38081	0	0	0	1	1	0	0.0987869	0.392625	0.736966	1.0053	0	0	0	705
5Vs50	yeast	555	P37299	0	0	0	0	1	1	0.0987869	0.392069	0.736966	1.0053	0	0	0	706
5Vs50	yeast	226	P09201	0	0	0	1	0	1	0.0987869	0.391515	0.736966	1.0053	0	0	0	707
25Vs12.5	yeast	417	P28240	39	31	38	44	48	40	0.0988162	0.391078	0.289507	1.00517	0	0	0	708
0.5Vs50	yeast	902	>sp|Q12018|CDC53_YEAST Cell division control protein 53 OS=Saccharomyces cerevisiae (strain ATCC 204508 / S288c) GN=CDC53 PE=1 SV=1	0	0	0	1	0	1	0.0997731	0.394308	0.736966	1.00099	0	0	0	709
0.5Vs50	yeast	697	>sp|P43545|SNZ3_YEAST Probable pyridoxine biosynthesis protein SNZ3 OS=Saccharomyces cerevisiae (strain ATCC 204508 / S288c) GN=SNZ3 PE=2 SV=1;>sp|P53824|SNZ2_YEAST Probable pyridoxine biosynthesis protein SNZ2 OS=Saccharomyces cerevisiae (strain ATCC 2045	0	0	0	0	1	1	0.0997731	0.393752	0.736966	1.00099	0	0	0	710
0.5Vs50	yeast	620	>sp|P39078|TCPD_YEAST T-complex protein 1 subunit delta OS=Saccharomyces cerevisiae (strain ATCC 204508 / S288c) GN=CCT4 PE=1 SV=2	0	0	0	0	1	1	0.0997731	0.393199	0.736966	1.00099	0	0	0	711
0.5Vs50	yeast	618	>sp|P39076|TCPB_YEAST T-complex protein 1 subunit beta OS=Saccharomyces cerevisiae (strain ATCC 204508 / S288c) GN=CCT2 PE=1 SV=1	0	0	0	1	1	0	0.0997731	0.392646	0.736966	1.00099	0	0	0	712
0.5Vs50	yeast	571	>sp|P38250|IST2_YEAST Increased sodium tolerance protein 2 OS=Saccharomyces cerevisiae (strain ATCC 204508 / S288c) GN=IST2 PE=1 SV=2	0	0	0	0	1	1	0.0997731	0.392096	0.736966	1.00099	0	0	0	713
0.5Vs50	yeast	497	>sp|P32891|DLD1_YEAST D-lactate dehydrogenase [cytochrome] 1, mitochondrial OS=Saccharomyces cerevisiae (strain ATCC 204508 / S288c) GN=DLD1 PE=1 SV=2	0	0	0	1	1	0	0.0997731	0.391546	0.736966	1.00099	0	0	0	714
25Vs12.5	yeast	672	P40850	3	4	8	4	1	2	0.100202	0.392678	-1.09954	0.999125	0	0	0	715
0.5Vs50	yeast	759	>sp|P53141|MLC1_YEAST Myosin light chain 1 OS=Saccharomyces cerevisiae (strain ATCC 204508 / S288c) GN=MLC1 PE=1 SV=1	15	15	14	15	9	7	0.100221	0.392204	-0.505235	0.999043	0	0	0	716
5Vs50	yeast	276	P11745	14	19	16	10	15	10	0.10072	0.393609	-0.485427	0.996884	0	0	0	717
25Vs12.5	yeast	217	P08524	40	35	34	28	30	27	0.101215	0.39499	-0.358793	0.994757	0	0	0	718
0.5Vs50	yeast	17	>sp|A6ZR21|RGI1_YEAS7 Respiratory growth induced protein 1 OS=Saccharomyces cerevisiae (strain YJM789) GN=RGI1 PE=3 SV=1;>sp|B3LRI4|RGI1_YEAS1 Respiratory growth induced protein 1 OS=Saccharomyces cerevisiae (strain RM11-1a) GN=RGI1 PE=3 SV=1;>sp|C7GRP9|RG	4	5	3	4	9	9	0.10194	0.397267	0.874469	0.991656	0	0	0	719
25Vs12.5	yeast	409	P26783	23	26	20	24	10	15	0.10199	0.39691	-0.493815	0.991444	0	0	0	720
25Vs12.5	yeast	431	P29952	20	19	20	17	13	12	0.102461	0.398192	-0.490326	0.989441	0	0	0	721
5Vs50	yeast	183	P05749	5	2	6	1	4	1	0.103498	0.401663	-1.11548	0.985069	0	0	0	722
0.5Vs50	yeast	543	>sp|P37012|PGM2_YEAST Phosphoglucomutase-2 OS=Saccharomyces cerevisiae (strain ATCC 204508 / S288c) GN=PGM2 PE=1 SV=1	21	19	17	27	21	30	0.103765	0.402142	0.452512	0.983951	0	0	0	723
5Vs50	yeast	428	P28240	44	41	43	35	34	37	0.104286	0.403605	-0.27208	0.981773	0	0	0	724
5Vs50	yeast	112	P00128	2	5	3	7	5	7	0.104914	0.405475	0.925999	0.979166	0	0	0	725
25Vs12.5	yeast	475	P32582	26	25	38	23	18	26	0.104929	0.404972	-0.409644	0.979106	0	0	0	726
5Vs50	yeast	242	P0CX08;P0CX09	24	19	23	17	15	18	0.105715	0.407445	-0.400538	0.975865	0	0	0	727
0.5Vs50	yeast	860	>sp|Q04491|SEC13_YEAST Protein transport protein SEC13 OS=Saccharomyces cerevisiae (strain ATCC 204508 / S288c) GN=SEC13 PE=1 SV=1	5	6	3	3	1	3	0.106294	0.409115	-1	0.973491	0	0	0	728
0.5Vs50	yeast	815	>sp|Q00711|DHSA_YEAST Succinate dehydrogenase [ubiquinone] flavoprotein subunit, mitochondrial OS=Saccharomyces cerevisiae (strain ATCC 204508 / S288c) GN=SDH1 PE=1 SV=1	0	2	4	7	6	2	0.106573	0.409627	1.32193	0.972352	0	0	0	729
0.5Vs50	yeast	589	>sp|P38720|6PGD1_YEAST 6-phosphogluconate dehydrogenase, decarboxylating 1 OS=Saccharomyces cerevisiae (strain ATCC 204508 / S288c) GN=GND1 PE=1 SV=1	74	82	86	70	70	75	0.10755	0.412816	-0.17067	0.968389	0	0	0	730
5Vs50	yeast	806	P54113	18	17	21	22	29	25	0.107831	0.413328	0.440573	0.967256	0	0	0	731
0.5Vs50	yeast	732	>sp|P48164|RS7B_YEAST 40S ribosomal protein S7-B OS=Saccharomyces cerevisiae (strain ATCC 204508 / S288c) GN=RPS7B PE=1 SV=1	11	12	10	7	11	4	0.108057	0.413627	-0.584963	0.966349	0	0	0	732
0.5Vs50	yeast	298	>sp|P15496|IDI1_YEAST Isopentenyl-diphosphate Delta-isomerase OS=Saccharomyces cerevisiae (strain ATCC 204508 / S288c) GN=IDI1 PE=1 SV=2	6	7	5	4	3	3	0.108103	0.41324	-0.847997	0.966162	0	0	0	733
0.5Vs50	yeast	77	>sp|P00427|COX6_YEAST Cytochrome c oxidase subunit 6, mitochondrial OS=Saccharomyces cerevisiae (strain ATCC 204508 / S288c) GN=COX6 PE=1 SV=1	8	5	5	2	4	4	0.108103	0.412677	-0.847997	0.966162	0	0	0	734
0.5Vs50	yeast	428	>sp|P29547|EF1G1_YEAST Elongation factor 1-gamma 1 OS=Saccharomyces cerevisiae (strain ATCC 204508 / S288c) GN=CAM1 PE=1 SV=2	20	16	18	16	10	14	0.109084	0.415855	-0.432959	0.962238	0	0	0	735
0.5Vs50	yeast	169	>sp|P06208|LEU1_YEAST 2-isopropylmalate synthase OS=Saccharomyces cerevisiae (strain ATCC 204508 / S288c) GN=LEU4 PE=1 SV=1	18	18	18	14	12	14	0.109084	0.41529	-0.432959	0.962238	0	0	0	736
5Vs50	yeast	766	P53081	10	5	7	5	4	4	0.109457	0.416145	-0.758992	0.960756	0	0	0	737
5Vs50	yeast	693	P41056	9	17	12	8	8	10	0.109477	0.415655	-0.547488	0.960678	0	0	0	738
5Vs50	yeast	135	P00924	399	393	413	361	423	369	0.10994	0.416848	-0.0636406	0.958846	0	0	0	739
25Vs12.5	yeast	664	P40509	2	6	5	2	1	3	0.110059	0.416737	-1.11548	0.958374	0	0	0	740
0.5Vs50	yeast	903	>sp|Q12044|RCN2_YEAST Regulator of calcineurin 2 OS=Saccharomyces cerevisiae (strain ATCC 204508 / S288c) GN=RCN2 PE=1 SV=1	3	2	3	2	1	0	0.112316	0.424708	-1.41504	0.94956	0	0	0	741
0.5Vs50	yeast	836	>sp|Q02821|IMA1_YEAST Importin subunit alpha OS=Saccharomyces cerevisiae (strain ATCC 204508 / S288c) GN=SRP1 PE=1 SV=1	4	2	2	0	1	2	0.112316	0.424135	-1.41504	0.94956	0	0	0	742
0.5Vs50	yeast	353	>sp|P21306|ATP5E_YEAST ATP synthase subunit epsilon, mitochondrial OS=Saccharomyces cerevisiae (strain ATCC 204508 / S288c) GN=ATP15 PE=1 SV=2	4	2	2	1	1	1	0.112316	0.423564	-1.41504	0.94956	0	0	0	743
0.5Vs50	yeast	521	>sp|P34760|TSA1_YEAST Peroxiredoxin TSA1 OS=Saccharomyces cerevisiae (strain ATCC 204508 / S288c) GN=TSA1 PE=1 SV=3	66	66	75	65	58	59	0.112561	0.423919	-0.185692	0.948612	0	0	0	744
5Vs50	yeast	683	P40531	11	14	14	11	8	8	0.114377	0.430179	-0.530515	0.941662	0	0	0	745
5Vs50	yeast	287	P13663	28	29	32	23	26	22	0.114736	0.430951	-0.325986	0.940302	0	0	0	746
5Vs50	yeast	836	Q02821	2	3	3	0	1	2	0.11531	0.432527	-1.41504	0.938134	0	0	0	747
5Vs50	yeast	898	Q08220	4	1	3	0	2	1	0.115317	0.431974	-1.41504	0.938108	0	0	0	748
0.5Vs50	yeast	436	>sp|P31116|DHOM_YEAST Homoserine dehydrogenase OS=Saccharomyces cerevisiae (strain ATCC 204508 / S288c) GN=HOM6 PE=1 SV=1	11	8	8	14	11	16	0.115707	0.43286	0.602665	0.936639	0	0	0	749
0.5Vs50	yeast	924	>sp|Q12349|ATP14_YEAST ATP synthase subunit H, mitochondrial OS=Saccharomyces cerevisiae (strain ATCC 204508 / S288c) GN=ATP14 PE=1 SV=1	2	2	0	3	4	3	0.116142	0.433905	1.32193	0.935012	0	0	0	750
0.5Vs50	yeast	866	>sp|Q05016|YM71_YEAST Uncharacterized oxidoreductase YMR226C OS=Saccharomyces cerevisiae (strain ATCC 204508 / S288c) GN=YMR226C PE=1 SV=1	35	30	23	24	18	28	0.116349	0.434102	-0.330149	0.934237	0	0	0	751
5Vs50	yeast	332	P17536	21	16	16	23	24	25	0.116369	0.433598	0.442005	0.934163	0	0	0	752
5Vs50	yeast	300	P15019	20	25	26	32	34	27	0.116687	0.434205	0.389412	0.932978	0	0	0	753
5Vs50	yeast	196	P06780	3	6	5	5	1	1	0.117137	0.435301	-1	0.931307	0	0	0	754
5Vs50	yeast	847	Q03921	4	5	2	3	1	1	0.117348	0.435509	-1.1375	0.930524	0	0	0	755
0.5Vs50	yeast	942	>sp|Q3E7Z5|YI002_YEAST Uncharacterized protein YIL002W-A OS=Saccharomyces cerevisiae (strain ATCC 204508 / S288c) GN=YIL002W-A PE=1 SV=1	0	1	0	0	3	2	0.117613	0.435917	2.32193	0.929543	0	0	0	756
0.5Vs50	yeast	787	>sp|P53839|GOR1_YEAST Glyoxylate reductase 1 OS=Saccharomyces cerevisiae (strain ATCC 204508 / S288c) GN=GOR1 PE=1 SV=1	14	22	21	13	15	15	0.118082	0.437075	-0.406625	0.927816	0	0	0	757
5Vs50	yeast	529	P34730	41	44	52	63	45	63	0.118436	0.437807	0.31982	0.926516	0	0	0	758
0.5Vs50	yeast	146	>sp|P05319|RLA2_YEAST 60S acidic ribosomal protein P2-alpha OS=Saccharomyces cerevisiae (strain ATCC 204508 / S288c) GN=RPP2A PE=1 SV=1	14	12	9	8	7	9	0.118923	0.439028	-0.544321	0.924734	0	0	0	759
25Vs12.5	yeast	668	P40580	1	1	1	2	4	2	0.11962	0.441018	1.41504	0.922198	0	0	0	760
25Vs12.5	yeast	269	P11632	1	1	1	2	4	2	0.11962	0.440439	1.41504	0.922198	0	0	0	761
25Vs12.5	yeast	729	P47771;P54114	18	16	17	13	10	13	0.120174	0.4419	-0.5025	0.920189	0	0	0	762
5Vs50	yeast	347	P19414	58	71	62	55	56	55	0.120436	0.442283	-0.202389	0.919243	0	0	0	763
0.5Vs50	yeast	152	>sp|P05739|RL6B_YEAST 60S ribosomal protein L6-B OS=Saccharomyces cerevisiae (strain ATCC 204508 / S288c) GN=RPL6B PE=1 SV=4	21	27	19	22	10	18	0.124131	0.45466	-0.422233	0.90612	0	0	0	765
5Vs50	yeast	879	Q06252	6	8	5	4	4	3	0.124799	0.456509	-0.788496	0.90379	0	0	0	766
25Vs12.5	yeast	220	P09232	8	11	8	14	15	10	0.125264	0.457615	0.530515	0.902172	0	0	0	767
0.5Vs50	yeast	178	>sp|P07245|C1TC_YEAST C-1-tetrahydrofolate synthase, cytoplasmic OS=Saccharomyces cerevisiae (strain ATCC 204508 / S288c) GN=ADE3 PE=1 SV=1	25	19	25	19	16	19	0.125418	0.45758	-0.353637	0.90164	0	0	0	768
5Vs50	yeast	487	P32589	67	58	55	48	49	59	0.125485	0.457229	-0.206451	0.901408	0	0	0	769
5Vs50	yeast	236	P0C0X0;Q3E7X9	8	6	4	10	10	9	0.125846	0.457949	0.688056	0.90016	0	0	0	770
5Vs50	yeast	932	Q12443	6	5	4	3	4	1	0.126402	0.459377	-0.906891	0.898245	0	0	0	771
5Vs50	yeast	57	A6ZP47;P06634;A6ZWD3;P24784	6	4	5	1	3	4	0.126402	0.458782	-0.906891	0.898245	0	0	0	772
0.5Vs50	yeast	449	>sp|P32324|EF2_YEAST Elongation factor 2 OS=Saccharomyces cerevisiae (strain ATCC 204508 / S288c) GN=EFT1 PE=1 SV=1	178	150	172	170	154	130	0.126563	0.458769	-0.139236	0.897695	0	0	0	773
0.5Vs50	yeast	9	>sp|A6ZNU5|RPIA_YEAS7 Ribose-5-phosphate isomerase OS=Saccharomyces cerevisiae (strain YJM789) GN=RKI1 PE=3 SV=1;>sp|Q12189|RPIA_YEAST Ribose-5-phosphate isomerase OS=Saccharomyces cerevisiae (strain ATCC 204508 / S288c) GN=RKI1 PE=1 SV=1	0	3	4	1	1	0	0.127923	0.463101	-1.80735	0.893052	0	0	0	774
5Vs50	yeast	167	P04911;P04912;Q12692	9	6	7	12	14	8	0.128251	0.463691	0.628031	0.891938	0	0	0	775
25Vs12.5	yeast	215	P08067	3	3	2	2	0	1	0.129733	0.468445	-1.41504	0.886948	0	0	0	776
25Vs12.5	yeast	71	A6ZT54;B3LSR0;C7GJZ2;C8Z9U3;E7KDM2;E7KPJ0;E7LVH4;E7Q4T7;P38845;E7NIP0	2	4	2	0	1	2	0.129733	0.467842	-1.41504	0.886948	0	0	0	777
0.5Vs50	yeast	245	>sp|P0CX84|RL35A_YEAST 60S ribosomal protein L35-A OS=Saccharomyces cerevisiae (strain ATCC 204508 / S288c) GN=RPL35A PE=1 SV=1;>sp|P0CX85|RL35B_YEAST 60S ribosomal protein L35-B OS=Saccharomyces cerevisiae (strain ATCC 204508 / S288c) GN=RPL35B PE=1 SV=1	27	18	26	17	22	17	0.130098	0.468553	-0.342392	0.88573	0	0	0	778
25Vs12.5	yeast	156	P04807	51	55	59	45	45	47	0.13234	0.476018	-0.26829	0.878307	0	0	0	779
25Vs12.5	yeast	870	Q08245	30	24	28	25	38	40	0.133629	0.480037	0.328949	0.874099	0	0	0	780
5Vs50	yeast	63	A6ZQJ1;P10081	39	48	36	44	54	53	0.134321	0.481905	0.29589	0.871856	0	0	0	781
0.5Vs50	yeast	642	>sp|P40029|MSRA_YEAST Peptide methionine sulfoxide reductase OS=Saccharomyces cerevisiae (strain ATCC 204508 / S288c) GN=MXR1 PE=1 SV=1	6	4	2	1	2	3	0.13485	0.483184	-1	0.870149	0	0	0	782
5Vs50	yeast	565	P38077	3	8	8	9	9	12	0.134886	0.482696	0.658963	0.870032	0	0	0	783
25Vs12.5	yeast	199	P07260	13	16	13	14	7	8	0.135025	0.482578	-0.534336	0.869585	0	0	0	784
25Vs12.5	yeast	423	P28777	6	9	7	7	3	3	0.135459	0.483511	-0.758992	0.868192	0	0	0	785
0.5Vs50	yeast	741	>sp|P49573|CTR1_YEAST Copper transport protein CTR1 OS=Saccharomyces cerevisiae (strain ATCC 204508 / S288c) GN=CTR1 PE=1 SV=1	1	2	3	0	2	0	0.135953	0.484656	-1.58496	0.866612	0	0	0	786
0.5Vs50	yeast	661	>sp|P40414|TPM2_YEAST Tropomyosin-2 OS=Saccharomyces cerevisiae (strain ATCC 204508 / S288c) GN=TPM2 PE=1 SV=1	1	3	2	2	0	0	0.135953	0.48404	-1.58496	0.866612	0	0	0	787
0.5Vs50	yeast	657	>sp|P40302|PSA1_YEAST Proteasome component PRE5 OS=Saccharomyces cerevisiae (strain ATCC 204508 / S288c) GN=PRE5 PE=1 SV=1	2	1	3	1	0	1	0.135953	0.483426	-1.58496	0.866612	0	0	0	788
0.5Vs50	yeast	462	>sp|P32453|ATP11_YEAST Protein ATP11, mitochondrial OS=Saccharomyces cerevisiae (strain ATCC 204508 / S288c) GN=ATP11 PE=1 SV=1	2	2	2	1	0	1	0.135953	0.482813	-1.58496	0.866612	0	0	0	789
25Vs12.5	yeast	63	A6ZR21;B3LRI4;C7GRP9;C8Z773;P40043	4	8	6	5	1	4	0.136375	0.4837	-0.847997	0.865265	0	0	0	790
25Vs12.5	yeast	500	P33204	7	5	3	8	7	9	0.136925	0.485035	0.678072	0.863518	0	0	0	791
5Vs50	yeast	377	P22515	19	22	19	19	17	10	0.137336	0.485877	-0.383329	0.862217	0	0	0	792
0.5Vs50	yeast	830	>sp|Q02486|ABF2_YEAST ARS-binding factor 2, mitochondrial OS=Saccharomyces cerevisiae (strain ATCC 204508 / S288c) GN=ABF2 PE=1 SV=1	3	4	5	7	9	5	0.137362	0.485358	0.807355	0.862133	0	0	0	793
25Vs12.5	yeast	250	P0CX53;P0CX54	16	18	21	16	11	13	0.138501	0.488764	-0.459432	0.858549	0	0	0	794
5Vs50	yeast	715	P43588	3	1	2	1	0	1	0.138898	0.48955	-1.58496	0.857304	0	0	0	795
5Vs50	yeast	432	P28319	1	2	3	1	1	0	0.138898	0.488935	-1.58496	0.857304	0	0	0	796
25Vs12.5	yeast	403	P25719	13	10	14	9	6	10	0.138968	0.488569	-0.565597	0.857084	0	0	0	797
0.5Vs50	yeast	130	>sp|P03965|CARB_YEAST Carbamoyl-phosphate synthase arginine-specific large chain OS=Saccharomyces cerevisiae (strain ATCC 204508 / S288c) GN=CPA2 PE=1 SV=1	16	14	15	17	8	8	0.138977	0.487989	-0.447459	0.857056	0	0	0	798
5Vs50	yeast	314	P15873	19	27	15	15	17	15	0.140778	0.493692	-0.376148	0.851465	0	0	0	799
25Vs12.5	yeast	330	P17649	14	17	12	14	8	8	0.140952	0.493685	-0.519374	0.850928	0	0	0	800
0.5Vs50	yeast	838	>sp|Q03102|YMN1_YEAST Uncharacterized membrane protein YML131W OS=Saccharomyces cerevisiae (strain ATCC 204508 / S288c) GN=YML131W PE=1 SV=1	6	6	9	5	3	5	0.141136	0.493711	-0.691878	0.850363	0	0	0	801
5Vs50	yeast	934	Q12449	14	14	17	10	12	11	0.142204	0.496827	-0.447459	0.847089	0	0	0	802
5Vs50	yeast	149	P02406	21	14	16	26	27	16	0.142457	0.497092	0.436099	0.846316	0	0	0	803
25Vs12.5	yeast	413	P27476	1	0	1	3	1	2	0.143116	0.498771	1.58496	0.844311	0	0	0	804
5Vs50	yeast	697	P41338	34	40	30	36	26	24	0.143249	0.498614	-0.274175	0.843908	0	0	0	805
0.5Vs50	yeast	495	>sp|P32861|UGPA1_YEAST UTP--glucose-1-phosphate uridylyltransferase OS=Saccharomyces cerevisiae (strain ATCC 204508 / S288c) GN=UGP1 PE=1 SV=1	10	9	8	13	13	14	0.143377	0.49844	0.567041	0.84352	0	0	0	806
0.5Vs50	yeast	314	>sp|P16451|ODPX_YEAST Pyruvate dehydrogenase complex protein X component, mitochondrial OS=Saccharomyces cerevisiae (strain ATCC 204508 / S288c) GN=PDX1 PE=1 SV=1	3	3	3	1	1	2	0.143773	0.499196	-1.16993	0.842324	0	0	0	807
5Vs50	yeast	538	P35997;P38711	4	3	3	6	7	5	0.144351	0.500585	0.847997	0.840579	0	0	0	808
0.5Vs50	yeast	126	>sp|P02829|HSP82_YEAST ATP-dependent molecular chaperone HSP82 OS=Saccharomyces cerevisiae (strain ATCC 204508 / S288c) GN=HSP82 PE=1 SV=1	124	144	131	113	122	136	0.144509	0.500512	-0.10497	0.840105	0	0	0	809
0.5Vs50	yeast	714	>sp|P46990|RL17B_YEAST 60S ribosomal protein L17-B OS=Saccharomyces cerevisiae (strain ATCC 204508 / S288c) GN=RPL17B PE=1 SV=2	21	19	17	12	17	15	0.145199	0.50228	-0.373458	0.838037	0	0	0	810
25Vs12.5	yeast	709	P46784;Q08745	11	12	14	13	21	16	0.145399	0.502351	0.434403	0.83744	0	0	0	811
0.5Vs50	yeast	481	>sp|P32598|PP12_YEAST Serine/threonine-protein phosphatase PP1-2 OS=Saccharomyces cerevisiae (strain ATCC 204508 / S288c) GN=GLC7 PE=1 SV=1	8	8	11	7	5	6	0.146086	0.504105	-0.584963	0.835391	0	0	0	812
25Vs12.5	yeast	455	P32379	4	4	4	3	9	8	0.146086	0.503486	0.736966	0.835391	0	0	0	813
0.5Vs50	yeast	151	>sp|P05738|RL9A_YEAST 60S ribosomal protein L9-A OS=Saccharomyces cerevisiae (strain ATCC 204508 / S288c) GN=RPL9A PE=1 SV=2;>sp|P51401|RL9B_YEAST 60S ribosomal protein L9-B OS=Saccharomyces cerevisiae (strain ATCC 204508 / S288c) GN=RPL9B PE=1 SV=1	33	44	42	37	31	33	0.146186	0.503211	-0.236606	0.835093	0	0	0	814
5Vs50	yeast	763	P52553	4	1	1	1	0	1	0.146302	0.502991	-1.58496	0.834751	0	0	0	815
5Vs50	yeast	383	P23301	42	45	49	36	42	38	0.146338	0.5025	-0.229482	0.834642	0	0	0	816
25Vs12.5	yeast	465	P32471	28	16	17	28	20	32	0.146553	0.502621	0.391191	0.834005	0	0	0	817
0.5Vs50	yeast	96	>sp|P00924|ENO1_YEAST Enolase 1 OS=Saccharomyces cerevisiae (strain ATCC 204508 / S288c) GN=ENO1 PE=1 SV=3	377	421	410	362	430	368	0.148109	0.507335	-0.0584956	0.82942	0	0	0	818
0.5Vs50	yeast	675	>sp|P40850|MKT1_YEAST Protein MKT1 OS=Saccharomyces cerevisiae (strain ATCC 204508 / S288c) GN=MKT1 PE=1 SV=2	10	3	4	5	1	2	0.1497	0.51216	-1.08746	0.824779	0	0	0	819
5Vs50	yeast	845	Q03690	22	15	18	13	11	18	0.149729	0.511635	-0.389042	0.824694	0	0	0	820
25Vs12.5	yeast	840	Q04894	9	11	8	9	4	5	0.150453	0.513484	-0.63743	0.822598	0	0	0	821
25Vs12.5	yeast	212	P07560;Q99260	7	9	12	6	6	6	0.150453	0.51286	-0.63743	0.822598	0	0	0	822
25Vs12.5	yeast	407	P26637	25	36	36	27	25	25	0.151049	0.514265	-0.333126	0.820882	0	0	0	823
5Vs50	yeast	933	Q12447	26	18	14	12	12	19	0.151128	0.513909	-0.431716	0.820654	0	0	0	824
0.5Vs50	yeast	385	>sp|P24280|SEC14_YEAST SEC14 cytosolic factor OS=Saccharomyces cerevisiae (strain ATCC 204508 / S288c) GN=SEC14 PE=1 SV=3	7	7	8	4	6	4	0.151345	0.514024	-0.652077	0.820031	0	0	0	825
0.5Vs50	yeast	38	>sp|A6ZZ25|EIF3G_YEAS7 Eukaryotic translation initiation factor 3 subunit G OS=Saccharomyces cerevisiae (strain YJM789) GN=TIF35 PE=3 SV=1;>sp|Q04067|EIF3G_YEAST Eukaryotic translation initiation factor 3 subunit G OS=Saccharomyces cerevisiae (strain ATCC	5	0	2	1	0	0	0.152424	0.517059	-2.80735	0.816948	0	0	0	826
25Vs12.5	yeast	813	Q02754	3	2	1	2	0	0	0.152923	0.518127	-1.58496	0.815527	0	0	0	827
25Vs12.5	yeast	540	P37299	2	2	2	1	0	1	0.152923	0.517501	-1.58496	0.815527	0	0	0	828
25Vs12.5	yeast	469	P32496	2	1	3	1	0	1	0.152923	0.516877	-1.58496	0.815527	0	0	0	829
25Vs12.5	yeast	349	P20107	3	1	2	1	0	1	0.152923	0.516254	-1.58496	0.815527	0	0	0	830
0.5Vs50	yeast	773	>sp|P53301|CRH1_YEAST Probable glycosidase CRH1 OS=Saccharomyces cerevisiae (strain ATCC 204508 / S288c) GN=CRH1 PE=1 SV=1	8	9	7	11	8	21	0.152946	0.515709	0.736966	0.815462	0	0	0	831
25Vs12.5	yeast	322	P16861	50	52	55	45	41	45	0.15329	0.516248	-0.261198	0.814486	0	0	0	832
25Vs12.5	yeast	528	P36018;P36019;P36017	2	1	1	3	3	3	0.153448	0.516159	1.16993	0.814039	0	0	0	833
25Vs12.5	yeast	343	P19454	2	0	2	3	3	3	0.153448	0.515541	1.16993	0.814039	0	0	0	834
25Vs12.5	yeast	363	P22137;REV__P22137	28	32	38	27	25	26	0.153673	0.51568	-0.329308	0.813401	0	0	0	835
0.5Vs50	yeast	231	>sp|P0CX31|RS24A_YEAST 40S ribosomal protein S24-A OS=Saccharomyces cerevisiae (strain ATCC 204508 / S288c) GN=RPS24A PE=1 SV=1;>sp|P0CX32|RS24B_YEAST 40S ribosomal protein S24-B OS=Saccharomyces cerevisiae (strain ATCC 204508 / S288c) GN=RPS24B PE=1 SV=1	36	29	30	22	24	33	0.153856	0.515676	-0.266075	0.812885	0	0	0	836
0.5Vs50	yeast	421	>sp|P28495|CAPZA_YEAST F-actin-capping protein subunit alpha OS=Saccharomyces cerevisiae (strain ATCC 204508 / S288c) GN=CAP1 PE=1 SV=1	5	4	4	3	2	2	0.154677	0.517807	-0.893085	0.810575	0	0	0	837
0.5Vs50	yeast	106	>sp|P01095|IPB2_YEAST Protease B inhibitors 2 and 1 OS=Saccharomyces cerevisiae (strain ATCC 204508 / S288c) GN=PBI2 PE=1 SV=3	7	4	2	2	3	2	0.154677	0.517189	-0.893085	0.810575	0	0	0	838
0.5Vs50	yeast	845	>sp|Q03655|GAS3_YEAST Probable 1,3-beta-glucanosyltransferase GAS3 OS=Saccharomyces cerevisiae (strain ATCC 204508 / S288c) GN=GAS3 PE=1 SV=1	2	1	1	0	1	0	0.15475	0.516816	-2	0.81037	0	0	0	839
0.5Vs50	yeast	757	>sp|P53111|ARI1_YEAST NADPH-dependent aldehyde reductase ARI1 OS=Saccharomyces cerevisiae (strain ATCC 204508 / S288c) GN=ARI1 PE=1 SV=1	2	1	1	0	1	0	0.15475	0.516201	-2	0.81037	0	0	0	840
0.5Vs50	yeast	696	>sp|P43123|UAP1_YEAST UDP-N-acetylglucosamine pyrophosphorylase OS=Saccharomyces cerevisiae (strain ATCC 204508 / S288c) GN=QRI1 PE=1 SV=1	1	1	2	0	0	1	0.15475	0.515587	-2	0.81037	0	0	0	841
25Vs12.5	yeast	283	P13663	22	24	26	34	33	22	0.154875	0.51539	0.305808	0.81002	0	0	0	842
5Vs50	yeast	412	P25719	5	5	13	11	10	14	0.15511	0.515561	0.605721	0.809361	0	0	0	843
5Vs50	yeast	918	Q12230	24	31	19	24	16	19	0.155769	0.517137	-0.32681	0.80752	0	0	0	844
25Vs12.5	yeast	879	Q12091;P47104	10	3	7	7	2	1	0.155795	0.516613	-1	0.807446	0	0	0	845
5Vs50	yeast	724	P46680	5	7	5	4	4	2	0.156489	0.518301	-0.765535	0.805516	0	0	0	846
5Vs50	yeast	309	P15646	6	3	5	10	7	6	0.157104	0.519724	0.716207	0.803812	0	0	0	847
5Vs50	yeast	716	P43590	3	3	2	4	6	5	0.15722	0.519494	0.906891	0.803492	0	0	0	848
5Vs50	yeast	855	Q04338	1	1	2	1	0	0	0.157287	0.519103	-2	0.803307	0	0	0	849
5Vs50	yeast	711	P43123	1	2	1	0	0	1	0.157287	0.518492	-2	0.803307	0	0	0	850
5Vs50	yeast	611	P38791	1	1	2	0	1	0	0.157287	0.517883	-2	0.803307	0	0	0	851
5Vs50	yeast	510	P33201	2	1	1	1	0	0	0.157287	0.517275	-2	0.803307	0	0	0	852
5Vs50	yeast	363	P21734	2	1	1	0	0	1	0.157287	0.516669	-2	0.803307	0	0	0	853
5Vs50	yeast	181	P05747	1	2	1	0	0	1	0.157287	0.516064	-2	0.803307	0	0	0	854
5Vs50	yeast	303	P15274	1	0	1	1	3	2	0.157454	0.516006	1.58496	0.802847	0	0	0	855
5Vs50	yeast	65	A6ZR27;P40047	0	0	2	3	2	1	0.157454	0.515404	1.58496	0.802847	0	0	0	856
0.5Vs50	yeast	364	>sp|P22202|HSP74_YEAST Heat shock protein SSA4 OS=Saccharomyces cerevisiae (strain ATCC 204508 / S288c) GN=SSA4 PE=1 SV=3	56	58	55	50	42	57	0.158673	0.51879	-0.181711	0.799496	0	0	0	857
25Vs12.5	yeast	513	P34216	12	14	14	11	9	8	0.15928	0.520165	-0.514573	0.79784	0	0	0	858
25Vs12.5	yeast	844	Q05506;REV__P43583	20	22	25	23	13	15	0.159295	0.519609	-0.393664	0.797798	0	0	0	859
5Vs50	yeast	777	P53235	4	4	5	1	4	2	0.159916	0.521029	-0.893085	0.796108	0	0	0	860
0.5Vs50	yeast	817	>sp|Q00955|ACAC_YEAST Acetyl-CoA carboxylase OS=Saccharomyces cerevisiae (strain ATCC 204508 / S288c) GN=ACC1 PE=1 SV=2	37	42	52	39	38	36	0.160169	0.521247	-0.213244	0.795421	0	0	0	861
0.5Vs50	yeast	851	>sp|Q04175|SXM1_YEAST Importin beta SMX1 OS=Saccharomyces cerevisiae (strain ATCC 204508 / S288c) GN=SXM1 PE=1 SV=1	0	2	0	1	2	3	0.16074	0.522497	1.58496	0.793877	0	0	0	862
0.5Vs50	yeast	600	>sp|P38817|GGA2_YEAST ADP-ribosylation factor-binding protein GGA2 OS=Saccharomyces cerevisiae (strain ATCC 204508 / S288c) GN=GGA2 PE=1 SV=1	1	0	1	3	1	2	0.16074	0.521892	1.58496	0.793877	0	0	0	863
0.5Vs50	yeast	18	>sp|A6ZR27|ALDH5_YEAS7 Aldehyde dehydrogenase 5, mitochondrial OS=Saccharomyces cerevisiae (strain YJM789) GN=ALD5 PE=3 SV=1;>sp|P40047|ALDH5_YEAST Aldehyde dehydrogenase 5, mitochondrial OS=Saccharomyces cerevisiae (strain ATCC 204508 / S288c) GN=ALD5 PE=	1	0	1	3	2	1	0.16074	0.521288	1.58496	0.793877	0	0	0	864
25Vs12.5	yeast	743	P49954	1	0	0	2	2	0	0.160902	0.521212	2	0.793437	0	0	0	865
0.5Vs50	yeast	154	>sp|P05743|RL26A_YEAST 60S ribosomal protein L26-A OS=Saccharomyces cerevisiae (strain ATCC 204508 / S288c) GN=RPL26A PE=1 SV=3	7	12	10	6	5	9	0.161089	0.521213	-0.536053	0.792935	0	0	0	866
25Vs12.5	yeast	898	Q12349	3	5	4	1	4	1	0.161093	0.520627	-1	0.792922	0	0	0	867
25Vs12.5	yeast	618	P39111	5	3	4	4	0	2	0.161093	0.520027	-1	0.792922	0	0	0	868
25Vs12.5	yeast	190	P07143	4	4	4	2	1	3	0.161093	0.519429	-1	0.792922	0	0	0	869
0.5Vs50	yeast	109	>sp|P01123|YPT1_YEAST GTP-binding protein YPT1 OS=Saccharomyces cerevisiae (strain ATCC 204508 / S288c) GN=YPT1 PE=1 SV=2	7	7	9	3	6	6	0.161158	0.51904	-0.616671	0.792748	0	0	0	870
5Vs50	yeast	730	P47018	0	1	1	1	4	1	0.161416	0.519274	1.58496	0.792053	0	0	0	871
5Vs50	yeast	585	P38281	1	1	0	1	4	1	0.161537	0.519068	1.58496	0.791727	0	0	0	872
5Vs50	yeast	124	P00498	10	8	10	5	8	6	0.161792	0.519291	-0.559427	0.791043	0	0	0	873
0.5Vs50	yeast	431	>sp|P30624|LCF1_YEAST Long-chain-fatty-acid--CoA ligase 1 OS=Saccharomyces cerevisiae (strain ATCC 204508 / S288c) GN=FAA1 PE=1 SV=1	12	12	12	9	9	8	0.161829	0.518814	-0.469485	0.790945	0	0	0	874
0.5Vs50	yeast	277	>sp|P13663|DHAS_YEAST Aspartate-semialdehyde dehydrogenase OS=Saccharomyces cerevisiae (strain ATCC 204508 / S288c) GN=HOM2 PE=1 SV=1	26	33	28	24	26	22	0.163546	0.523723	-0.273018	0.786359	0	0	0	875
25Vs12.5	yeast	571	P38431	13	10	12	9	7	8	0.165061	0.527968	-0.544321	0.782357	0	0	0	876
25Vs12.5	yeast	189	P06787	7	6	10	12	13	8	0.165271	0.528037	0.520832	0.781805	0	0	0	877
25Vs12.5	yeast	751	P53081	9	6	5	2	4	6	0.165631	0.528587	-0.736966	0.780857	0	0	0	878
0.5Vs50	yeast	597	>sp|P38788|SSZ1_YEAST Ribosome-associated complex subunit SSZ1 OS=Saccharomyces cerevisiae (strain ATCC 204508 / S288c) GN=SSZ1 PE=1 SV=2	31	28	25	31	40	35	0.167859	0.534478	0.335603	0.775056	0	0	0	880
0.5Vs50	yeast	765	>sp|P53221|RL26B_YEAST 60S ribosomal protein L26-B OS=Saccharomyces cerevisiae (strain ATCC 204508 / S288c) GN=RPL26B PE=1 SV=2	8	12	10	7	8	6	0.168236	0.53507	-0.514573	0.774082	0	0	0	881
0.5Vs50	yeast	217	>sp|P0C0W1|RS22A_YEAST 40S ribosomal protein S22-A OS=Saccharomyces cerevisiae (strain ATCC 204508 / S288c) GN=RPS22A PE=1 SV=2;>sp|Q3E7Y3|RS22B_YEAST 40S ribosomal protein S22-B OS=Saccharomyces cerevisiae (strain ATCC 204508 / S288c) GN=RPS22B PE=1 SV=3	9	10	7	9	13	16	0.168389	0.53495	0.547488	0.773686	0	0	0	882
25Vs12.5	yeast	785	P53909	2	1	1	0	1	0	0.169228	0.537007	-2	0.771527	0	0	0	883
25Vs12.5	yeast	745	P50107	2	2	0	1	0	0	0.169228	0.5364	-2	0.771527	0	0	0	884
25Vs12.5	yeast	546	P38066	1	1	2	0	0	1	0.169228	0.535794	-2	0.771527	0	0	0	885
25Vs12.5	yeast	510	P33734	1	2	1	1	0	0	0.169228	0.535189	-2	0.771527	0	0	0	886
25Vs12.5	yeast	408	P26755	1	1	2	0	0	1	0.169228	0.534586	-2	0.771527	0	0	0	887
25Vs12.5	yeast	369	P22336	1	1	2	1	0	0	0.169228	0.533984	-2	0.771527	0	0	0	888
25Vs12.5	yeast	321	P16649	2	1	1	0	0	1	0.169228	0.533383	-2	0.771527	0	0	0	889
0.5Vs50	yeast	37	>sp|A6ZYI0|KAD1_YEAS7 Adenylate kinase 1 OS=Saccharomyces cerevisiae (strain YJM789) GN=ADK1 PE=3 SV=1;>sp|B3LG61|KAD1_YEAS1 Adenylate kinase 1 OS=Saccharomyces cerevisiae (strain RM11-1a) GN=ADK1 PE=3 SV=1;>sp|P07170|KAD1_YEAST Adenylate kinase 1 OS=Sacch	17	18	20	14	14	15	0.169874	0.534816	-0.355095	0.769874	0	0	0	890
0.5Vs50	yeast	121	>sp|P02557|TBB_YEAST Tubulin beta chain OS=Saccharomyces cerevisiae (strain ATCC 204508 / S288c) GN=TUB2 PE=1 SV=2	10	8	4	10	12	11	0.170534	0.536291	0.584963	0.76819	0	0	0	891
25Vs12.5	yeast	246	P0CX45;P0CX46	21	16	18	20	11	10	0.170614	0.535943	-0.423808	0.767985	0	0	0	892
5Vs50	yeast	947	Q86ZR7	0	1	0	2	0	2	0.173039	0.542952	2	0.761855	0	0	0	893
5Vs50	yeast	857	Q04344	0	1	0	2	1	1	0.173039	0.542345	2	0.761855	0	0	0	894
5Vs50	yeast	422	P27476	1	0	0	2	0	2	0.173039	0.541739	2	0.761855	0	0	0	895
0.5Vs50	yeast	826	>sp|Q01939|PRS8_YEAST 26S protease regulatory subunit 8 homolog OS=Saccharomyces cerevisiae (strain ATCC 204508 / S288c) GN=RPT6 PE=1 SV=4	2	2	2	5	4	3	0.173571	0.542797	1	0.760523	0	0	0	896
0.5Vs50	yeast	315	>sp|P16474|GRP78_YEAST 78 kDa glucose-regulated protein homolog OS=Saccharomyces cerevisiae (strain ATCC 204508 / S288c) GN=KAR2 PE=1 SV=1	21	23	23	17	18	19	0.173937	0.542731	-0.311202	0.759607	0	0	0	898
0.5Vs50	yeast	230	>sp|P0CX29|RS23A_YEAST 40S ribosomal protein S23-A OS=Saccharomyces cerevisiae (strain ATCC 204508 / S288c) GN=RPS23A PE=1 SV=1;>sp|P0CX30|RS23B_YEAST 40S ribosomal protein S23-B OS=Saccharomyces cerevisiae (strain ATCC 204508 / S288c) GN=RPS23B PE=1 SV=1	3	3	8	3	3	2	0.174874	0.545048	-0.807355	0.757274	0	0	0	899
0.5Vs50	yeast	424	>sp|P28834|IDH1_YEAST Isocitrate dehydrogenase [NAD] subunit 1, mitochondrial OS=Saccharomyces cerevisiae (strain ATCC 204508 / S288c) GN=IDH1 PE=1 SV=2	35	35	39	29	30	34	0.17539	0.546047	-0.229026	0.755995	0	0	0	900
25Vs12.5	yeast	449	P32327	18	20	18	13	11	18	0.175478	0.545716	-0.415037	0.755777	0	0	0	901
0.5Vs50	yeast	772	>sp|P53297|PBP1_YEAST PAB1-binding protein 1 OS=Saccharomyces cerevisiae (strain ATCC 204508 / S288c) GN=PBP1 PE=1 SV=1	1	0	0	2	0	2	0.17579	0.546081	2	0.755005	0	0	0	902
0.5Vs50	yeast	768	>sp|P53250|TWF1_YEAST Twinfilin-1 OS=Saccharomyces cerevisiae (strain ATCC 204508 / S288c) GN=TWF1 PE=1 SV=1	0	0	1	1	1	2	0.17579	0.545476	2	0.755005	0	0	0	903
0.5Vs50	yeast	563	>sp|P38145|RISA_YEAST Riboflavin synthase OS=Saccharomyces cerevisiae (strain ATCC 204508 / S288c) GN=RIB5 PE=1 SV=1	0	1	0	1	2	1	0.17579	0.544873	2	0.755005	0	0	0	904
0.5Vs50	yeast	381	>sp|P23644|TOM40_YEAST Mitochondrial import receptor subunit TOM40 OS=Saccharomyces cerevisiae (strain ATCC 204508 / S288c) GN=TOM40 PE=1 SV=1	1	0	0	0	2	2	0.17579	0.544271	2	0.755005	0	0	0	905
0.5Vs50	yeast	363	>sp|P22147|XRN1_YEAST 5-3 exoribonuclease 1 OS=Saccharomyces cerevisiae (strain ATCC 204508 / S288c) GN=KEM1 PE=1 SV=1	1	0	0	1	2	1	0.17579	0.54367	2	0.755005	0	0	0	906
0.5Vs50	yeast	229	>sp|P0CX27|RL44A_YEAST 60S ribosomal protein L42-A OS=Saccharomyces cerevisiae (strain ATCC 204508 / S288c) GN=RPL42A PE=1 SV=1;>sp|P0CX28|RL44B_YEAST 60S ribosomal protein L42-B OS=Saccharomyces cerevisiae (strain ATCC 204508 / S288c) GN=RPL42B PE=1 SV=1	0	0	1	2	1	1	0.17579	0.54307	2	0.755005	0	0	0	907
0.5Vs50	yeast	60	>sp|O14467|MBF1_YEAST Multiprotein-bridging factor 1 OS=Saccharomyces cerevisiae (strain ATCC 204508 / S288c) GN=MBF1 PE=1 SV=2	0	0	1	2	1	1	0.17579	0.542472	2	0.755005	0	0	0	908
5Vs50	yeast	492	P32608	4	1	1	0	2	0	0.176113	0.54287	-1.58496	0.754209	0	0	0	909
0.5Vs50	yeast	328	>sp|P17649|GABAT_YEAST 4-aminobutyrate aminotransferase OS=Saccharomyces cerevisiae (strain ATCC 204508 / S288c) GN=UGA1 PE=1 SV=2	9	8	10	14	10	15	0.176321	0.542915	0.530515	0.753695	0	0	0	910
5Vs50	yeast	286	P13517	3	4	3	1	2	2	0.177172	0.544935	-1	0.751605	0	0	0	911
0.5Vs50	yeast	269	>sp|P12695|ODP2_YEAST Dihydrolipoyllysine-residue acetyltransferase component of pyruvate dehydrogenase complex, mitochondrial OS=Saccharomyces cerevisiae (strain ATCC 204508 / S288c) GN=LAT1 PE=1 SV=1	2	1	1	3	3	3	0.177649	0.545804	1.16993	0.750437	0	0	0	912
0.5Vs50	yeast	116	>sp|P02293|H2B1_YEAST Histone H2B.1 OS=Saccharomyces cerevisiae (strain ATCC 204508 / S288c) GN=HTB1 PE=1 SV=2;>sp|P02294|H2B2_YEAST Histone H2B.2 OS=Saccharomyces cerevisiae (strain ATCC 204508 / S288c) GN=HTB2 PE=1 SV=2	8	15	16	12	9	8	0.177971	0.546193	-0.427421	0.749651	0	0	0	913
5Vs50	yeast	873	Q05933	11	7	6	5	4	7	0.178631	0.547621	-0.584963	0.748042	0	0	0	914
5Vs50	yeast	770	P53152	5	4	5	4	3	1	0.179161	0.548645	-0.807355	0.746755	0	0	0	915
5Vs50	yeast	759	P50095;P38697;P39567	17	10	13	7	15	7	0.179274	0.548392	-0.463947	0.746482	0	0	0	916
0.5Vs50	yeast	214	>sp|P09938|RIR2_YEAST Ribonucleoside-diphosphate reductase small chain 1 OS=Saccharomyces cerevisiae (strain ATCC 204508 / S288c) GN=RNR2 PE=1 SV=2	22	19	26	29	27	30	0.179713	0.549134	0.360176	0.74542	0	0	0	917
5Vs50	yeast	924	Q12314	7	17	12	9	7	10	0.179848	0.548947	-0.469485	0.745095	0	0	0	918
0.5Vs50	yeast	758	>sp|P53131|PRP43_YEAST Pre-mRNA-splicing factor ATP-dependent RNA helicase PRP43 OS=Saccharomyces cerevisiae (strain ATCC 204508 / S288c) GN=PRP43 PE=1 SV=1	2	0	0	0	0	0	0.182405	0.556148	-0.736966	0.738963	0	0	0	919
0.5Vs50	yeast	455	>sp|P32356|TREA_YEAST Neutral trehalase OS=Saccharomyces cerevisiae (strain ATCC 204508 / S288c) GN=NTH1 PE=1 SV=3;>sp|P35172|TREB_YEAST Probable trehalase OS=Saccharomyces cerevisiae (strain ATCC 204508 / S288c) GN=NTH2 PE=1 SV=1	2	0	0	0	0	0	0.182405	0.555543	-0.736966	0.738963	0	0	0	920
0.5Vs50	yeast	894	>sp|Q08412|CUE5_YEAST Ubiquitin-binding protein CUE5 OS=Saccharomyces cerevisiae (strain ATCC 204508 / S288c) GN=CUE5 PE=1 SV=1	4	2	1	1	0	2	0.182597	0.555523	-1.22239	0.738507	0	0	0	921
0.5Vs50	yeast	776	>sp|P53315|SOL4_YEAST 6-phosphogluconolactonase 4 OS=Saccharomyces cerevisiae (strain ATCC 204508 / S288c) GN=SOL4 PE=1 SV=1	4	1	2	1	1	1	0.182597	0.55492	-1.22239	0.738507	0	0	0	922
0.5Vs50	yeast	387	>sp|P25293|NAP1_YEAST Nucleosome assembly protein OS=Saccharomyces cerevisiae (strain ATCC 204508 / S288c) GN=NAP1 PE=1 SV=2	2	2	3	2	1	0	0.182597	0.554319	-1.22239	0.738507	0	0	0	923
0.5Vs50	yeast	278	>sp|P13712|MSI1_YEAST Chromatin assembly factor 1 subunit p50 OS=Saccharomyces cerevisiae (strain ATCC 204508 / S288c) GN=MSI1 PE=1 SV=1	1	3	3	0	2	1	0.182597	0.553719	-1.22239	0.738507	0	0	0	924
0.5Vs50	yeast	61	>sp|O43137|YB085_YEAST Uncharacterized protein YBR085C-A OS=Saccharomyces cerevisiae (strain ATCC 204508 / S288c) GN=YBR085C-A PE=1 SV=1	2	4	1	2	1	0	0.182597	0.55312	-1.22239	0.738507	0	0	0	925
5Vs50	yeast	106	O14455;P05745;REV__Q12496;REV__P36048	6	10	8	14	18	6	0.182713	0.552876	0.662965	0.73823	0	0	0	926
0.5Vs50	yeast	668	>sp|P40518|ARPC5_YEAST Actin-related protein 2/3 complex subunit 5 OS=Saccharomyces cerevisiae (strain ATCC 204508 / S288c) GN=ARC15 PE=1 SV=1	0	2	0	0	0	0	0.182831	0.552636	-0.736966	0.737949	0	0	0	927
5Vs50	yeast	895	Q07657	0	0	2	0	0	0	0.183285	0.552815	-0.736966	0.736873	0	0	0	929
5Vs50	yeast	776	P53228	0	0	2	0	0	0	0.183285	0.55222	-0.736966	0.736873	0	0	0	930
25Vs12.5	yeast	717	P47079	1	3	1	3	5	2	0.18423	0.55447	1	0.73464	0	0	0	931
25Vs12.5	yeast	492	P32860	0	0	0	3	0	0	0.184297	0.554079	1	0.734481	0	0	0	932
0.5Vs50	yeast	479	>sp|P32589|HSP7F_YEAST Heat shock protein homolog SSE1 OS=Saccharomyces cerevisiae (strain ATCC 204508 / S288c) GN=SSE1 PE=1 SV=4	59	58	63	50	52	59	0.184515	0.554138	-0.160936	0.733969	0	0	0	933
25Vs12.5	yeast	96	O13563	0	0	0	0	2	0	0.185639	0.556917	0.736966	0.731331	0	0	0	934
25Vs12.5	yeast	74	A6ZVR0;B3LTL7;P40554	0	0	0	0	2	0	0.185639	0.556321	0.736966	0.731331	0	0	0	935
25Vs12.5	yeast	503	P33299	2	2	7	3	1	1	0.186007	0.556828	-1.1375	0.730471	0	0	0	936
25Vs12.5	yeast	829	Q04336	2	0	0	0	0	0	0.186131	0.556605	-0.736966	0.730181	0	0	0	937
5Vs50	yeast	802	P53909	0	0	0	0	2	0	0.186359	0.556693	0.736966	0.72965	0	0	0	938
5Vs50	yeast	385	P23615	0	0	0	0	2	0	0.186359	0.5561	0.736966	0.72965	0	0	0	939
0.5Vs50	yeast	488	>sp|P32642|GLRX4_YEAST Monothiol glutaredoxin-4 OS=Saccharomyces cerevisiae (strain ATCC 204508 / S288c) GN=GRX4 PE=1 SV=1;>sp|Q03835|GLRX3_YEAST Monothiol glutaredoxin-3 OS=Saccharomyces cerevisiae (strain ATCC 204508 / S288c) GN=GRX3 PE=1 SV=1	10	2	6	11	10	7	0.186455	0.555796	0.63743	0.729425	0	0	0	940
0.5Vs50	yeast	564	>sp|P38167|ECM21_YEAST Protein ECM21 OS=Saccharomyces cerevisiae (strain ATCC 204508 / S288c) GN=ECM21 PE=1 SV=2	0	0	0	0	2	0	0.186679	0.555872	0.736966	0.728904	0	0	0	941
0.5Vs50	yeast	377	>sp|P23615|SPT6_YEAST Transcription elongation factor SPT6 OS=Saccharomyces cerevisiae (strain ATCC 204508 / S288c) GN=SPT6 PE=1 SV=1	0	0	0	0	2	0	0.186679	0.555282	0.736966	0.728904	0	0	0	942
5Vs50	yeast	361	P21306	3	3	1	1	1	1	0.186749	0.554901	-1.22239	0.728741	0	0	0	943
25Vs12.5	yeast	182	P06168	41	41	38	39	62	44	0.186844	0.554595	0.273018	0.72852	0	0	0	944
25Vs12.5	yeast	718	P47112	0	0	0	0	0	3	0.187105	0.554781	1	0.727915	0	0	0	945
5Vs50	yeast	823	Q01649	0	0	0	0	0	2	0.18737	0.55498	0.736966	0.7273	0	0	0	946
25Vs12.5	yeast	606	P38986	0	2	0	0	0	0	0.187485	0.554733	-0.736966	0.727034	0	0	0	947
25Vs12.5	yeast	273	P12385	0	0	3	0	0	0	0.187624	0.554561	-1	0.726711	0	0	0	948
25Vs12.5	yeast	305	P15700	0	0	4	0	0	0	0.188257	0.555844	-1.22239	0.725249	0	0	0	949
25Vs12.5	yeast	57	A6ZPB3;P12962	0	0	4	0	0	0	0.188257	0.555259	-1.22239	0.725249	0	0	0	950
0.5Vs50	yeast	823	>sp|Q01649|CIK1_YEAST Spindle pole body-associated protein CIK1 OS=Saccharomyces cerevisiae (strain ATCC 204508 / S288c) GN=CIK1 PE=1 SV=1	0	0	0	0	0	2	0.188357	0.554968	0.736966	0.725019	0	0	0	951
0.5Vs50	yeast	271	>sp|P12753|RAD50_YEAST DNA repair protein RAD50 OS=Saccharomyces cerevisiae (strain ATCC 204508 / S288c) GN=RAD50 PE=1 SV=1	0	0	0	0	0	2	0.188357	0.554385	0.736966	0.725019	0	0	0	952
5Vs50	yeast	137	P00927	0	0	0	2	0	0	0.188735	0.554916	0.736966	0.724148	0	0	0	953
0.5Vs50	yeast	142	>sp|P04911|H2A1_YEAST Histone H2A.1 OS=Saccharomyces cerevisiae (strain ATCC 204508 / S288c) GN=HTA1 PE=1 SV=2;>sp|P04912|H2A2_YEAST Histone H2A.2 OS=Saccharomyces cerevisiae (strain ATCC 204508 / S288c) GN=HTA2 PE=1 SV=2	9	8	7	12	14	9	0.188763	0.554417	0.544321	0.724083	0	0	0	954
5Vs50	yeast	418	P26783	16	20	27	13	22	15	0.18901	0.554562	-0.333424	0.723515	0	0	0	955
5Vs50	yeast	765	P52910	25	26	28	23	26	16	0.189441	0.555244	-0.281413	0.722527	0	0	0	956
0.5Vs50	yeast	98	>sp|P00927|THDH_YEAST Threonine dehydratase, mitochondrial OS=Saccharomyces cerevisiae (strain ATCC 204508 / S288c) GN=ILV1 PE=1 SV=2	0	0	0	2	0	0	0.189658	0.5553	0.736966	0.722028	0	0	0	957
0.5Vs50	yeast	380	>sp|P23641|MPCP_YEAST Mitochondrial phosphate carrier protein OS=Saccharomyces cerevisiae (strain ATCC 204508 / S288c) GN=MIR1 PE=1 SV=1	10	14	15	14	18	21	0.190185	0.556262	0.442518	0.720823	0	0	0	958
25Vs12.5	yeast	582	P38715	14	17	28	20	7	13	0.190202	0.555731	-0.560715	0.720785	0	0	0	959
25Vs12.5	yeast	365	P22146	10	8	9	3	5	10	0.192171	0.560315	-0.584963	0.716312	0	0	0	961
25Vs12.5	yeast	347	P20051	8	10	9	12	12	13	0.192386	0.560359	0.454566	0.715827	0	0	0	962
0.5Vs50	yeast	333	>sp|P18239|ADT2_YEAST ADP,ATP carrier protein 2 OS=Saccharomyces cerevisiae (strain ATCC 204508 / S288c) GN=PET9 PE=1 SV=2	21	14	16	23	25	19	0.192709	0.560718	0.393664	0.715097	0	0	0	963
25Vs12.5	yeast	663	P40495	6	9	7	8	4	2	0.193136	0.561376	-0.652077	0.714137	0	0	0	964
5Vs50	yeast	691	P40989;P38631	5	6	6	7	10	9	0.193714	0.562473	0.612977	0.712839	0	0	0	965
0.5Vs50	yeast	573	>sp|P38281|APD1_YEAST Actin patches distal protein 1 OS=Saccharomyces cerevisiae (strain ATCC 204508 / S288c) GN=APD1 PE=1 SV=1	0	2	0	1	4	1	0.194447	0.564017	1.58496	0.711199	0	0	0	966
5Vs50	yeast	923	Q12306	4	7	9	3	5	5	0.196369	0.569003	-0.621488	0.706927	0	0	0	967
25Vs12.5	yeast	480	P32599;REV__P32599	22	18	13	11	13	16	0.197063	0.570425	-0.405992	0.705394	0	0	0	968
25Vs12.5	yeast	688	P41939	34	37	34	29	32	25	0.197096	0.569931	-0.287981	0.705322	0	0	0	969
0.5Vs50	yeast	842	>sp|Q03219|YM44_YEAST Uncharacterized protein YMR178W OS=Saccharomyces cerevisiae (strain ATCC 204508 / S288c) GN=YMR178W PE=1 SV=1	4	4	3	2	2	2	0.197987	0.571918	-0.874469	0.703362	0	0	0	970
0.5Vs50	yeast	595	>sp|P38773|DOG2_YEAST 2-deoxyglucose-6-phosphate phosphatase 2 OS=Saccharomyces cerevisiae (strain ATCC 204508 / S288c) GN=DOG2 PE=1 SV=1;>sp|P38774|DOG1_YEAST 2-deoxyglucose-6-phosphate phosphatase 1 OS=Saccharomyces cerevisiae (strain ATCC 204508 / S288c	5	2	4	2	2	2	0.197987	0.571329	-0.874469	0.703362	0	0	0	971
5Vs50	yeast	489	P32598	13	12	8	9	9	6	0.198717	0.572844	-0.459432	0.701765	0	0	0	972
0.5Vs50	yeast	865	>sp|Q04951|SCW10_YEAST Probable family 17 glucosidase SCW10 OS=Saccharomyces cerevisiae (strain ATCC 204508 / S288c) GN=SCW10 PE=1 SV=1	8	5	8	2	7	5	0.199915	0.575707	-0.584963	0.699154	0	0	0	973
5Vs50	yeast	206	P07259	132	118	118	125	153	135	0.199942	0.575194	0.166436	0.699095	0	0	0	974
0.5Vs50	yeast	87	>sp|P00729|CBPY_YEAST Carboxypeptidase Y OS=Saccharomyces cerevisiae (strain ATCC 204508 / S288c) GN=PRC1 PE=1 SV=1	2	4	1	6	4	3	0.20011	0.575087	0.893085	0.69873	0	0	0	975
0.5Vs50	yeast	179	>sp|P07246|ADH3_YEAST Alcohol dehydrogenase 3, mitochondrial OS=Saccharomyces cerevisiae (strain ATCC 204508 / S288c) GN=ADH3 PE=1 SV=2	24	18	23	19	20	14	0.200512	0.57565	-0.294447	0.69786	0	0	0	976
0.5Vs50	yeast	797	>sp|P54838|DAK1_YEAST Dihydroxyacetone kinase 1 OS=Saccharomyces cerevisiae (strain ATCC 204508 / S288c) GN=DAK1 PE=1 SV=1	12	9	14	10	8	8	0.200692	0.575576	-0.428843	0.697471	0	0	0	977
25Vs12.5	yeast	237	P0CX25;P0CX26	4	7	6	8	5	12	0.200757	0.575175	0.556393	0.697329	0	0	0	978
25Vs12.5	yeast	333	P17891	4	3	3	2	1	2	0.200798	0.574706	-1	0.69724	0	0	0	979
5Vs50	yeast	821	Q01560	8	8	6	12	10	10	0.201453	0.575992	0.540568	0.695825	0	0	0	980
25Vs12.5	yeast	357	P21576	11	15	14	12	8	9	0.202277	0.577757	-0.463947	0.694054	0	0	0	981
0.5Vs50	yeast	346	>sp|P20107|ZRC1_YEAST Zinc/cadmium resistance protein OS=Saccharomyces cerevisiae (strain ATCC 204508 / S288c) GN=ZRC1 PE=1 SV=2	3	1	0	1	0	0	0.202783	0.578614	-2	0.692968	0	0	0	982
5Vs50	yeast	478	P32481	16	17	17	22	21	22	0.202893	0.578339	0.378512	0.692732	0	0	0	983
25Vs12.5	yeast	384	P23724	5	8	5	2	5	4	0.20316	0.57851	-0.710493	0.692162	0	0	0	984
25Vs12.5	yeast	111	P00427	9	3	6	3	3	5	0.20316	0.577923	-0.710493	0.692162	0	0	0	985
25Vs12.5	yeast	153	P04801	19	21	22	17	12	19	0.203683	0.578823	-0.369234	0.691046	0	0	0	986
5Vs50	yeast	764	P52893	4	4	3	1	2	3	0.203784	0.578523	-0.874469	0.69083	0	0	0	987
5Vs50	yeast	658	P40029	3	5	3	1	2	3	0.203784	0.577938	-0.874469	0.69083	0	0	0	988
5Vs50	yeast	922	Q12305	7	15	12	10	8	7	0.205435	0.58203	-0.443607	0.687326	0	0	0	989
25Vs12.5	yeast	753	P53111	4	1	2	0	3	0	0.205982	0.582991	-1.22239	0.686171	0	0	0	990
25Vs12.5	yeast	307	P15705	53	57	43	46	47	37	0.206413	0.583621	-0.23502	0.685264	0	0	0	991
0.5Vs50	yeast	218	>sp|P0C0W9|RL11A_YEAST 60S ribosomal protein L11-A OS=Saccharomyces cerevisiae (strain ATCC 204508 / S288c) GN=RPL11A PE=1 SV=2;>sp|Q3E757|RL11B_YEAST 60S ribosomal protein L11-B OS=Saccharomyces cerevisiae (strain ATCC 204508 / S288c) GN=RPL11B PE=1 SV=3	8	9	9	15	13	9	0.206489	0.583249	0.509014	0.685103	0	0	0	992
25Vs12.5	yeast	389	P25293	2	3	2	1	1	1	0.206529	0.582774	-1.22239	0.685019	0	0	0	993
25Vs12.5	yeast	240	P0CX33;P0CX34	2	1	4	0	1	2	0.206529	0.582188	-1.22239	0.685019	0	0	0	994
0.5Vs50	yeast	99	>sp|P00931|TRP_YEAST Tryptophan synthase OS=Saccharomyces cerevisiae (strain ATCC 204508 / S288c) GN=TRP5 PE=1 SV=1	24	34	29	16	30	27	0.206947	0.582781	-0.253119	0.68414	0	0	0	995
5Vs50	yeast	328	P17076	29	37	31	35	46	37	0.207882	0.584825	0.28273	0.682183	0	0	0	996
5Vs50	yeast	192	P06169;P16467;P26263	164	175	195	152	191	157	0.20791	0.584318	-0.0949116	0.682124	0	0	0	997
5Vs50	yeast	550	P36421	5	11	17	17	13	16	0.20895	0.586652	0.479168	0.679957	0	0	0	998
25Vs12.5	yeast	798	Q00055	15	18	15	15	10	11	0.209764	0.588347	-0.415037	0.678269	0	0	0	999
25Vs12.5	yeast	442	P31787	20	15	10	20	21	16	0.209805	0.587872	0.341037	0.678185	0	0	0	1000
5Vs50	yeast	311	P15703	12	15	16	10	14	9	0.210014	0.587871	-0.381871	0.677752	0	0	0	1001
25Vs12.5	yeast	193	P07245	26	24	22	24	19	14	0.210845	0.589609	-0.337035	0.676036	0	0	0	1002
0.5Vs50	yeast	238	>sp|P0CX47|RS11A_YEAST 40S ribosomal protein S11-A OS=Saccharomyces cerevisiae (strain ATCC 204508 / S288c) GN=RPS11A PE=1 SV=1;>sp|P0CX48|RS11B_YEAST 40S ribosomal protein S11-B OS=Saccharomyces cerevisiae (strain ATCC 204508 / S288c) GN=RPS11B PE=1 SV=1	17	11	18	10	12	14	0.210959	0.589338	-0.353637	0.675802	0	0	0	1003
25Vs12.5	yeast	733	P48589	39	42	40	33	28	40	0.21112	0.589201	-0.260652	0.675471	0	0	0	1004
5Vs50	yeast	437	P29311	36	41	49	55	43	52	0.211788	0.590477	0.251539	0.674099	0	0	0	1005
25Vs12.5	yeast	64	A6ZR27;P40047	1	1	1	5	1	1	0.211911	0.590234	1.22239	0.673846	0	0	0	1006
0.5Vs50	yeast	339	>sp|P19262|ODO2_YEAST Dihydrolipoyllysine-residue succinyltransferase component of 2-oxoglutarate dehydrogenase complex, mitochondrial OS=Saccharomyces cerevisiae (strain ATCC 204508 / S288c) GN=KGD2 PE=1 SV=2	5	9	8	12	12	8	0.21204	0.590005	0.540568	0.673583	0	0	0	1007
25Vs12.5	yeast	848	Q05911	1	2	3	5	3	3	0.212131	0.589675	0.874469	0.673395	0	0	0	1008
25Vs12.5	yeast	755	P53152	5	7	2	1	4	3	0.212657	0.590551	-0.807355	0.67232	0	0	0	1009
5Vs50	yeast	825	Q01855	7	4	5	3	3	4	0.213869	0.593327	-0.678072	0.669853	0	0	0	1010
5Vs50	yeast	50	C7GQJ1;A6ZL22;B5VE42;P38248	3	5	3	6	3	9	0.214103	0.59339	0.710493	0.669377	0	0	0	1011
0.5Vs50	yeast	868	>sp|Q05515|SVF1_YEAST Survival factor 1 OS=Saccharomyces cerevisiae (strain ATCC 204508 / S288c) GN=SVF1 PE=1 SV=1	1	1	3	3	4	3	0.214151	0.592936	1	0.669279	0	0	0	1012
0.5Vs50	yeast	917	>sp|Q12265|KPR5_YEAST Ribose-phosphate pyrophosphokinase 5 OS=Saccharomyces cerevisiae (strain ATCC 204508 / S288c) GN=PRS5 PE=1 SV=1	3	0	0	3	2	2	0.21634	0.598405	1.22239	0.664864	0	0	0	1013
0.5Vs50	yeast	319	>sp|P16861|K6PF1_YEAST 6-phosphofructokinase subunit alpha OS=Saccharomyces cerevisiae (strain ATCC 204508 / S288c) GN=PFK1 PE=1 SV=1	58	60	52	45	54	54	0.216555	0.598408	-0.152003	0.664432	0	0	0	1014
0.5Vs50	yeast	342	>sp|P19454|CSK22_YEAST Casein kinase II subunit alpha OS=Saccharomyces cerevisiae (strain ATCC 204508 / S288c) GN=CKA2 PE=1 SV=2	1	1	1	1	2	4	0.217555	0.60058	1.22239	0.662431	0	0	0	1015
0.5Vs50	yeast	86	>sp|P00724|INV2_YEAST Invertase 2 OS=Saccharomyces cerevisiae (strain ATCC 204508 / S288c) GN=SUC2 PE=1 SV=1;>sp|P10594|INV1_YEASX Invertase 1 OS=Saccharomyces cerevisiae GN=SUC1 PE=1 SV=1;>sp|P10596|INV4_YEASX Invertase 4 OS=Saccharomyces cerevisiae GN=SU	0	1	2	3	1	3	0.217555	0.599989	1.22239	0.662431	0	0	0	1016
25Vs12.5	yeast	747	P52490	6	7	6	4	3	5	0.219522	0.604819	-0.662965	0.658522	0	0	0	1017
25Vs12.5	yeast	151	P04449;P24000	16	13	10	21	15	14	0.219551	0.604305	0.358454	0.658464	0	0	0	1018
25Vs12.5	yeast	56	A6ZP47;P06634;A6ZWD3;P24784	5	5	4	5	10	6	0.220661	0.606763	0.584963	0.656275	0	0	0	1019
0.5Vs50	yeast	736	>sp|P49089|ASNS1_YEAST Asparagine synthetase [glutamine-hydrolyzing] 1 OS=Saccharomyces cerevisiae (strain ATCC 204508 / S288c) GN=ASN1 PE=1 SV=2	25	36	27	24	25	26	0.220954	0.606972	-0.230613	0.655699	0	0	0	1020
0.5Vs50	yeast	692	>sp|P41921|GSHR_YEAST Glutathione reductase OS=Saccharomyces cerevisiae (strain ATCC 204508 / S288c) GN=GLR1 PE=1 SV=2	6	8	9	8	3	5	0.221013	0.60654	-0.523562	0.655583	0	0	0	1021
0.5Vs50	yeast	439	>sp|P31383|2AAA_YEAST Protein phosphatase PP2A regulatory subunit A OS=Saccharomyces cerevisiae (strain ATCC 204508 / S288c) GN=TPD3 PE=1 SV=3	3	3	2	2	1	1	0.222153	0.609073	-1	0.653348	0	0	0	1022
0.5Vs50	yeast	863	>sp|Q04894|ADH6_YEAST NADP-dependent alcohol dehydrogenase 6 OS=Saccharomyces cerevisiae (strain ATCC 204508 / S288c) GN=ADH6 PE=1 SV=1	13	8	10	6	10	7	0.226906	0.621496	-0.430634	0.644154	0	0	0	1023
5Vs50	yeast	404	P25451	4	1	3	0	2	2	0.227424	0.622306	-1	0.643164	0	0	0	1024
5Vs50	yeast	269	P11076	4	5	3	5	1	1	0.227857	0.622883	-0.777608	0.642338	0	0	0	1025
5Vs50	yeast	143	P01095	6	2	4	2	3	2	0.227857	0.622276	-0.777608	0.642338	0	0	0	1026
25Vs12.5	yeast	167	P05694	101	77	101	82	89	77	0.228302	0.622884	-0.169925	0.641491	0	0	0	1027
0.5Vs50	yeast	751	>sp|P52490|UBC13_YEAST Ubiquitin-conjugating enzyme E2 13 OS=Saccharomyces cerevisiae (strain ATCC 204508 / S288c) GN=UBC13 PE=1 SV=1	6	4	5	9	7	7	0.228319	0.622326	0.616671	0.641457	0	0	0	1028
0.5Vs50	yeast	57	>sp|O13547|CCW14_YEAST Covalently-linked cell wall protein 14 OS=Saccharomyces cerevisiae (strain ATCC 204508 / S288c) GN=CCW14 PE=1 SV=1	16	12	12	10	9	12	0.228349	0.6218	-0.367732	0.641402	0	0	0	1029
25Vs12.5	yeast	541	P37302	22	21	17	27	22	24	0.229382	0.624008	0.282934	0.639441	0	0	0	1030
5Vs50	yeast	175	P05694	91	85	91	91	84	71	0.229391	0.623426	-0.118181	0.639424	0	0	0	1031
25Vs12.5	yeast	542	P37898	7	6	7	8	11	9	0.22957	0.623311	0.485427	0.639084	0	0	0	1032
25Vs12.5	yeast	73	A6ZT99;P38879	17	16	11	10	8	15	0.229839	0.623436	-0.415037	0.638576	0	0	0	1033
25Vs12.5	yeast	569	P38426	4	6	5	2	2	5	0.229911	0.623029	-0.736966	0.638439	0	0	0	1034
0.5Vs50	yeast	30	>sp|A6ZUM5|RSSA1_YEAS7 40S ribosomal protein S0-A OS=Saccharomyces cerevisiae (strain YJM789) GN=RPS0A PE=3 SV=1;>sp|A7A0V3|RSSA2_YEAS7 40S ribosomal protein S0-B OS=Saccharomyces cerevisiae (strain YJM789) GN=RPS0B PE=3 SV=1;>sp|B3LI22|RSSA1_YEAS1 40S rib	24	22	17	18	15	19	0.230641	0.624401	-0.27684	0.637064	0	0	0	1035
0.5Vs50	yeast	283	>sp|P14306|CPYI_YEAST Carboxypeptidase Y inhibitor OS=Saccharomyces cerevisiae (strain ATCC 204508 / S288c) GN=TFS1 PE=1 SV=2	9	7	8	6	5	6	0.230779	0.624172	-0.4975	0.636804	0	0	0	1036
0.5Vs50	yeast	427	>sp|P29509|TRXB1_YEAST Thioredoxin reductase 1 OS=Saccharomyces cerevisiae (strain ATCC 204508 / S288c) GN=TRR1 PE=1 SV=3	32	40	41	34	31	34	0.23166	0.625952	-0.190822	0.635148	0	0	0	1037
25Vs12.5	yeast	720	P47120	2	5	4	3	0	3	0.231731	0.625539	-0.874469	0.635016	0	0	0	1038
25Vs12.5	yeast	574	P38624	3	5	3	2	2	2	0.231731	0.624937	-0.874469	0.635016	0	0	0	1039
0.5Vs50	yeast	883	>sp|Q06523|YP148_YEAST Uncharacterized protein YPR148C OS=Saccharomyces cerevisiae (strain ATCC 204508 / S288c) GN=YPR148C PE=1 SV=1	3	1	1	1	1	0	0.232394	0.626123	-1.32193	0.633775	0	0	0	1040
0.5Vs50	yeast	874	>sp|Q06142|IMB1_YEAST Importin subunit beta-1 OS=Saccharomyces cerevisiae (strain ATCC 204508 / S288c) GN=KAP95 PE=1 SV=1	1	2	2	0	1	1	0.232394	0.625521	-1.32193	0.633775	0	0	0	1041
25Vs12.5	yeast	318	P16547	9	11	11	5	5	12	0.232624	0.625541	-0.494765	0.633345	0	0	0	1042
0.5Vs50	yeast	896	>sp|Q08732|HRK1_YEAST Serine/threonine-protein kinase HRK1 OS=Saccharomyces cerevisiae (strain ATCC 204508 / S288c) GN=HRK1 PE=1 SV=1	1	0	0	0	0	0	0.233642	0.627676	-0.415037	0.631449	0	0	0	1043
0.5Vs50	yeast	884	>sp|Q06705|CSR1_YEAST Phosphatidylinositol transfer protein CSR1 OS=Saccharomyces cerevisiae (strain ATCC 204508 / S288c) GN=CSR1 PE=1 SV=1	0	1	0	0	0	0	0.233642	0.627074	-0.415037	0.631449	0	0	0	1044
0.5Vs50	yeast	861	>sp|Q04792|DCE_YEAST Glutamate decarboxylase OS=Saccharomyces cerevisiae (strain ATCC 204508 / S288c) GN=GAD1 PE=1 SV=1	1	0	0	0	0	0	0.233642	0.626474	-0.415037	0.631449	0	0	0	1045
0.5Vs50	yeast	846	>sp|Q03677|MTND_YEAST 1,2-dihydroxy-3-keto-5-methylthiopentene dioxygenase OS=Saccharomyces cerevisiae (strain ATCC 204508 / S288c) GN=ADI1 PE=1 SV=1	0	1	0	0	0	0	0.233642	0.625875	-0.415037	0.631449	0	0	0	1046
0.5Vs50	yeast	783	>sp|P53633|PRA1_YEAST Prenylated Rab acceptor 1 OS=Saccharomyces cerevisiae (strain ATCC 204508 / S288c) GN=YIP3 PE=1 SV=2	1	0	0	0	0	0	0.233642	0.625278	-0.415037	0.631449	0	0	0	1047
0.5Vs50	yeast	766	>sp|P53228|TAL2_YEAST Transaldolase NQM1 OS=Saccharomyces cerevisiae (strain ATCC 204508 / S288c) GN=NQM1 PE=1 SV=1	0	0	1	0	0	0	0.233642	0.624681	-0.415037	0.631449	0	0	0	1048
0.5Vs50	yeast	745	>sp|P50089|YG51_YEAST Uncharacterized protein YGR237C OS=Saccharomyces cerevisiae (strain ATCC 204508 / S288c) GN=YGR237C PE=1 SV=1	0	0	1	0	0	0	0.233642	0.624085	-0.415037	0.631449	0	0	0	1049
0.5Vs50	yeast	699	>sp|P43582|WWM1_YEAST WW domain-containing protein WWM1 OS=Saccharomyces cerevisiae (strain ATCC 204508 / S288c) GN=WWM1 PE=1 SV=1	1	0	0	0	0	0	0.233642	0.623491	-0.415037	0.631449	0	0	0	1050
0.5Vs50	yeast	689	>sp|P41818|GLC8_YEAST Protein GLC8 OS=Saccharomyces cerevisiae (strain ATCC 204508 / S288c) GN=GLC8 PE=1 SV=1	0	0	1	0	0	0	0.233642	0.622898	-0.415037	0.631449	0	0	0	1051
0.5Vs50	yeast	650	>sp|P40089|LSM5_YEAST U6 snRNA-associated Sm-like protein LSm5 OS=Saccharomyces cerevisiae (strain ATCC 204508 / S288c) GN=LSM5 PE=1 SV=1	1	0	0	0	0	0	0.233642	0.622306	-0.415037	0.631449	0	0	0	1052
0.5Vs50	yeast	648	>sp|P40084|RTR1_YEAST RNA polymerase II subunit B1 CTD phosphatase RTR1 OS=Saccharomyces cerevisiae (strain ATCC 204508 / S288c) GN=RTR1 PE=1 SV=1	1	0	0	0	0	0	0.233642	0.621715	-0.415037	0.631449	0	0	0	1053
0.5Vs50	yeast	553	>sp|P38067|UGA2_YEAST Succinate-semialdehyde dehydrogenase [NADP(+)] OS=Saccharomyces cerevisiae (strain ATCC 204508 / S288c) GN=UGA2 PE=1 SV=2	1	0	0	0	0	0	0.233642	0.621125	-0.415037	0.631449	0	0	0	1054
0.5Vs50	yeast	541	>sp|P36154|AIM29_YEAST Altered inheritance rate of mitochondria protein 29 OS=Saccharomyces cerevisiae (strain ATCC 204508 / S288c) GN=AIM29 PE=1 SV=1	1	0	0	0	0	0	0.233642	0.620536	-0.415037	0.631449	0	0	0	1055
0.5Vs50	yeast	538	>sp|P36124|SET3_YEAST SET domain-containing protein 3 OS=Saccharomyces cerevisiae (strain ATCC 204508 / S288c) GN=SET3 PE=1 SV=1	0	0	1	0	0	0	0.233642	0.619949	-0.415037	0.631449	0	0	0	1056
0.5Vs50	yeast	514	>sp|P34087|RPB7_YEAST DNA-directed RNA polymerase II subunit RPB7 OS=Saccharomyces cerevisiae (strain ATCC 204508 / S288c) GN=RPB7 PE=1 SV=1	0	1	0	0	0	0	0.233642	0.619362	-0.415037	0.631449	0	0	0	1057
0.5Vs50	yeast	491	>sp|P32774|T2AG_YEAST Transcription initiation factor IIA subunit 2 OS=Saccharomyces cerevisiae (strain ATCC 204508 / S288c) GN=TOA2 PE=1 SV=1	1	0	0	0	0	0	0.233642	0.618777	-0.415037	0.631449	0	0	0	1058
0.5Vs50	yeast	435	>sp|P30902|ATP7_YEAST ATP synthase subunit d, mitochondrial OS=Saccharomyces cerevisiae (strain ATCC 204508 / S288c) GN=ATP7 PE=1 SV=2	1	0	0	0	0	0	0.233642	0.618192	-0.415037	0.631449	0	0	0	1059
0.5Vs50	yeast	419	>sp|P28274|URA7_YEAST CTP synthase 1 OS=Saccharomyces cerevisiae (strain ATCC 204508 / S288c) GN=URA7 PE=1 SV=2	1	0	0	0	0	0	0.233642	0.617609	-0.415037	0.631449	0	0	0	1060
0.5Vs50	yeast	204	>sp|P08679|CISY2_YEAST Citrate synthase, peroxisomal OS=Saccharomyces cerevisiae (strain ATCC 204508 / S288c) GN=CIT2 PE=1 SV=1	0	1	0	0	0	0	0.233642	0.617027	-0.415037	0.631449	0	0	0	1061
0.5Vs50	yeast	76	>sp|P00424|COX5A_YEAST Cytochrome c oxidase polypeptide 5A, mitochondrial OS=Saccharomyces cerevisiae (strain ATCC 204508 / S288c) GN=COX5A PE=1 SV=1;>sp|P00425|COX5B_YEAST Cytochrome c oxidase polypeptide 5B, mitochondrial OS=Saccharomyces cerevisiae (str	1	0	0	0	0	0	0.233642	0.616446	-0.415037	0.631449	0	0	0	1062
0.5Vs50	yeast	36	>sp|A6ZYC3|TRM82_YEAS7 tRNA (guanine-N(7)-)-methyltransferase subunit TRM82 OS=Saccharomyces cerevisiae (strain YJM789) GN=TRM82 PE=3 SV=1;>sp|B3LGB9|TRM82_YEAS1 tRNA (guanine-N(7)-)-methyltransferase subunit TRM82 OS=Saccharomyces cerevisiae (strain RM11-	0	1	0	0	0	0	0.233642	0.615866	-0.415037	0.631449	0	0	0	1063
0.5Vs50	yeast	1	>sp|A6ZKL2|AMPM2_YEAS7 Methionine aminopeptidase 2 OS=Saccharomyces cerevisiae (strain YJM789) GN=MAP2 PE=3 SV=1;>sp|B3LNM2|AMPM2_YEAS1 Methionine aminopeptidase 2 OS=Saccharomyces cerevisiae (strain RM11-1a) GN=MAP2 PE=3 SV=1;>sp|B5VDQ0|AMPM2_YEAS6 Methio	1	0	0	0	0	0	0.233642	0.615287	-0.415037	0.631449	0	0	0	1064
0.5Vs50	yeast	215	>sp|P0C0T4|RS25B_YEAST 40S ribosomal protein S25-B OS=Saccharomyces cerevisiae (strain ATCC 204508 / S288c) GN=RPS25B PE=1 SV=1;>sp|Q3E792|RS25A_YEAST 40S ribosomal protein S25-A OS=Saccharomyces cerevisiae (strain ATCC 204508 / S288c) GN=RPS25A PE=1 SV=1	11	7	14	8	11	5	0.233751	0.614997	-0.415037	0.631246	0	0	0	1065
25Vs12.5	yeast	776	P53599	1	1	2	3	3	2	0.234975	0.617636	1	0.628978	0	0	0	1066
5Vs50	yeast	949	Q99383	0	0	1	0	0	0	0.23499	0.617097	-0.415037	0.62895	0	0	0	1067
5Vs50	yeast	862	Q04792	0	1	0	0	0	0	0.23499	0.616519	-0.415037	0.62895	0	0	0	1068
5Vs50	yeast	854	Q04336	0	1	0	0	0	0	0.23499	0.615943	-0.415037	0.62895	0	0	0	1069
5Vs50	yeast	829	Q02209	0	1	0	0	0	0	0.23499	0.615367	-0.415037	0.62895	0	0	0	1070
5Vs50	yeast	798	P53860	0	0	1	0	0	0	0.23499	0.614792	-0.415037	0.62895	0	0	0	1071
5Vs50	yeast	652	P39958	0	0	1	0	0	0	0.23499	0.614219	-0.415037	0.62895	0	0	0	1072
5Vs50	yeast	627	P38986	0	0	1	0	0	0	0.23499	0.613646	-0.415037	0.62895	0	0	0	1073
5Vs50	yeast	533	P35197	1	0	0	0	0	0	0.23499	0.613075	-0.415037	0.62895	0	0	0	1074
5Vs50	yeast	523	P33892	0	1	0	0	0	0	0.23499	0.612505	-0.415037	0.62895	0	0	0	1075
5Vs50	yeast	505	P32897	0	0	1	0	0	0	0.23499	0.611936	-0.415037	0.62895	0	0	0	1076
5Vs50	yeast	504	P32895	1	0	0	0	0	0	0.23499	0.611367	-0.415037	0.62895	0	0	0	1077
5Vs50	yeast	426	P27999	1	0	0	0	0	0	0.23499	0.6108	-0.415037	0.62895	0	0	0	1078
5Vs50	yeast	410	P25631	0	0	1	0	0	0	0.23499	0.610234	-0.415037	0.62895	0	0	0	1079
5Vs50	yeast	375	P22336	0	1	0	0	0	0	0.23499	0.609669	-0.415037	0.62895	0	0	0	1080
5Vs50	yeast	359	P21264	0	1	0	0	0	0	0.23499	0.609105	-0.415037	0.62895	0	0	0	1081
5Vs50	yeast	282	P12904	0	0	1	0	0	0	0.23499	0.608542	-0.415037	0.62895	0	0	0	1082
5Vs50	yeast	83	A6ZY20;Q12355	1	0	0	0	0	0	0.23499	0.60798	-0.415037	0.62895	0	0	0	1083
5Vs50	yeast	49	A6ZKR5;B3LNH0;C7GND0;C8Z3W4;P38199	0	1	0	0	0	0	0.23499	0.607419	-0.415037	0.62895	0	0	0	1084
25Vs12.5	yeast	263	P11076	8	6	6	7	2	4	0.235156	0.607288	-0.621488	0.628644	0	0	0	1085
5Vs50	yeast	296	P14832	28	37	36	26	29	32	0.23527	0.607022	-0.215268	0.628434	0	0	0	1086
25Vs12.5	yeast	65	A6ZRM0;B3LP64;B5VQJ1;C7GPD7;C8ZG13;P80210	7	8	12	13	10	13	0.235465	0.606968	0.415037	0.628073	0	0	0	1087
5Vs50	yeast	946	Q6Q547	1	2	2	1	0	1	0.236515	0.609114	-1.32193	0.626141	0	0	0	1088
5Vs50	yeast	710	P42945	2	2	1	1	1	0	0.236515	0.608555	-1.32193	0.626141	0	0	0	1089
5Vs50	yeast	497	P32771	1	3	1	1	1	0	0.236515	0.607996	-1.32193	0.626141	0	0	0	1090
5Vs50	yeast	315	P15891	31	23	32	29	23	21	0.236606	0.607673	-0.23644	0.625973	0	0	0	1091
25Vs12.5	yeast	919	Q99190	0	0	0	0	0	1	0.23689	0.607845	0.415037	0.625453	0	0	0	1092
25Vs12.5	yeast	915	Q3E772	0	0	0	0	0	1	0.23689	0.607289	0.415037	0.625453	0	0	0	1093
25Vs12.5	yeast	759	P53199	0	0	0	0	1	0	0.23689	0.606734	0.415037	0.625453	0	0	0	1094
25Vs12.5	yeast	727	P47169	0	0	0	0	1	0	0.23689	0.60618	0.415037	0.625453	0	0	0	1095
25Vs12.5	yeast	624	P39721	0	0	0	0	1	0	0.23689	0.605627	0.415037	0.625453	0	0	0	1096
25Vs12.5	yeast	555	P38143	0	0	0	0	1	0	0.23689	0.605075	0.415037	0.625453	0	0	0	1097
25Vs12.5	yeast	520	P35180	0	0	0	0	1	0	0.23689	0.604523	0.415037	0.625453	0	0	0	1098
25Vs12.5	yeast	490	P32799	0	0	0	0	0	1	0.23689	0.603973	0.415037	0.625453	0	0	0	1099
25Vs12.5	yeast	470	P32501	0	0	0	0	1	0	0.23689	0.603424	0.415037	0.625453	0	0	0	1100
25Vs12.5	yeast	435	P30902	0	0	0	1	0	0	0.23689	0.602876	0.415037	0.625453	0	0	0	1101
25Vs12.5	yeast	433	P30657	0	0	0	0	0	1	0.23689	0.602329	0.415037	0.625453	0	0	0	1102
25Vs12.5	yeast	344	P19524	0	0	0	0	1	0	0.23689	0.601783	0.415037	0.625453	0	0	0	1103
25Vs12.5	yeast	219	P09201	0	0	0	0	0	1	0.23689	0.601238	0.415037	0.625453	0	0	0	1104
25Vs12.5	yeast	185	P06244	0	0	0	1	0	0	0.23689	0.600694	0.415037	0.625453	0	0	0	1105
25Vs12.5	yeast	147	P04046	0	0	0	0	1	0	0.23689	0.600151	0.415037	0.625453	0	0	0	1106
25Vs12.5	yeast	115	P00546	0	0	0	1	0	0	0.23689	0.599609	0.415037	0.625453	0	0	0	1107
25Vs12.5	yeast	49	A6ZKR5;B3LNH0;C7GND0;C8Z3W4;P38199	0	0	0	0	1	0	0.23689	0.599067	0.415037	0.625453	0	0	0	1108
25Vs12.5	yeast	183	P06169;P16467;P26263;Q07471	174	188	191	176	169	163	0.237037	0.598898	-0.122451	0.625184	0	0	0	1109
25Vs12.5	yeast	905	Q12449	17	17	19	17	13	11	0.23851	0.602077	-0.370368	0.622493	0	0	0	1110
5Vs50	yeast	279	P12688;P18961	8	10	6	5	6	6	0.240929	0.607637	-0.4975	0.61811	0	0	0	1111
25Vs12.5	yeast	730	P47912	0	1	0	0	0	0	0.24118	0.60772	-0.415037	0.617659	0	0	0	1112
25Vs12.5	yeast	722	P47123	0	0	1	0	0	0	0.24118	0.607174	-0.415037	0.617659	0	0	0	1113
25Vs12.5	yeast	714	P47064	0	1	0	0	0	0	0.24118	0.606629	-0.415037	0.617659	0	0	0	1114
25Vs12.5	yeast	701	P43598	0	0	1	0	0	0	0.24118	0.606085	-0.415037	0.617659	0	0	0	1115
25Vs12.5	yeast	696	P43582	1	0	0	0	0	0	0.24118	0.605542	-0.415037	0.617659	0	0	0	1116
25Vs12.5	yeast	690	P42826	0	0	1	0	0	0	0.24118	0.605	-0.415037	0.617659	0	0	0	1117
25Vs12.5	yeast	658	P40422	1	0	0	0	0	0	0.24118	0.604459	-0.415037	0.617659	0	0	0	1118
25Vs12.5	yeast	444	P32179	0	0	1	0	0	0	0.24118	0.603919	-0.415037	0.617659	0	0	0	1119
25Vs12.5	yeast	394	P25375	0	1	0	0	0	0	0.24118	0.60338	-0.415037	0.617659	0	0	0	1120
25Vs12.5	yeast	377	P23287	1	0	0	0	0	0	0.24118	0.602841	-0.415037	0.617659	0	0	0	1121
25Vs12.5	yeast	428	P29509;P38816	38	38	35	30	26	37	0.241185	0.602316	-0.255257	0.617651	0	0	0	1122
5Vs50	yeast	528	P34227	11	15	9	14	6	6	0.242077	0.604006	-0.428843	0.616047	0	0	0	1123
0.5Vs50	yeast	760	>sp|P53152|MMS2_YEAST Ubiquitin-conjugating enzyme variant MMS2 OS=Saccharomyces cerevisiae (strain ATCC 204508 / S288c) GN=MMS2 PE=1 SV=1	3	5	5	4	3	1	0.242222	0.603831	-0.70044	0.615787	0	0	0	1124
0.5Vs50	yeast	468	>sp|P32473|ODPB_YEAST Pyruvate dehydrogenase E1 component subunit beta, mitochondrial OS=Saccharomyces cerevisiae (strain ATCC 204508 / S288c) GN=PDB1 PE=1 SV=2	4	4	5	3	4	1	0.242222	0.603294	-0.70044	0.615787	0	0	0	1125
0.5Vs50	yeast	383	>sp|P23776|EXG1_YEAST Glucan 1,3-beta-glucosidase I/II OS=Saccharomyces cerevisiae (strain ATCC 204508 / S288c) GN=EXG1 PE=1 SV=1	6	4	3	4	2	2	0.242222	0.602758	-0.70044	0.615787	0	0	0	1126
0.5Vs50	yeast	32	>sp|A6ZWL1|NACB1_YEAS7 Nascent polypeptide-associated complex subunit beta-1 OS=Saccharomyces cerevisiae (strain YJM789) GN=EGD1 PE=3 SV=1;>sp|Q02642|NACB1_YEAST Nascent polypeptide-associated complex subunit beta-1 OS=Saccharomyces cerevisiae (strain ATCC	6	4	3	2	1	5	0.242222	0.602223	-0.70044	0.615787	0	0	0	1127
0.5Vs50	yeast	11	>sp|A6ZP47|DED1_YEAS7 ATP-dependent RNA helicase DED1 OS=Saccharomyces cerevisiae (strain YJM789) GN=DED1 PE=3 SV=1;>sp|P06634|DED1_YEAST ATP-dependent RNA helicase DED1 OS=Saccharomyces cerevisiae (strain ATCC 204508 / S288c) GN=DED1 PE=1 SV=2	4	5	4	1	3	4	0.242222	0.601689	-0.70044	0.615787	0	0	0	1128
25Vs12.5	yeast	458	P32447	0	2	0	2	2	1	0.242389	0.601572	1.32193	0.615487	0	0	0	1129
25Vs12.5	yeast	792	P54885	7	10	9	7	8	3	0.242879	0.602253	-0.530515	0.61461	0	0	0	1130
5Vs50	yeast	883	Q06449	0	0	0	0	1	0	0.243105	0.602281	0.415037	0.614206	0	0	0	1131
5Vs50	yeast	878	Q06160	0	0	0	1	0	0	0.243105	0.601749	0.415037	0.614206	0	0	0	1132
5Vs50	yeast	844	Q03655	0	0	0	0	1	0	0.243105	0.601218	0.415037	0.614206	0	0	0	1133
5Vs50	yeast	842	Q03262	0	0	0	0	0	1	0.243105	0.600688	0.415037	0.614206	0	0	0	1134
5Vs50	yeast	834	Q02785	0	0	0	0	1	0	0.243105	0.600158	0.415037	0.614206	0	0	0	1135
5Vs50	yeast	801	P53900	0	0	0	0	0	1	0.243105	0.59963	0.415037	0.614206	0	0	0	1136
5Vs50	yeast	787	P53332	0	0	0	0	1	0	0.243105	0.599103	0.415037	0.614206	0	0	0	1137
5Vs50	yeast	616	P38836	0	0	0	1	0	0	0.243105	0.598576	0.415037	0.614206	0	0	0	1138
5Vs50	yeast	506	P32908	0	0	0	0	0	1	0.243105	0.598051	0.415037	0.614206	0	0	0	1139
5Vs50	yeast	406	P25572	0	0	0	1	0	0	0.243105	0.597526	0.415037	0.614206	0	0	0	1140
5Vs50	yeast	299	P14907	0	0	0	0	1	0	0.243105	0.597002	0.415037	0.614206	0	0	0	1141
5Vs50	yeast	139	P00937	0	0	0	0	0	1	0.243105	0.59648	0.415037	0.614206	0	0	0	1142
5Vs50	yeast	109	O74700	0	0	0	0	0	1	0.243105	0.595958	0.415037	0.614206	0	0	0	1143
5Vs50	yeast	77	A6ZV85;P53261	0	0	0	0	1	0	0.243105	0.595437	0.415037	0.614206	0	0	0	1144
5Vs50	yeast	56	A6ZP43;Q08601	0	0	0	0	1	0	0.243105	0.594917	0.415037	0.614206	0	0	0	1145
0.5Vs50	yeast	256	>sp|P10963|PCKA_YEAST Phosphoenolpyruvate carboxykinase [ATP] OS=Saccharomyces cerevisiae (strain ATCC 204508 / S288c) GN=PCK1 PE=1 SV=2	48	48	51	42	50	40	0.243147	0.5945	-0.155278	0.614132	0	0	0	1146
0.5Vs50	yeast	880	>sp|Q06449|PIN3_YEAST [PSI+] inducibility protein 3 OS=Saccharomyces cerevisiae (strain ATCC 204508 / S288c) GN=PIN3 PE=1 SV=1	0	0	0	0	1	0	0.24448	0.59724	0.415037	0.611756	0	0	0	1147
0.5Vs50	yeast	843	>sp|Q03262|PGM3_YEAST Phosphoglucomutase-3 OS=Saccharomyces cerevisiae (strain ATCC 204508 / S288c) GN=PGM3 PE=1 SV=1	0	0	0	0	0	1	0.24448	0.596719	0.415037	0.611756	0	0	0	1148
0.5Vs50	yeast	834	>sp|Q02785|PDR12_YEAST ATP-dependent permease PDR12 OS=Saccharomyces cerevisiae (strain ATCC 204508 / S288c) GN=PDR12 PE=1 SV=1	0	0	0	0	1	0	0.24448	0.5962	0.415037	0.611756	0	0	0	1149
0.5Vs50	yeast	777	>sp|P53332|COAD_YEAST Phosphopantetheine adenylyltransferase OS=Saccharomyces cerevisiae (strain ATCC 204508 / S288c) GN=CAB4 PE=1 SV=1	0	0	0	0	1	0	0.24448	0.595682	0.415037	0.611756	0	0	0	1150
0.5Vs50	yeast	622	>sp|P39107|MNN9_YEAST Mannan polymerase complexes subunit MNN9 OS=Saccharomyces cerevisiae (strain ATCC 204508 / S288c) GN=MNN9 PE=1 SV=3	0	0	0	1	0	0	0.24448	0.595164	0.415037	0.611756	0	0	0	1151
0.5Vs50	yeast	612	>sp|P38988|GGC1_YEAST Mitochondrial GTP/GDP carrier protein 1 OS=Saccharomyces cerevisiae (strain ATCC 204508 / S288c) GN=GGC1 PE=1 SV=1	0	0	0	0	1	0	0.24448	0.594647	0.415037	0.611756	0	0	0	1152
0.5Vs50	yeast	552	>sp|P38066|RIB1_YEAST GTP cyclohydrolase-2 OS=Saccharomyces cerevisiae (strain ATCC 204508 / S288c) GN=RIB1 PE=1 SV=2	0	0	0	1	0	0	0.24448	0.594132	0.415037	0.611756	0	0	0	1153
0.5Vs50	yeast	537	>sp|P36070|RRN3_YEAST RNA polymerase I-specific transcription initiation factor RRN3 OS=Saccharomyces cerevisiae (strain ATCC 204508 / S288c) GN=RRN3 PE=1 SV=1	0	0	0	1	0	0	0.24448	0.593617	0.415037	0.611756	0	0	0	1154
0.5Vs50	yeast	355	>sp|P21734|UBC1_YEAST Ubiquitin-conjugating enzyme E2 1 OS=Saccharomyces cerevisiae (strain ATCC 204508 / S288c) GN=UBC1 PE=1 SV=1	0	0	0	0	0	1	0.24448	0.593103	0.415037	0.611756	0	0	0	1155
0.5Vs50	yeast	290	>sp|P14907|NSP1_YEAST Nucleoporin NSP1 OS=Saccharomyces cerevisiae (strain ATCC 204508 / S288c) GN=NSP1 PE=1 SV=1	0	0	0	0	1	0	0.24448	0.59259	0.415037	0.611756	0	0	0	1156
0.5Vs50	yeast	100	>sp|P00937|TRPG_YEAST Anthranilate synthase component 2 OS=Saccharomyces cerevisiae (strain ATCC 204508 / S288c) GN=TRP3 PE=1 SV=2	0	0	0	0	0	1	0.24448	0.592078	0.415037	0.611756	0	0	0	1157
0.5Vs50	yeast	45	>sp|B5VMH6|SA190_YEAS6 SIT4-associating protein SAP190 OS=Saccharomyces cerevisiae (strain AWRI1631) GN=SAP190 PE=3 SV=1;>sp|C8ZCJ2|SA190_YEAS8 SIT4-associating protein SAP190 OS=Saccharomyces cerevisiae (strain Lalvin EC1118 / Prise de mousse) GN=SAP190 P	0	0	0	0	0	1	0.24448	0.591566	0.415037	0.611756	0	0	0	1158
0.5Vs50	yeast	10	>sp|A6ZP43|MCA1_YEAS7 Metacaspase-1 OS=Saccharomyces cerevisiae (strain YJM789) GN=MCA1 PE=3 SV=2;>sp|Q08601|MCA1_YEAST Metacaspase-1 OS=Saccharomyces cerevisiae (strain ATCC 204508 / S288c) GN=MCA1 PE=1 SV=2	0	0	0	0	1	0	0.24448	0.591056	0.415037	0.611756	0	0	0	1159
5Vs50	yeast	88	A7A0V3;B3LT19;P46654;A6ZUM5;B3LI22;P32905	24	19	19	18	15	18	0.244607	0.590854	-0.281771	0.61153	0	0	0	1160
5Vs50	yeast	54	A6ZN26;P32497	14	16	21	11	18	12	0.246476	0.594855	-0.314873	0.608225	0	0	0	1161
5Vs50	yeast	134	P00899	14	16	11	11	9	12	0.247119	0.595893	-0.357552	0.607093	0	0	0	1162
5Vs50	yeast	378	P22768	25	25	26	22	22	20	0.247142	0.595435	-0.247928	0.607054	0	0	0	1163
0.5Vs50	yeast	29	>sp|A6ZT99|NACA_YEAS7 Nascent polypeptide-associated complex subunit alpha OS=Saccharomyces cerevisiae (strain YJM789) GN=EGD2 PE=3 SV=1;>sp|P38879|NACA_YEAST Nascent polypeptide-associated complex subunit alpha OS=Saccharomyces cerevisiae (strain ATCC 204	14	16	14	10	14	11	0.247596	0.596016	-0.330149	0.606257	0	0	0	1164
25Vs12.5	yeast	316	P16474	20	23	27	28	38	20	0.249181	0.599318	0.296982	0.603485	0	0	0	1165
5Vs50	yeast	925	Q12329	8	2	5	1	3	5	0.24925	0.59897	-0.736966	0.603364	0	0	0	1166
0.5Vs50	yeast	557	>sp|P38077|ATPG_YEAST ATP synthase subunit gamma, mitochondrial OS=Saccharomyces cerevisiae (strain ATCC 204508 / S288c) GN=ATP3 PE=1 SV=1	8	7	6	9	9	12	0.250147	0.600611	0.514573	0.601804	0	0	0	1167
25Vs12.5	yeast	341	P19358	3	4	9	4	3	3	0.250208	0.600243	-0.678072	0.601699	0	0	0	1168
5Vs50	yeast	379	P22803	18	12	12	10	10	13	0.252395	0.604971	-0.347923	0.597919	0	0	0	1169
25Vs12.5	yeast	902	Q12428	1	3	4	1	2	1	0.252539	0.604798	-1	0.597672	0	0	0	1170
5Vs50	yeast	186	P05756	32	32	30	28	23	30	0.253196	0.605854	-0.214739	0.596543	0	0	0	1171
0.5Vs50	yeast	434	>sp|P30822|XPO1_YEAST Exportin-1 OS=Saccharomyces cerevisiae (strain ATCC 204508 / S288c) GN=CRM1 PE=1 SV=1	2	4	1	4	0	0	0.253997	0.607252	-0.807355	0.595171	0	0	0	1172
25Vs12.5	yeast	242	P0CX37;P0CX38	34	43	39	40	26	32	0.254297	0.607451	-0.243271	0.594659	0	0	0	1173
0.5Vs50	yeast	792	>sp|P53912|YNN4_YEAST Uncharacterized protein YNL134C OS=Saccharomyces cerevisiae (strain ATCC 204508 / S288c) GN=YNL134C PE=1 SV=1	26	23	23	22	18	21	0.254465	0.607334	-0.239188	0.594373	0	0	0	1174
0.5Vs50	yeast	585	>sp|P38701|RS20_YEAST 40S ribosomal protein S20 OS=Saccharomyces cerevisiae (strain ATCC 204508 / S288c) GN=RPS20 PE=1 SV=3	20	20	18	16	15	17	0.255437	0.609136	-0.273018	0.592716	0	0	0	1175
5Vs50	yeast	234	P0C0W1;Q3E7Y3	9	8	11	9	13	16	0.255695	0.609233	0.440573	0.592278	0	0	0	1176
25Vs12.5	yeast	692	P42943	1	2	2	1	1	0	0.255922	0.609255	-1.32193	0.591893	0	0	0	1177
0.5Vs50	yeast	700	>sp|P43585|VTC2_YEAST Vacuolar transporter chaperone 2 OS=Saccharomyces cerevisiae (strain ATCC 204508 / S288c) GN=VTC2 PE=1 SV=1	4	4	1	0	2	3	0.255925	0.608744	-0.847997	0.591888	0	0	0	1178
0.5Vs50	yeast	678	>sp|P40991|NOP2_YEAST Putative ribosomal RNA methyltransferase Nop2 OS=Saccharomyces cerevisiae (strain ATCC 204508 / S288c) GN=NOP2 PE=1 SV=1	4	4	1	2	1	2	0.255925	0.608228	-0.847997	0.591888	0	0	0	1179
0.5Vs50	yeast	442	>sp|P31688|TPS2_YEAST Trehalose-phosphatase OS=Saccharomyces cerevisiae (strain ATCC 204508 / S288c) GN=TPS2 PE=1 SV=3	3	3	3	1	3	1	0.255925	0.607712	-0.847997	0.591888	0	0	0	1180
0.5Vs50	yeast	891	>sp|Q08193|GAS5_YEAST 1,3-beta-glucanosyltransferase GAS5 OS=Saccharomyces cerevisiae (strain ATCC 204508 / S288c) GN=GAS5 PE=1 SV=1	9	9	9	5	7	8	0.257333	0.610539	-0.432959	0.589505	0	0	0	1181
5Vs50	yeast	728	P46990	18	20	16	12	17	15	0.258434	0.612634	-0.295456	0.58765	0	0	0	1182
0.5Vs50	yeast	388	>sp|P25294|SIS1_YEAST Protein SIS1 OS=Saccharomyces cerevisiae (strain ATCC 204508 / S288c) GN=SIS1 PE=1 SV=1	11	14	11	10	10	8	0.258681	0.6127	-0.36257	0.587236	0	0	0	1183
25Vs12.5	yeast	225	P09938	25	19	31	17	19	25	0.25929	0.613624	-0.298081	0.586214	0	0	0	1184
25Vs12.5	yeast	822	Q03558	59	45	45	56	59	52	0.259625	0.613897	0.164536	0.585654	0	0	0	1185
25Vs12.5	yeast	539	P37292	13	13	13	16	21	12	0.259738	0.613649	0.329308	0.585464	0	0	0	1186
5Vs50	yeast	641	P39522	8	8	10	5	6	8	0.260132	0.61406	-0.452512	0.584807	0	0	0	1187
0.5Vs50	yeast	920	>sp|Q12306|SMT3_YEAST Ubiquitin-like protein SMT3 OS=Saccharomyces cerevisiae (strain ATCC 204508 / S288c) GN=SMT3 PE=1 SV=1	8	7	5	3	6	5	0.260614	0.614681	-0.514573	0.584002	0	0	0	1188
5Vs50	yeast	931	Q12428	0	2	2	4	3	1	0.260654	0.614258	1	0.583936	0	0	0	1189
5Vs50	yeast	749	P48836	2	2	0	2	3	3	0.260654	0.613741	1	0.583936	0	0	0	1190
5Vs50	yeast	248	P0CX37;P0CX38	26	38	34	26	27	32	0.260814	0.613602	-0.205319	0.58367	0	0	0	1191
0.5Vs50	yeast	408	>sp|P26783|RS5_YEAST 40S ribosomal protein S5 OS=Saccharomyces cerevisiae (strain ATCC 204508 / S288c) GN=RPS5 PE=1 SV=3	17	22	21	12	23	15	0.261669	0.615097	-0.263034	0.582248	0	0	0	1192
5Vs50	yeast	832	Q02725	3	5	2	4	6	6	0.262112	0.615623	0.678072	0.581513	0	0	0	1193
5Vs50	yeast	633	P39073	0	0	2	2	2	1	0.262118	0.615121	1.32193	0.581503	0	0	0	1194
5Vs50	yeast	223	P08417	22	21	25	21	22	14	0.263102	0.616913	-0.254573	0.579876	0	0	0	1195
5Vs50	yeast	805	P53981	4	2	0	0	2	0	0.263229	0.616695	-1.58496	0.579666	0	0	0	1196
5Vs50	yeast	485	P32582	25	26	32	20	28	23	0.264006	0.618	-0.225292	0.578386	0	0	0	1197
0.5Vs50	yeast	561	>sp|P38137|FAT2_YEAST Peroxisomal-coenzyme A synthetase OS=Saccharomyces cerevisiae (strain ATCC 204508 / S288c) GN=PCS60 PE=1 SV=1	12	13	12	13	7	9	0.264359	0.618308	-0.351472	0.577806	0	0	0	1198
0.5Vs50	yeast	862	>sp|Q04869|YM94_YEAST Uncharacterized protein YMR315W OS=Saccharomyces cerevisiae (strain ATCC 204508 / S288c) GN=YMR315W PE=1 SV=1	1	2	1	2	1	5	0.266538	0.622885	1	0.574241	0	0	0	1199
25Vs12.5	yeast	641	P40037	7	6	4	6	2	3	0.26911	0.628373	-0.628031	0.57007	0	0	0	1200
25Vs12.5	yeast	224	P09733;P09734	6	8	3	3	4	4	0.26911	0.627849	-0.628031	0.57007	0	0	0	1201
5Vs50	yeast	601	P38717	6	4	4	2	5	2	0.269549	0.62835	-0.63743	0.569362	0	0	0	1202
0.5Vs50	yeast	633	>sp|P39935|IF4F1_YEAST Eukaryotic initiation factor 4F subunit p150 OS=Saccharomyces cerevisiae (strain ATCC 204508 / S288c) GN=TIF4631 PE=1 SV=2	7	6	5	8	11	7	0.269634	0.628024	0.530515	0.569226	0	0	0	1203
25Vs12.5	yeast	295	P15019	25	30	33	26	21	26	0.269706	0.627672	-0.269607	0.569109	0	0	0	1204
5Vs50	yeast	450	P31412	1	3	3	4	3	5	0.270414	0.628798	0.777608	0.56797	0	0	0	1205
5Vs50	yeast	144	P01098	1	4	2	4	4	4	0.270414	0.628276	0.777608	0.56797	0	0	0	1206
5Vs50	yeast	753	P49435	7	6	7	4	5	5	0.270656	0.628317	-0.514573	0.567582	0	0	0	1207
5Vs50	yeast	66	A6ZRK4;B3LP78;B5VQH0;C7GPC1;C8ZFZ7;Q01532	9	6	5	6	6	2	0.270656	0.627797	-0.514573	0.567582	0	0	0	1208
25Vs12.5	yeast	828	Q04178	3	1	1	3	4	2	0.27127	0.628699	0.847997	0.566599	0	0	0	1209
5Vs50	yeast	268	P10963	50	49	48	42	50	40	0.271363	0.628396	-0.155278	0.56645	0	0	0	1210
25Vs12.5	yeast	888	Q12230	20	22	21	27	23	25	0.272516	0.630545	0.251539	0.564608	0	0	0	1211
0.5Vs50	yeast	160	>sp|P05755|RS9B_YEAST 40S ribosomal protein S9-B OS=Saccharomyces cerevisiae (strain ATCC 204508 / S288c) GN=RPS9B PE=1 SV=4	26	25	34	36	35	32	0.27315	0.631491	0.27711	0.563598	0	0	0	1212
25Vs12.5	yeast	800	Q00955;A6ZMR9;B3LM95;C7GRE4;C8ZF72;P32874	35	29	36	32	25	27	0.273264	0.631233	-0.251539	0.563418	0	0	0	1213
25Vs12.5	yeast	819	Q03161	17	14	12	11	12	10	0.273911	0.632207	-0.381871	0.56239	0	0	0	1214
0.5Vs50	yeast	599	>sp|P38804|SDO1L_YEAST Restriction of telomere capping protein 3 OS=Saccharomyces cerevisiae (strain ATCC 204508 / S288c) GN=RTC3 PE=1 SV=1	13	13	13	11	10	10	0.275123	0.634482	-0.331206	0.560473	0	0	0	1215
25Vs12.5	yeast	367	P22203	8	8	7	6	3	7	0.278031	0.64066	-0.523562	0.555907	0	0	0	1216
5Vs50	yeast	163	P04802	37	36	35	34	31	30	0.278133	0.640368	-0.185032	0.555748	0	0	0	1217
25Vs12.5	yeast	172	P05744;P41056	10	8	8	11	13	10	0.278522	0.640737	0.387023	0.555141	0	0	0	1218
25Vs12.5	yeast	509	P33416	16	9	10	10	20	15	0.279295	0.641989	0.36257	0.553937	0	0	0	1219
5Vs50	yeast	64	A6ZR21;B3LRI4;C7GRP9;C8Z773;P40043	3	4	8	4	9	9	0.279303	0.641482	0.552541	0.553924	0	0	0	1220
0.5Vs50	yeast	510	>sp|P33331|NTF2_YEAST Nuclear transport factor 2 OS=Saccharomyces cerevisiae (strain ATCC 204508 / S288c) GN=NTF2 PE=1 SV=2	14	10	6	6	7	10	0.280349	0.643357	-0.383329	0.5523	0	0	0	1221
0.5Vs50	yeast	155	>sp|P05744|RL33A_YEAST 60S ribosomal protein L33-A OS=Saccharomyces cerevisiae (strain ATCC 204508 / S288c) GN=RPL33A PE=1 SV=3	10	9	11	7	8	8	0.280349	0.642831	-0.383329	0.5523	0	0	0	1222
25Vs12.5	yeast	277	P12709	62	64	70	61	57	55	0.280881	0.643522	-0.180082	0.551478	0	0	0	1223
0.5Vs50	yeast	275	>sp|P13517|CAPZB_YEAST F-actin-capping protein subunit beta OS=Saccharomyces cerevisiae (strain ATCC 204508 / S288c) GN=CAP2 PE=1 SV=3	2	6	1	1	2	2	0.281469	0.644343	-0.847997	0.55057	0	0	0	1224
5Vs50	yeast	908	Q12091;P47104	3	5	3	5	7	5	0.28221	0.645513	0.628031	0.549427	0	0	0	1225
0.5Vs50	yeast	753	>sp|P52893|ALAM_YEAST Probable alanine aminotransferase, mitochondrial OS=Saccharomyces cerevisiae (strain ATCC 204508 / S288c) GN=ALT1 PE=1 SV=1	4	3	3	1	2	3	0.285033	0.651439	-0.736966	0.545104	0	0	0	1226
25Vs12.5	yeast	917	Q3E841	17	20	16	14	13	15	0.285171	0.651222	-0.335603	0.544895	0	0	0	1227
5Vs50	yeast	758	P50094	14	7	8	7	10	5	0.285809	0.651618	-0.398549	0.543923	0	0	0	1229
5Vs50	yeast	446	P30822	4	1	1	3	0	0	0.287961	0.655989	-1	0.540666	0	0	0	1230
0.5Vs50	yeast	859	>sp|Q04432|HSP31_YEAST Probable chaperone protein HSP31 OS=Saccharomyces cerevisiae (strain ATCC 204508 / S288c) GN=HSP31 PE=1 SV=1	23	15	19	22	24	25	0.289742	0.659511	0.316857	0.537988	0	0	0	1231
5Vs50	yeast	228	P09436	37	40	31	47	39	41	0.290042	0.659656	0.233797	0.53754	0	0	0	1232
0.5Vs50	yeast	445	>sp|P32179|MET22_YEAST 3(2),5-bisphosphate nucleotidase OS=Saccharomyces cerevisiae (strain ATCC 204508 / S288c) GN=MET22 PE=1 SV=1	1	4	1	1	1	1	0.290399	0.659933	-1	0.537005	0	0	0	1233
0.5Vs50	yeast	709	>sp|P46655|SYEC_YEAST Glutamate--tRNA ligase, cytoplasmic OS=Saccharomyces cerevisiae (strain ATCC 204508 / S288c) GN=GUS1 PE=1 SV=3	61	54	62	61	49	53	0.290855	0.660435	-0.118877	0.536323	0	0	0	1234
25Vs12.5	yeast	399	P25605	6	7	11	8	4	5	0.291101	0.660458	-0.4975	0.535956	0	0	0	1235
0.5Vs50	yeast	947	>sp|Q9ZZX7|Q0032_YEAST Putative uncharacterized protein Q0032, mitochondrial OS=Saccharomyces cerevisiae (strain ATCC 204508 / S288c) GN=Q0032 PE=5 SV=1	2	1	0	0	0	1	0.291747	0.661387	-1.58496	0.534994	0	0	0	1236
0.5Vs50	yeast	629	>sp|P39721|AIM2_YEAST Protein AIM2 OS=Saccharomyces cerevisiae (strain ATCC 204508 / S288c) GN=AIM2 PE=1 SV=1	1	1	1	0	0	1	0.291747	0.660852	-1.58496	0.534994	0	0	0	1237
0.5Vs50	yeast	534	>sp|P36018|YPT52_YEAST GTP-binding protein YPT52 OS=Saccharomyces cerevisiae (strain ATCC 204508 / S288c) GN=YPT52 PE=1 SV=1	2	1	0	1	0	0	0.291747	0.660319	-1.58496	0.534994	0	0	0	1238
0.5Vs50	yeast	391	>sp|P25349|YCP4_YEAST Flavoprotein-like protein YCP4 OS=Saccharomyces cerevisiae (strain ATCC 204508 / S288c) GN=YCP4 PE=1 SV=1	2	0	1	0	0	1	0.291747	0.659786	-1.58496	0.534994	0	0	0	1239
0.5Vs50	yeast	62	>sp|O74700|TIM9_YEAST Mitochondrial import inner membrane translocase subunit TIM9 OS=Saccharomyces cerevisiae (strain ATCC 204508 / S288c) GN=TIM9 PE=1 SV=1	0	2	1	0	0	1	0.291747	0.659254	-1.58496	0.534994	0	0	0	1240
5Vs50	yeast	215	P07280;P07281	27	27	25	21	25	22	0.29203	0.659363	-0.216318	0.534572	0	0	0	1241
25Vs12.5	yeast	721	P47122	3	2	4	2	1	2	0.292293	0.659425	-0.847997	0.534181	0	0	0	1242
5Vs50	yeast	640	P39111	5	3	2	1	2	3	0.292305	0.658921	-0.736966	0.534164	0	0	0	1243
5Vs50	yeast	635	P39077	2	3	5	2	2	2	0.292305	0.658391	-0.736966	0.534164	0	0	0	1244
5Vs50	yeast	491	P32602	4	2	4	3	2	1	0.292305	0.657863	-0.736966	0.534164	0	0	0	1245
5Vs50	yeast	53	A6ZMK5;P40217	3	3	4	2	2	2	0.292305	0.657335	-0.736966	0.534164	0	0	0	1246
0.5Vs50	yeast	34	>sp|A6ZXP4|SUB2_YEAS7 ATP-dependent RNA helicase SUB2 OS=Saccharomyces cerevisiae (strain YJM789) GN=SUB2 PE=3 SV=1;>sp|Q07478|SUB2_YEAST ATP-dependent RNA helicase SUB2 OS=Saccharomyces cerevisiae (strain ATCC 204508 / S288c) GN=SUB2 PE=1 SV=1	6	10	9	15	8	11	0.292914	0.658177	0.443607	0.533259	0	0	0	1247
25Vs12.5	yeast	194	P07246	15	19	24	17	31	23	0.293402	0.658745	0.291766	0.532536	0	0	0	1248
5Vs50	yeast	762	P52490	8	3	5	9	7	7	0.293901	0.659336	0.523562	0.531799	0	0	0	1249
0.5Vs50	yeast	354	>sp|P21576|VPS1_YEAST Vacuolar protein sorting-associated protein 1 OS=Saccharomyces cerevisiae (strain ATCC 204508 / S288c) GN=VPS1 PE=1 SV=2	10	11	11	11	4	10	0.294043	0.659127	-0.356144	0.531589	0	0	0	1250
0.5Vs50	yeast	413	>sp|P27614|CBPS_YEAST Carboxypeptidase S OS=Saccharomyces cerevisiae (strain ATCC 204508 / S288c) GN=CPS1 PE=1 SV=2	8	4	4	3	4	4	0.294603	0.659853	-0.540568	0.530763	0	0	0	1251
5Vs50	yeast	885	Q06505	2	1	0	0	1	0	0.295363	0.661027	-1.58496	0.529645	0	0	0	1252
5Vs50	yeast	713	P43555	0	2	1	1	0	0	0.295363	0.6605	-1.58496	0.529645	0	0	0	1253
5Vs50	yeast	561	P38066	1	1	1	1	0	0	0.295363	0.659973	-1.58496	0.529645	0	0	0	1254
5Vs50	yeast	427	P28007	0	1	2	1	0	0	0.295363	0.659447	-1.58496	0.529645	0	0	0	1255
5Vs50	yeast	61	A6ZPQ6;P40364	2	0	1	1	0	0	0.295363	0.658922	-1.58496	0.529645	0	0	0	1256
5Vs50	yeast	900	Q08412	2	3	1	1	0	2	0.295887	0.659566	-1	0.528874	0	0	0	1257
25Vs12.5	yeast	893	Q12305	12	9	8	12	14	11	0.299421	0.666913	0.351472	0.523718	0	0	0	1258
25Vs12.5	yeast	228	P0C0W9;Q3E757	9	12	8	12	13	12	0.299421	0.666384	0.351472	0.523718	0	0	0	1259
25Vs12.5	yeast	861	Q06665	1	0	0	1	1	1	0.30049	0.668232	1.58496	0.52217	0	0	0	1260
25Vs12.5	yeast	655	P40357	1	0	0	1	2	0	0.30049	0.667702	1.58496	0.52217	0	0	0	1261
5Vs50	yeast	313	P15731;P15732	4	3	5	9	4	5	0.301151	0.668641	0.584963	0.521215	0	0	0	1262
5Vs50	yeast	596	P38689;P38063	3	0	2	3	3	3	0.302007	0.670011	0.847997	0.519983	0	0	0	1263
25Vs12.5	yeast	604	P38968	3	2	1	3	2	5	0.302726	0.671075	0.736966	0.51895	0	0	0	1264
25Vs12.5	yeast	473	P32563	1	3	2	5	1	4	0.302726	0.670545	0.736966	0.51895	0	0	0	1265
5Vs50	yeast	140	P00942	175	214	188	189	215	224	0.303003	0.670626	0.122193	0.518554	0	0	0	1266
0.5Vs50	yeast	512	>sp|P33416|HSP78_YEAST Heat shock protein 78, mitochondrial OS=Saccharomyces cerevisiae (strain ATCC 204508 / S288c) GN=HSP78 PE=1 SV=2	14	18	13	13	13	11	0.303312	0.670781	-0.2824	0.518111	0	0	0	1267
0.5Vs50	yeast	55	>sp|O13516|RS9A_YEAST 40S ribosomal protein S9-A OS=Saccharomyces cerevisiae (strain ATCC 204508 / S288c) GN=RPS9A PE=1 SV=3	24	23	29	33	32	27	0.303384	0.670411	0.275634	0.518008	0	0	0	1268
25Vs12.5	yeast	361	P21965	0	1	2	1	3	2	0.30371	0.670603	1	0.517541	0	0	0	1269
0.5Vs50	yeast	858	>sp|Q04409|EMI2_YEAST Putative glucokinase-2 OS=Saccharomyces cerevisiae (strain ATCC 204508 / S288c) GN=EMI2 PE=1 SV=1	14	11	7	12	15	15	0.304265	0.671299	0.392317	0.516748	0	0	0	1270
25Vs12.5	yeast	376	P23254	69	67	56	68	75	67	0.3044	0.67107	0.129283	0.516555	0	0	0	1271
25Vs12.5	yeast	348	P20081	12	11	16	21	12	15	0.305251	0.672417	0.29956	0.515342	0	0	0	1272
25Vs12.5	yeast	113	P00447	11	13	8	8	7	9	0.305879	0.673271	-0.415037	0.51445	0	0	0	1273
25Vs12.5	yeast	97	O14455;P05745;REV__Q12496;REV__P36048	7	9	16	8	9	7	0.305879	0.672743	-0.415037	0.51445	0	0	0	1274
5Vs50	yeast	558	P38011	51	39	39	31	46	39	0.307955	0.676775	-0.153246	0.511513	0	0	0	1275
5Vs50	yeast	374	P22217	11	8	13	7	8	10	0.308217	0.676822	-0.356144	0.511143	0	0	0	1276
5Vs50	yeast	370	P22146	8	12	12	11	7	7	0.308217	0.676292	-0.356144	0.511143	0	0	0	1277
0.5Vs50	yeast	190	>sp|P07274|PROF_YEAST Profilin OS=Saccharomyces cerevisiae (strain ATCC 204508 / S288c) GN=PFY1 PE=1 SV=2	22	20	19	18	20	14	0.30883	0.677106	-0.230298	0.510281	0	0	0	1278
0.5Vs50	yeast	584	>sp|P38689|KPR3_YEAST Ribose-phosphate pyrophosphokinase 3 OS=Saccharomyces cerevisiae (strain ATCC 204508 / S288c) GN=PRS3 PE=1 SV=1	1	4	0	3	3	3	0.309052	0.677062	0.847997	0.509969	0	0	0	1279
0.5Vs50	yeast	240	>sp|P0CX51|RS16A_YEAST 40S ribosomal protein S16-A OS=Saccharomyces cerevisiae (strain ATCC 204508 / S288c) GN=RPS16A PE=1 SV=1;>sp|P0CX52|RS16B_YEAST 40S ribosomal protein S16-B OS=Saccharomyces cerevisiae (strain ATCC 204508 / S288c) GN=RPS16B PE=1 SV=1	23	22	24	22	28	34	0.309215	0.676892	0.283793	0.509739	0	0	0	1280
25Vs12.5	yeast	258	P10622	5	3	6	5	2	2	0.309322	0.676597	-0.63743	0.509589	0	0	0	1281
25Vs12.5	yeast	644	P40075	4	6	6	6	10	6	0.310336	0.678286	0.459432	0.508168	0	0	0	1282
0.5Vs50	yeast	626	>sp|P39533|ACON2_YEAST Probable aconitate hydratase 2 OS=Saccharomyces cerevisiae (strain ATCC 204508 / S288c) GN=ACO2 PE=1 SV=1	3	5	3	4	2	1	0.310367	0.677823	-0.652077	0.508125	0	0	0	1283
0.5Vs50	yeast	296	>sp|P15303|SEC23_YEAST Protein transport protein SEC23 OS=Saccharomyces cerevisiae (strain ATCC 204508 / S288c) GN=SEC23 PE=1 SV=1	3	5	3	3	2	2	0.310367	0.677295	-0.652077	0.508125	0	0	0	1284
0.5Vs50	yeast	81	>sp|P00498|HIS1_YEAST ATP phosphoribosyltransferase OS=Saccharomyces cerevisiae (strain ATCC 204508 / S288c) GN=HIS1 PE=1 SV=1	9	7	9	5	8	6	0.311473	0.67918	-0.395929	0.50658	0	0	0	1285
25Vs12.5	yeast	920	Q99258	1	1	1	1	0	0	0.312192	0.680218	-1.58496	0.505579	0	0	0	1286
25Vs12.5	yeast	853	Q06146	1	2	0	1	0	0	0.312192	0.67969	-1.58496	0.505579	0	0	0	1287
25Vs12.5	yeast	821	Q03262	2	0	1	1	0	0	0.312192	0.679162	-1.58496	0.505579	0	0	0	1288
25Vs12.5	yeast	682	P41810	1	1	1	0	1	0	0.312192	0.678635	-1.58496	0.505579	0	0	0	1289
25Vs12.5	yeast	387	P25039;A7A0X4;B3LT39;B5VN01	1	1	1	0	1	0	0.312192	0.678109	-1.58496	0.505579	0	0	0	1290
25Vs12.5	yeast	336	P18544	0	2	1	1	0	0	0.312192	0.677584	-1.58496	0.505579	0	0	0	1291
25Vs12.5	yeast	55	A6ZNU5;Q12189	1	1	1	0	1	0	0.312192	0.67706	-1.58496	0.505579	0	0	0	1292
0.5Vs50	yeast	615	>sp|P39003|HXT6_YEAST High-affinity hexose transporter HXT6 OS=Saccharomyces cerevisiae (strain ATCC 204508 / S288c) GN=HXT6 PE=1 SV=2;>sp|P39004|HXT7_YEAST High-affinity hexose transporter HXT6 OS=Saccharomyces cerevisiae (strain ATCC 204508 / S288c) GN=H	12	7	8	11	13	12	0.312743	0.67773	0.415037	0.504813	0	0	0	1293
25Vs12.5	yeast	482	P32614	11	5	7	7	13	10	0.312862	0.677464	0.383329	0.504648	0	0	0	1294
5Vs50	yeast	216	P07283	12	16	22	19	19	24	0.312966	0.677167	0.31034	0.504503	0	0	0	1295
25Vs12.5	yeast	360	P21954;P53982	49	58	48	45	43	48	0.313521	0.677845	-0.188662	0.503733	0	0	0	1296
0.5Vs50	yeast	374	>sp|P23254|TKT1_YEAST Transketolase 1 OS=Saccharomyces cerevisiae (strain ATCC 204508 / S288c) GN=TKL1 PE=1 SV=4	55	57	60	53	51	55	0.313718	0.677747	-0.113382	0.50346	0	0	0	1297
5Vs50	yeast	910	Q12117;P38079	1	0	0	1	1	1	0.317501	0.685391	1.58496	0.498255	0	0	0	1298
5Vs50	yeast	502	P32867	0	1	0	1	1	1	0.317501	0.684863	1.58496	0.498255	0	0	0	1299
5Vs50	yeast	409	P25623	0	0	1	1	0	2	0.317501	0.684337	1.58496	0.498255	0	0	0	1300
5Vs50	yeast	80	A6ZXG9;P39517	0	1	0	1	1	1	0.317501	0.683811	1.58496	0.498255	0	0	0	1301
0.5Vs50	yeast	586	>sp|P38707|SYNC_YEAST Asparagine--tRNA ligase, cytoplasmic OS=Saccharomyces cerevisiae (strain ATCC 204508 / S288c) GN=DED81 PE=1 SV=1	20	26	25	27	28	31	0.317944	0.684239	0.276518	0.49765	0	0	0	1302
5Vs50	yeast	767	P53090	29	22	22	21	25	17	0.318168	0.684196	-0.212545	0.497343	0	0	0	1303
5Vs50	yeast	433	P28495	4	5	2	3	2	2	0.31854	0.684471	-0.652077	0.496836	0	0	0	1304
5Vs50	yeast	376	P22353	2	6	3	4	1	2	0.31854	0.683946	-0.652077	0.496836	0	0	0	1305
5Vs50	yeast	184	P05750	38	36	39	33	30	38	0.318841	0.684067	-0.161967	0.496426	0	0	0	1306
5Vs50	yeast	789	P53598	7	5	5	5	3	4	0.319592	0.685154	-0.5025	0.495404	0	0	0	1307
0.5Vs50	yeast	134	>sp|P04076|ARLY_YEAST Argininosuccinate lyase OS=Saccharomyces cerevisiae (strain ATCC 204508 / S288c) GN=ARG4 PE=1 SV=2	27	18	20	20	14	22	0.319689	0.684839	-0.215013	0.495272	0	0	0	1308
0.5Vs50	yeast	723	>sp|P47124|HOC1_YEAST Putative glycosyltransferase HOC1 OS=Saccharomyces cerevisiae (strain ATCC 204508 / S288c) GN=HOC1 PE=1 SV=3	0	1	0	1	1	1	0.321315	0.687796	1.58496	0.493069	0	0	0	1309
0.5Vs50	yeast	660	>sp|P40395|RIC1_YEAST Protein RIC1 OS=Saccharomyces cerevisiae (strain ATCC 204508 / S288c) GN=RIC1 PE=1 SV=1	0	1	0	0	1	2	0.321315	0.687271	1.58496	0.493069	0	0	0	1310
0.5Vs50	yeast	39	>sp|A6ZZH2|MCR1_YEAS7 NADH-cytochrome b5 reductase 2 OS=Saccharomyces cerevisiae (strain YJM789) GN=MCR1 PE=3 SV=1;>sp|P36060|MCR1_YEAST NADH-cytochrome b5 reductase 2 OS=Saccharomyces cerevisiae (strain ATCC 204508 / S288c) GN=MCR1 PE=1 SV=1	0	1	0	1	1	1	0.321315	0.686747	1.58496	0.493069	0	0	0	1311
5Vs50	yeast	166	P04840	32	32	29	27	27	28	0.321623	0.686881	-0.181607	0.492653	0	0	0	1312
5Vs50	yeast	396	P25294	15	9	10	9	10	8	0.321678	0.686476	-0.332575	0.492578	0	0	0	1313
25Vs12.5	yeast	611	P39073	3	2	1	1	0	2	0.321737	0.686079	-1	0.492499	0	0	0	1314
25Vs12.5	yeast	441	P31688	3	2	1	1	0	2	0.321737	0.685557	-1	0.492499	0	0	0	1315
25Vs12.5	yeast	131	P00958	6	3	8	9	6	8	0.321857	0.68529	0.436099	0.492338	0	0	0	1316
0.5Vs50	yeast	469	>sp|P32476|ERG1_YEAST Squalene monooxygenase OS=Saccharomyces cerevisiae (strain ATCC 204508 / S288c) GN=ERG1 PE=1 SV=2	7	5	6	6	4	3	0.322646	0.685928	-0.469485	0.491274	0	0	0	1318
25Vs12.5	yeast	731	P48164	10	12	12	9	8	9	0.324278	0.688876	-0.387023	0.489083	0	0	0	1319
25Vs12.5	yeast	299	P15303	3	5	1	4	0	1	0.325176	0.69026	-0.847997	0.487882	0	0	0	1320
5Vs50	yeast	156	P03965	17	11	13	17	8	8	0.325475	0.690372	-0.313158	0.487482	0	0	0	1321
0.5Vs50	yeast	930	>sp|Q12447|PAA1_YEAST Polyamine N-acetyltransferase 1 OS=Saccharomyces cerevisiae (strain ATCC 204508 / S288c) GN=PAA1 PE=1 SV=1	15	21	15	12	12	19	0.326525	0.692075	-0.246161	0.486084	0	0	0	1322
25Vs12.5	yeast	665	P40513	4	2	4	1	4	1	0.326971	0.692497	-0.736966	0.485491	0	0	0	1323
25Vs12.5	yeast	566	P38281	4	5	1	3	2	1	0.326971	0.691974	-0.736966	0.485491	0	0	0	1324
25Vs12.5	yeast	319	P16550	4	3	3	1	4	1	0.326971	0.691451	-0.736966	0.485491	0	0	0	1325
5Vs50	yeast	164	P04806	43	39	37	38	38	31	0.327267	0.691555	-0.153351	0.485098	0	0	0	1326
0.5Vs50	yeast	359	>sp|P22133|MDHC_YEAST Malate dehydrogenase, cytoplasmic OS=Saccharomyces cerevisiae (strain ATCC 204508 / S288c) GN=MDH2 PE=1 SV=2	11	10	14	15	17	13	0.328525	0.693689	0.36257	0.483432	0	0	0	1327
25Vs12.5	yeast	100	P00044	8	7	16	10	8	5	0.328815	0.693779	-0.430634	0.483049	0	0	0	1328
5Vs50	yeast	159	P04076	18	10	17	20	14	22	0.329082	0.693821	0.315502	0.482695	0	0	0	1329
5Vs50	yeast	193	P06208;Q12166	17	16	14	14	11	14	0.329694	0.694589	-0.269187	0.481889	0	0	0	1330
5Vs50	yeast	858	Q04371	0	1	2	2	3	1	0.329992	0.694694	1	0.481497	0	0	0	1331
5Vs50	yeast	827	Q01976	1	1	1	2	2	2	0.329992	0.694172	1	0.481497	0	0	0	1332
5Vs50	yeast	729	P46992	1	1	1	2	2	2	0.329992	0.693652	1	0.481497	0	0	0	1333
25Vs12.5	yeast	436	P31116	13	13	10	13	24	10	0.329996	0.69314	0.384664	0.481491	0	0	0	1334
0.5Vs50	yeast	676	>sp|P40893|REE1_YEAST Regulation of enolase protein 1 OS=Saccharomyces cerevisiae (strain ATCC 204508 / S288c) GN=REE1 PE=1 SV=1	2	5	6	6	5	8	0.330158	0.692961	0.547488	0.481278	0	0	0	1335
0.5Vs50	yeast	281	>sp|P14120|RL30_YEAST 60S ribosomal protein L30 OS=Saccharomyces cerevisiae (strain ATCC 204508 / S288c) GN=RPL30 PE=1 SV=3	5	4	4	9	6	4	0.330158	0.692442	0.547488	0.481278	0	0	0	1336
0.5Vs50	yeast	829	>sp|Q02326|RL6A_YEAST 60S ribosomal protein L6-A OS=Saccharomyces cerevisiae (strain ATCC 204508 / S288c) GN=RPL6A PE=1 SV=2	24	29	22	22	14	29	0.330433	0.692501	-0.206451	0.480916	0	0	0	1337
5Vs50	yeast	448	P31373	35	30	33	29	30	28	0.330648	0.692432	-0.171766	0.480635	0	0	0	1338
0.5Vs50	yeast	929	>sp|Q12443|RTN2_YEAST Reticulon-like protein 2 OS=Saccharomyces cerevisiae (strain ATCC 204508 / S288c) GN=RTN2 PE=1 SV=1	3	4	5	3	4	1	0.332613	0.696029	-0.584963	0.47806	0	0	0	1339
0.5Vs50	yeast	607	>sp|P38911|FKBP3_YEAST FK506-binding nuclear protein OS=Saccharomyces cerevisiae (strain ATCC 204508 / S288c) GN=FPR3 PE=1 SV=2;>sp|Q06205|FKBP4_YEAST FK506-binding protein 4 OS=Saccharomyces cerevisiae (strain ATCC 204508 / S288c) GN=FPR4 PE=1 SV=1	3	5	4	4	2	2	0.332613	0.695509	-0.584963	0.47806	0	0	0	1340
25Vs12.5	yeast	816	Q03048	6	7	5	4	11	9	0.332755	0.695287	0.415037	0.477875	0	0	0	1341
0.5Vs50	yeast	583	>sp|P38628|AGM1_YEAST Phosphoacetylglucosamine mutase OS=Saccharomyces cerevisiae (strain ATCC 204508 / S288c) GN=PCM1 PE=1 SV=2	3	4	2	2	4	8	0.333194	0.695685	0.63743	0.477303	0	0	0	1342
5Vs50	yeast	189	P06105	7	10	9	5	8	7	0.333408	0.695614	-0.378512	0.477023	0	0	0	1343
5Vs50	yeast	59	A6ZPE5;Q12499	10	9	7	8	6	6	0.333408	0.695097	-0.378512	0.477023	0	0	0	1344
5Vs50	yeast	128	P00729	8	4	6	6	4	3	0.333697	0.695181	-0.469485	0.476648	0	0	0	1345
5Vs50	yeast	744	P47771;P54114	15	15	18	18	9	13	0.33398	0.695253	-0.263034	0.47628	0	0	0	1346
5Vs50	yeast	464	P32377	15	18	15	14	12	14	0.33398	0.694737	-0.263034	0.47628	0	0	0	1347
5Vs50	yeast	499	P32836;P32835	19	19	16	21	23	22	0.334068	0.694405	0.289507	0.476165	0	0	0	1348
25Vs12.5	yeast	884	Q12159	5	3	4	4	5	8	0.334567	0.694927	0.5025	0.475517	0	0	0	1349
25Vs12.5	yeast	239	P0CX31;P0CX32	20	31	22	20	22	19	0.334634	0.69455	-0.259087	0.475431	0	0	0	1350
0.5Vs50	yeast	695	>sp|P42943|TCPH_YEAST T-complex protein 1 subunit eta OS=Saccharomyces cerevisiae (strain ATCC 204508 / S288c) GN=CCT7 PE=1 SV=1	2	2	3	0	3	1	0.335506	0.695845	-0.807355	0.4743	0	0	0	1351
25Vs12.5	yeast	864	Q07551	12	12	11	13	16	14	0.335607	0.695541	0.296982	0.474168	0	0	0	1352
25Vs12.5	yeast	754	P53141	14	9	12	15	14	14	0.335607	0.695027	0.296982	0.474168	0	0	0	1353
0.5Vs50	yeast	827	>sp|Q01976|ADPP_YEAST ADP-ribose pyrophosphatase OS=Saccharomyces cerevisiae (strain ATCC 204508 / S288c) GN=YSA1 PE=1 SV=2	1	1	1	2	2	2	0.335951	0.695224	1	0.473724	0	0	0	1354
25Vs12.5	yeast	781	P53839	18	18	17	19	9	15	0.337009	0.6969	-0.301656	0.472358	0	0	0	1355
25Vs12.5	yeast	251	P0CX55;P0CX56	43	49	37	51	48	44	0.339657	0.701858	0.148644	0.468959	0	0	0	1356
25Vs12.5	yeast	51	A6ZM02;B3LLJ2;B5VP69;C7GVZ9;P23248	22	30	34	39	24	35	0.340732	0.70356	0.188445	0.467587	0	0	0	1357
5Vs50	yeast	553	P37292	15	13	19	15	19	24	0.340867	0.703321	0.303392	0.467415	0	0	0	1358
5Vs50	yeast	308	P15625	15	18	14	20	18	20	0.340867	0.702803	0.303392	0.467415	0	0	0	1359
0.5Vs50	yeast	357	>sp|P21954|IDHP_YEAST Isocitrate dehydrogenase [NADP], mitochondrial OS=Saccharomyces cerevisiae (strain ATCC 204508 / S288c) GN=IDP1 PE=1 SV=1	46	54	48	52	67	51	0.341704	0.704011	0.199938	0.46635	0	0	0	1360
5Vs50	yeast	672	P40302	2	3	2	2	0	2	0.342199	0.704514	-0.807355	0.465721	0	0	0	1361
5Vs50	yeast	479	P32496	2	4	1	1	1	2	0.342199	0.703996	-0.807355	0.465721	0	0	0	1362
0.5Vs50	yeast	608	>sp|P38912|IF1A_YEAST Eukaryotic translation initiation factor 1A OS=Saccharomyces cerevisiae (strain ATCC 204508 / S288c) GN=TIF11 PE=1 SV=1	7	9	13	8	8	7	0.342888	0.704896	-0.334419	0.464847	0	0	0	1363
5Vs50	yeast	214	P07278	0	5	5	5	5	5	0.345245	0.70922	0.584963	0.461873	0	0	0	1364
5Vs50	yeast	355	P20606	12	11	15	10	10	11	0.345588	0.709405	-0.293731	0.461441	0	0	0	1365
5Vs50	yeast	687	P40825	16	16	19	10	17	16	0.346107	0.709951	-0.246161	0.460789	0	0	0	1366
25Vs12.5	yeast	578	P38689;P38063	3	2	2	7	3	1	0.346271	0.709767	0.652077	0.460584	0	0	0	1367
0.5Vs50	yeast	22	>sp|A6ZRW3|TOM70_YEAS7 Mitochondrial import receptor subunit TOM70 OS=Saccharomyces cerevisiae (strain YJM789) GN=TOM70 PE=3 SV=1;>sp|P07213|TOM70_YEAST Mitochondrial import receptor subunit TOM70 OS=Saccharomyces cerevisiae (strain ATCC 204508 / S288c) GN	2	2	2	4	3	3	0.346296	0.7093	0.736966	0.460552	0	0	0	1368
0.5Vs50	yeast	837	>sp|Q03048|COFI_YEAST Cofilin OS=Saccharomyces cerevisiae (strain ATCC 204508 / S288c) GN=COF1 PE=1 SV=1	8	6	6	6	5	4	0.346571	0.709344	-0.415037	0.460208	0	0	0	1369
0.5Vs50	yeast	192	>sp|P07278|KAPR_YEAST cAMP-dependent protein kinase regulatory subunit OS=Saccharomyces cerevisiae (strain ATCC 204508 / S288c) GN=BCY1 PE=1 SV=4	6	7	7	5	5	5	0.346571	0.708826	-0.415037	0.460208	0	0	0	1370
5Vs50	yeast	477	P32476	6	9	4	7	4	3	0.346753	0.708681	-0.440573	0.45998	0	0	0	1371
25Vs12.5	yeast	686	P41920	4	0	0	1	3	2	0.346775	0.70821	0.584963	0.459952	0	0	0	1372
0.5Vs50	yeast	210	>sp|P09436|SYIC_YEAST Isoleucine--tRNA ligase, cytoplasmic OS=Saccharomyces cerevisiae (strain ATCC 204508 / S288c) GN=ILS1 PE=1 SV=1	34	35	38	47	38	40	0.347165	0.70849	0.224317	0.459464	0	0	0	1373
25Vs12.5	yeast	275	P12688;P18961	10	9	10	7	8	7	0.348822	0.711352	-0.398549	0.457397	0	0	0	1374
0.5Vs50	yeast	609	>sp|P38934|BFR1_YEAST Nuclear segregation protein BFR1 OS=Saccharomyces cerevisiae (strain ATCC 204508 / S288c) GN=BFR1 PE=1 SV=1	20	13	25	15	17	18	0.348827	0.710845	-0.214125	0.45739	0	0	0	1375
25Vs12.5	yeast	70	A6ZS33;Q10740	5	7	1	5	6	7	0.349626	0.711956	0.469485	0.456397	0	0	0	1376
25Vs12.5	yeast	338	P19097;Q12675;P40505	71	79	87	86	100	71	0.349667	0.711522	0.116881	0.456346	0	0	0	1377
25Vs12.5	yeast	881	Q12118	14	9	14	9	10	10	0.349827	0.711332	-0.351472	0.456146	0	0	0	1378
25Vs12.5	yeast	594	P38804	10	10	8	12	10	13	0.350646	0.71248	0.321928	0.455131	0	0	0	1379
25Vs12.5	yeast	857	Q06440	2	2	0	1	4	2	0.351743	0.714191	0.807355	0.453774	0	0	0	1380
25Vs12.5	yeast	291	P14747	1	1	2	3	2	2	0.351743	0.713674	0.807355	0.453774	0	0	0	1381
5Vs50	yeast	944	Q3E841	16	18	15	22	19	19	0.352283	0.714253	0.292181	0.453108	0	0	0	1382
0.5Vs50	yeast	922	>sp|Q12329|HSP42_YEAST Heat shock protein 42 OS=Saccharomyces cerevisiae (strain ATCC 204508 / S288c) GN=HSP42 PE=1 SV=1	5	6	2	1	3	5	0.352309	0.713788	-0.530515	0.453077	0	0	0	1383
25Vs12.5	yeast	774	P53549	3	1	4	4	5	3	0.354568	0.717846	0.584963	0.450301	0	0	0	1384
5Vs50	yeast	704	P41921	6	7	7	9	1	5	0.35607	0.720367	-0.415037	0.448465	0	0	0	1385
5Vs50	yeast	326	P16861	41	46	47	46	53	54	0.357239	0.72221	0.191299	0.447042	0	0	0	1386
5Vs50	yeast	774	P53184	17	17	20	14	15	17	0.357243	0.721698	-0.231326	0.447036	0	0	0	1387
0.5Vs50	yeast	831	>sp|Q02725|VTC3_YEAST Vacuolar transporter chaperone 3 OS=Saccharomyces cerevisiae (strain ATCC 204508 / S288c) GN=VTC3 PE=1 SV=1	5	6	10	4	6	6	0.35726	0.721213	-0.392317	0.447015	0	0	0	1388
0.5Vs50	yeast	628	>sp|P39708|DHE5_YEAST NADP-specific glutamate dehydrogenase 2 OS=Saccharomyces cerevisiae (strain ATCC 204508 / S288c) GN=GDH3 PE=1 SV=1	50	34	30	33	25	41	0.358283	0.722756	-0.203533	0.445774	0	0	0	1389
25Vs12.5	yeast	843	Q05016	29	25	25	23	26	18	0.358628	0.722412	-0.237692	0.445356	0	0	0	1391
0.5Vs50	yeast	196	>sp|P07342|ILVB_YEAST Acetolactate synthase catalytic subunit, mitochondrial OS=Saccharomyces cerevisiae (strain ATCC 204508 / S288c) GN=ILV2 PE=1 SV=1	12	13	14	21	13	15	0.358747	0.722134	0.329308	0.445211	0	0	0	1392
5Vs50	yeast	76	A6ZT99;P38879	11	16	14	10	13	11	0.361297	0.726743	-0.270089	0.442136	0	0	0	1393
25Vs12.5	yeast	317	P16521;P53978	111	86	94	87	98	81	0.361384	0.726397	-0.129593	0.442032	0	0	0	1394
0.5Vs50	yeast	470	>sp|P32481|IF2G_YEAST Eukaryotic translation initiation factor 2 subunit gamma OS=Saccharomyces cerevisiae (strain ATCC 204508 / S288c) GN=GCD11 PE=1 SV=1	22	14	19	22	22	23	0.362066	0.727247	0.284729	0.441212	0	0	0	1395
5Vs50	yeast	245	P0CX29;P0CX30	2	6	5	3	4	2	0.362131	0.726857	-0.530515	0.441134	0	0	0	1396
5Vs50	yeast	688	P40850	7	2	4	5	2	2	0.362409	0.726893	-0.530515	0.440801	0	0	0	1397
25Vs12.5	yeast	812	Q02753;Q12672	7	7	9	7	3	7	0.362442	0.72644	-0.436099	0.440761	0	0	0	1398
25Vs12.5	yeast	393	P25373	6	7	10	9	6	2	0.362442	0.72592	-0.436099	0.440761	0	0	0	1399
25Vs12.5	yeast	136	P02309	15	12	10	10	14	21	0.363089	0.726696	0.2824	0.439987	0	0	0	1400
25Vs12.5	yeast	652	P40215	3	5	6	4	9	6	0.363602	0.727204	0.440573	0.439374	0	0	0	1401
25Vs12.5	yeast	907	Q12460	9	12	9	11	15	11	0.363846	0.727172	0.302563	0.439083	0	0	0	1402
25Vs12.5	yeast	826	Q04062	4	9	8	3	3	9	0.364014	0.726989	-0.485427	0.438882	0	0	0	1403
0.5Vs50	yeast	540	>sp|P36139|PET10_YEAST Protein PET10 OS=Saccharomyces cerevisiae (strain ATCC 204508 / S288c) GN=PET10 PE=1 SV=3	16	17	13	15	14	10	0.364141	0.726725	-0.23816	0.438731	0	0	0	1404
0.5Vs50	yeast	473	>sp|P32528|DUR1_YEAST Urea amidolyase OS=Saccharomyces cerevisiae (strain ATCC 204508 / S288c) GN=DUR1,2 PE=1 SV=2	2	2	2	5	0	0	0.364981	0.727885	-0.263034	0.437729	0	0	0	1405
5Vs50	yeast	547	P36136	3	3	5	6	7	3	0.366452	0.730298	0.540568	0.435983	0	0	0	1406
0.5Vs50	yeast	401	>sp|P25623|SYP1_YEAST Suppressor of yeast profilin deletion OS=Saccharomyces cerevisiae (strain ATCC 204508 / S288c) GN=SYP1 PE=1 SV=3	2	4	0	1	0	2	0.367389	0.731644	-1	0.434874	0	0	0	1407
0.5Vs50	yeast	456	>sp|P32377|MVD1_YEAST Diphosphomevalonate decarboxylase OS=Saccharomyces cerevisiae (strain ATCC 204508 / S288c) GN=MVD1 PE=1 SV=2	16	16	15	14	12	14	0.367889	0.73212	-0.232661	0.434283	0	0	0	1408
0.5Vs50	yeast	588	>sp|P38715|GRE3_YEAST NADPH-dependent aldose reductase GRE3 OS=Saccharomyces cerevisiae (strain ATCC 204508 / S288c) GN=GRE3 PE=1 SV=1	15	18	15	20	16	23	0.368326	0.73247	0.297681	0.433767	0	0	0	1409
0.5Vs50	yeast	909	>sp|Q12122|HOSM_YEAST Homocitrate synthase, mitochondrial OS=Saccharomyces cerevisiae (strain ATCC 204508 / S288c) GN=LYS21 PE=1 SV=1;>sp|P48570|HOSC_YEAST Homocitrate synthase, cytosolic isozyme OS=Saccharomyces cerevisiae (strain ATCC 204508 / S288c) GN=	13	13	7	8	10	9	0.368469	0.732235	-0.289507	0.433599	0	0	0	1410
25Vs12.5	yeast	654	P40303	6	4	7	5	3	4	0.369748	0.734255	-0.5025	0.432094	0	0	0	1411
25Vs12.5	yeast	418	P28241	19	20	13	16	27	18	0.370356	0.734942	0.230298	0.431381	0	0	0	1412
0.5Vs50	yeast	684	>sp|P41338|THIL_YEAST Acetyl-CoA acetyltransferase OS=Saccharomyces cerevisiae (strain ATCC 204508 / S288c) GN=ERG10 PE=1 SV=3	31	30	30	33	24	25	0.370463	0.734635	-0.150243	0.431255	0	0	0	1413
0.5Vs50	yeast	572	>sp|P38264|PHO88_YEAST Inorganic phosphate transport protein PHO88 OS=Saccharomyces cerevisiae (strain ATCC 204508 / S288c) GN=PHO88 PE=1 SV=1	3	3	2	1	3	1	0.371695	0.736034	-0.678072	0.429814	0	0	0	1415
0.5Vs50	yeast	489	>sp|P32645|ISC10_YEAST Meiosis-specific protein ISC10 OS=Saccharomyces cerevisiae (strain ATCC 204508 / S288c) GN=ISC10 PE=2 SV=1	1	3	4	2	1	2	0.371695	0.735514	-0.678072	0.429814	0	0	0	1416
0.5Vs50	yeast	474	>sp|P32558|SPT16_YEAST FACT complex subunit SPT16 OS=Saccharomyces cerevisiae (strain ATCC 204508 / S288c) GN=SPT16 PE=1 SV=1	3	2	3	2	2	1	0.371695	0.734995	-0.678072	0.429814	0	0	0	1417
0.5Vs50	yeast	358	>sp|P21965|MCK1_YEAST Protein kinase MCK1 OS=Saccharomyces cerevisiae (strain ATCC 204508 / S288c) GN=MCK1 PE=1 SV=1	1	3	4	0	2	3	0.371695	0.734477	-0.678072	0.429814	0	0	0	1418
25Vs12.5	yeast	897	Q12335	13	14	13	11	10	11	0.373207	0.736945	-0.321928	0.42805	0	0	0	1419
0.5Vs50	yeast	613	>sp|P38998|LYS1_YEAST Saccharopine dehydrogenase [NAD(+), L-lysine-forming] OS=Saccharomyces cerevisiae (strain ATCC 204508 / S288c) GN=LYS1 PE=1 SV=3	9	4	8	9	11	8	0.373352	0.736713	0.415037	0.427881	0	0	0	1420
0.5Vs50	yeast	476	>sp|P32565|RPN2_YEAST 26S proteasome regulatory subunit RPN2 OS=Saccharomyces cerevisiae (strain ATCC 204508 / S288c) GN=RPN2 PE=1 SV=4	9	5	7	11	10	7	0.373352	0.736195	0.415037	0.427881	0	0	0	1421
25Vs12.5	yeast	610	P39015	21	20	30	29	29	23	0.373388	0.735748	0.190103	0.42784	0	0	0	1422
25Vs12.5	yeast	839	Q04869	2	2	3	1	1	2	0.373739	0.735921	-0.807355	0.427432	0	0	0	1423
25Vs12.5	yeast	783	P53852	2	2	3	2	0	2	0.373739	0.735404	-0.807355	0.427432	0	0	0	1424
25Vs12.5	yeast	697	P43585	2	3	2	1	3	0	0.373739	0.734888	-0.807355	0.427432	0	0	0	1425
25Vs12.5	yeast	640	P40029	4	2	1	1	2	1	0.373739	0.734373	-0.807355	0.427432	0	0	0	1426
25Vs12.5	yeast	499	P33201	3	2	2	2	2	0	0.373739	0.733858	-0.807355	0.427432	0	0	0	1427
25Vs12.5	yeast	298	P15274	2	3	2	1	1	2	0.373739	0.733344	-0.807355	0.427432	0	0	0	1428
0.5Vs50	yeast	587	>sp|P38708|YHI0_YEAST Putative proline--tRNA ligase YHR020W OS=Saccharomyces cerevisiae (strain ATCC 204508 / S288c) GN=YHR020W PE=1 SV=1	13	11	10	7	10	11	0.374134	0.733607	-0.280108	0.426973	0	0	0	1429
25Vs12.5	yeast	93	O13535;P0C2I2;P0C2I3;P0C2I5;P0C2I6;P0C2I7;P0C2I9;P0C2J1;P47098;P47100;Q03434;Q03612;Q03619;Q03855;Q04670;Q04711;Q07163;Q12088;Q12141;Q12269;Q12316;Q12414;Q07793;P0C2I4;O74302;P08405;P0C2I8;P0CX57;P0CX58;P0CX65;P0CX66;P0CX67;P0CX68;P0CX69;P0CX70;P0CX71;P0CX72;P0CX73;P0CX74;P0CX75;P0CX76;P47099;Q03856;Q04706;Q12085;Q12485;Q6Q5H1;P0C2J0;Q12193;Q92393;Q12273;Q99231;Q99337;P0CX59;P0CX60;Q12217;Q12470;…	16	23	17	20	21	24	0.374143	0.733112	0.215013	0.426962	0	0	0	1430
25Vs12.5	yeast	895	Q12314	6	11	7	5	5	8	0.375261	0.734788	-0.415037	0.425667	0	0	0	1431
0.5Vs50	yeast	443	>sp|P31787|ACBP_YEAST Acyl-CoA-binding protein OS=Saccharomyces cerevisiae (strain ATCC 204508 / S288c) GN=ACB1 PE=1 SV=3	18	11	16	14	7	17	0.375464	0.734673	-0.243926	0.425431	0	0	0	1432
25Vs12.5	yeast	744	P50095;P38697;P39567	11	11	10	9	10	6	0.378375	0.739852	-0.356144	0.422077	0	0	0	1433
5Vs50	yeast	867	Q05016	33	24	23	24	18	29	0.3786	0.739775	-0.172181	0.421819	0	0	0	1434
0.5Vs50	yeast	402	>sp|P25694|CDC48_YEAST Cell division control protein 48 OS=Saccharomyces cerevisiae (strain ATCC 204508 / S288c) GN=CDC48 PE=1 SV=3	30	30	26	33	27	41	0.378945	0.739933	0.231947	0.421424	0	0	0	1435
0.5Vs50	yeast	835	>sp|Q02805|ROD1_YEAST Protein ROD1 OS=Saccharomyces cerevisiae (strain ATCC 204508 / S288c) GN=ROD1 PE=1 SV=1	2	1	4	3	3	5	0.379242	0.739997	0.652077	0.421084	0	0	0	1436
5Vs50	yeast	863	Q04869	3	3	2	2	1	2	0.379472	0.739931	-0.678072	0.42082	0	0	0	1437
5Vs50	yeast	665	P40087	1	5	2	2	1	2	0.379472	0.739417	-0.678072	0.42082	0	0	0	1438
5Vs50	yeast	516	P33322	5	1	2	1	2	2	0.379472	0.738903	-0.678072	0.42082	0	0	0	1439
5Vs50	yeast	513	P33298	2	5	1	2	1	2	0.379472	0.73839	-0.678072	0.42082	0	0	0	1440
5Vs50	yeast	333	P17555	4	2	2	2	1	2	0.379472	0.737877	-0.678072	0.42082	0	0	0	1441
5Vs50	yeast	241	P0CW40;P0CW41;Q08295;P53051	2	5	1	1	2	2	0.379472	0.737366	-0.678072	0.42082	0	0	0	1442
25Vs12.5	yeast	175	P05750	41	46	39	38	34	39	0.379723	0.737341	-0.182864	0.420533	0	0	0	1443
0.5Vs50	yeast	297	>sp|P15454|KGUA_YEAST Guanylate kinase OS=Saccharomyces cerevisiae (strain ATCC 204508 / S288c) GN=GUK1 PE=1 SV=2	6	4	6	9	7	6	0.380384	0.738114	0.459432	0.419778	0	0	0	1444
25Vs12.5	yeast	334	P17967	25	17	16	20	28	19	0.380668	0.738154	0.208108	0.419454	0	0	0	1445
5Vs50	yeast	129	P00812	7	7	3	6	8	9	0.381525	0.739303	0.436099	0.418478	0	0	0	1446
5Vs50	yeast	809	P54839	34	39	33	36	29	31	0.381634	0.739003	-0.142958	0.418353	0	0	0	1447
5Vs50	yeast	301	P15108	134	146	130	122	131	142	0.383013	0.741161	-0.0537713	0.416787	0	0	0	1448
5Vs50	yeast	398	P25343	3	0	1	1	3	3	0.383811	0.742194	0.807355	0.415882	0	0	0	1449
25Vs12.5	yeast	85	A7A1W1;B3RHV0;B5VNY0;C7GSL4;P33442	26	31	37	41	29	35	0.384203	0.74244	0.159657	0.415439	0	0	0	1450
25Vs12.5	yeast	415	P27616	3	3	6	4	0	4	0.384662	0.742814	-0.584963	0.414921	0	0	0	1451
25Vs12.5	yeast	134	P01123	3	6	3	3	2	3	0.384662	0.742302	-0.584963	0.414921	0	0	0	1452
0.5Vs50	yeast	235	>sp|P0CX41|RL23A_YEAST 60S ribosomal protein L23-A OS=Saccharomyces cerevisiae (strain ATCC 204508 / S288c) GN=RPL23A PE=1 SV=1;>sp|P0CX42|RL23B_YEAST 60S ribosomal protein L23-B OS=Saccharomyces cerevisiae (strain ATCC 204508 / S288c) GN=RPL23B PE=1 SV=1	10	12	14	13	11	6	0.384717	0.741898	-0.263034	0.414858	0	0	0	1453
5Vs50	yeast	599	P38708	14	7	12	6	10	11	0.385273	0.74246	-0.289507	0.414231	0	0	0	1454
0.5Vs50	yeast	33	>sp|A6ZXM9|GET3_YEAS7 ATPase GET3 OS=Saccharomyces cerevisiae (strain YJM789) GN=GET3 PE=3 SV=1;>sp|B3LGZ3|GET3_YEAS1 ATPase GET3 OS=Saccharomyces cerevisiae (strain RM11-1a) GN=GET3 PE=3 SV=1;>sp|Q12154|GET3_YEAST ATPase GET3 OS=Saccharomyces cerevisiae (	4	3	8	4	4	3	0.385637	0.742649	-0.447459	0.413822	0	0	0	1455
5Vs50	yeast	294	P14742	24	28	32	21	29	25	0.386674	0.744134	-0.163499	0.412655	0	0	0	1456
25Vs12.5	yeast	210	P07284	37	33	30	30	32	25	0.386819	0.743902	-0.200913	0.412493	0	0	0	1457
25Vs12.5	yeast	331	P17695	5	6	7	7	3	3	0.387052	0.743841	-0.469485	0.412231	0	0	0	1458
25Vs12.5	yeast	339	P19146	10	9	6	9	4	6	0.387459	0.744112	-0.395929	0.411774	0	0	0	1459
25Vs12.5	yeast	231	P0C2H8;P0C2H9	13	11	9	8	7	11	0.387524	0.743728	-0.343954	0.411701	0	0	0	1460
25Vs12.5	yeast	878	Q12074	14	13	7	14	11	16	0.387583	0.743332	0.270089	0.411635	0	0	0	1461
0.5Vs50	yeast	946	>sp|Q99258|RIB3_YEAST 3,4-dihydroxy-2-butanone 4-phosphate synthase OS=Saccharomyces cerevisiae (strain ATCC 204508 / S288c) GN=RIB3 PE=1 SV=1	2	1	1	1	1	0	0.388014	0.74365	-1	0.411152	0	0	0	1462
0.5Vs50	yeast	913	>sp|Q12165|ATPD_YEAST ATP synthase subunit delta, mitochondrial OS=Saccharomyces cerevisiae (strain ATCC 204508 / S288c) GN=ATP16 PE=1 SV=1	1	2	1	1	1	0	0.388014	0.743141	-1	0.411152	0	0	0	1463
0.5Vs50	yeast	672	>sp|P40580|BZRD_YEAST Benzil reductase ((S)-benzoin forming) IRC24 OS=Saccharomyces cerevisiae (strain ATCC 204508 / S288c) GN=IRC24 PE=1 SV=1	1	1	2	1	1	0	0.388014	0.742634	-1	0.411152	0	0	0	1464
0.5Vs50	yeast	663	>sp|P40482|SEC24_YEAST Protein transport protein SEC24 OS=Saccharomyces cerevisiae (strain ATCC 204508 / S288c) GN=SEC24 PE=1 SV=1	0	2	2	0	1	1	0.388014	0.742127	-1	0.411152	0	0	0	1465
0.5Vs50	yeast	555	>sp|P38074|HMT1_YEAST HNRNP arginine N-methyltransferase OS=Saccharomyces cerevisiae (strain ATCC 204508 / S288c) GN=HMT1 PE=1 SV=1	1	2	1	2	0	0	0.388014	0.741621	-1	0.411152	0	0	0	1466
5Vs50	yeast	548	P36139	18	12	17	15	14	11	0.388169	0.741411	-0.232661	0.410979	0	0	0	1467
0.5Vs50	yeast	500	>sp|P32939|YPT7_YEAST GTP-binding protein YPT7 OS=Saccharomyces cerevisiae (strain ATCC 204508 / S288c) GN=YPT7 PE=1 SV=1	2	0	2	0	0	2	0.388193	0.740951	-1	0.410953	0	0	0	1468
0.5Vs50	yeast	530	>sp|P36008|EF1G2_YEAST Elongation factor 1-gamma 2 OS=Saccharomyces cerevisiae (strain ATCC 204508 / S288c) GN=TEF4 PE=1 SV=1	38	33	34	33	32	31	0.388353	0.740753	-0.129283	0.410773	0	0	0	1469
25Vs12.5	yeast	474	P32565	4	7	5	10	6	5	0.388758	0.741021	0.392317	0.41032	0	0	0	1470
25Vs12.5	yeast	877	Q12044	2	1	2	4	0	4	0.390563	0.743955	0.678072	0.408309	0	0	0	1471
25Vs12.5	yeast	558	P38205	2	2	1	1	3	4	0.390563	0.74345	0.678072	0.408309	0	0	0	1472
25Vs12.5	yeast	487	P32645	1	2	2	3	3	2	0.390563	0.742945	0.678072	0.408309	0	0	0	1473
25Vs12.5	yeast	396	P25451	2	1	2	3	2	3	0.390563	0.742441	0.678072	0.408309	0	0	0	1474
0.5Vs50	yeast	935	>sp|Q12513|TMA17_YEAST Translation machinery-associated protein 17 OS=Saccharomyces cerevisiae (strain ATCC 204508 / S288c) GN=TMA17 PE=1 SV=1	1	0	3	2	2	3	0.391081	0.742922	0.807355	0.407733	0	0	0	1475
0.5Vs50	yeast	789	>sp|P53852|SYC_YEAST Cysteine--tRNA ligase OS=Saccharomyces cerevisiae (strain ATCC 204508 / S288c) GN=YNL247W PE=1 SV=1	2	1	1	2	2	3	0.391081	0.742419	0.807355	0.407733	0	0	0	1476
0.5Vs50	yeast	390	>sp|P25343|RV161_YEAST Reduced viability upon starvation protein 161 OS=Saccharomyces cerevisiae (strain ATCC 204508 / S288c) GN=RVS161 PE=1 SV=1	3	0	1	1	3	3	0.391081	0.741916	0.807355	0.407733	0	0	0	1477
0.5Vs50	yeast	368	>sp|P22353|RM08_YEAST 54S ribosomal protein L8, mitochondrial OS=Saccharomyces cerevisiae (strain ATCC 204508 / S288c) GN=MRPL8 PE=1 SV=4	0	2	2	4	1	2	0.391081	0.741414	0.807355	0.407733	0	0	0	1478
0.5Vs50	yeast	133	>sp|P04050|RPB1_YEAST DNA-directed RNA polymerase II subunit RPB1 OS=Saccharomyces cerevisiae (strain ATCC 204508 / S288c) GN=RPO21 PE=1 SV=2	2	1	1	2	3	2	0.391081	0.740913	0.807355	0.407733	0	0	0	1479
5Vs50	yeast	230	P09624	13	9	12	9	10	9	0.391381	0.740979	-0.280108	0.407401	0	0	0	1480
5Vs50	yeast	456	P32191	9	8	7	11	11	9	0.391584	0.740863	0.369234	0.407175	0	0	0	1481
0.5Vs50	yeast	519	>sp|P34227|PRX1_YEAST Mitochondrial peroxiredoxin PRX1 OS=Saccharomyces cerevisiae (strain ATCC 204508 / S288c) GN=PRX1 PE=1 SV=1	14	6	13	14	6	6	0.391853	0.740871	-0.343954	0.406877	0	0	0	1482
5Vs50	yeast	392	P24000;P04449	19	19	10	13	14	14	0.39215	0.740934	-0.22741	0.406547	0	0	0	1483
5Vs50	yeast	395	P25293	5	2	0	2	1	0	0.392961	0.741965	-1.22239	0.405651	0	0	0	1484
5Vs50	yeast	916	Q12165	1	2	1	1	1	0	0.393401	0.742296	-1	0.405164	0	0	0	1485
5Vs50	yeast	875	Q06142	2	1	1	0	1	1	0.393401	0.741797	-1	0.405164	0	0	0	1486
5Vs50	yeast	703	P41920	2	1	1	1	0	1	0.393401	0.741298	-1	0.405164	0	0	0	1487
5Vs50	yeast	675	P40414	2	1	1	2	0	0	0.393401	0.7408	-1	0.405164	0	0	0	1488
5Vs50	yeast	527	P34223	1	1	2	2	0	0	0.393401	0.740302	-1	0.405164	0	0	0	1489
5Vs50	yeast	283	P12945	2	1	1	0	2	0	0.393401	0.739806	-1	0.405164	0	0	0	1490
5Vs50	yeast	119	P00410	1	2	1	0	0	2	0.393401	0.739309	-1	0.405164	0	0	0	1491
5Vs50	yeast	919	Q12250	1	3	0	1	1	0	0.393402	0.738816	-1	0.405163	0	0	0	1492
25Vs12.5	yeast	554	P38137	13	19	11	11	11	13	0.394697	0.74075	-0.296982	0.403737	0	0	0	1493
0.5Vs50	yeast	88	>sp|P00812|ARGI_YEAST Arginase OS=Saccharomyces cerevisiae (strain ATCC 204508 / S288c) GN=CAR1 PE=1 SV=1	6	5	6	6	8	9	0.395479	0.741722	0.436099	0.402876	0	0	0	1494
25Vs12.5	yeast	599	P38892	4	3	3	6	4	4	0.395629	0.741506	0.485427	0.402712	0	0	0	1495
0.5Vs50	yeast	288	>sp|P14843|AROF_YEAST Phospho-2-dehydro-3-deoxyheptonate aldolase, phenylalanine-inhibited OS=Saccharomyces cerevisiae (strain ATCC 204508 / S288c) GN=ARO3 PE=1 SV=1	13	15	8	12	13	5	0.396111	0.741914	-0.263034	0.402183	0	0	0	1496
0.5Vs50	yeast	166	>sp|P06168|ILV5_YEAST Ketol-acid reductoisomerase, mitochondrial OS=Saccharomyces cerevisiae (strain ATCC 204508 / S288c) GN=ILV5 PE=1 SV=1	38	35	41	34	35	36	0.397583	0.744174	-0.118644	0.400572	0	0	0	1497
25Vs12.5	yeast	764	P53252	14	28	21	19	27	27	0.398278	0.744976	0.212545	0.399814	0	0	0	1498
5Vs50	yeast	826	Q01939	2	4	2	5	4	3	0.398566	0.745018	0.584963	0.3995	0	0	0	1499
5Vs50	yeast	490	P32599	17	14	19	14	14	15	0.399744	0.746722	-0.217591	0.398218	0	0	0	1500
25Vs12.5	yeast	869	Q08220	0	1	1	1	2	1	0.401042	0.748647	1	0.39681	0	0	0	1501
25Vs12.5	yeast	355	P21264	1	1	0	1	2	1	0.401042	0.748149	1	0.39681	0	0	0	1502
25Vs12.5	yeast	278	P12945	0	2	0	2	1	1	0.401042	0.747651	1	0.39681	0	0	0	1503
25Vs12.5	yeast	148	P04050;P10964	0	2	0	2	2	0	0.401053	0.747175	1	0.396798	0	0	0	1504
0.5Vs50	yeast	934	>sp|Q12464|RUVB2_YEAST RuvB-like protein 2 OS=Saccharomyces cerevisiae (strain ATCC 204508 / S288c) GN=RVB2 PE=1 SV=1	4	2	3	2	1	3	0.401448	0.747414	-0.584963	0.39637	0	0	0	1505
25Vs12.5	yeast	248	P0CX49;P0CX50	12	16	16	15	12	9	0.401482	0.74698	-0.289507	0.396334	0	0	0	1506
25Vs12.5	yeast	279	P13188	4	8	7	5	4	5	0.403194	0.749669	-0.440573	0.394485	0	0	0	1507
5Vs50	yeast	362	P21576	6	10	13	9	3	11	0.404278	0.751185	-0.334419	0.39332	0	0	0	1508
25Vs12.5	yeast	313	P16140	46	39	45	44	53	45	0.404658	0.751392	0.127379	0.392912	0	0	0	1509
0.5Vs50	yeast	139	>sp|P04806|HXKA_YEAST Hexokinase-1 OS=Saccharomyces cerevisiae (strain ATCC 204508 / S288c) GN=HXK1 PE=1 SV=2	31	30	32	37	39	32	0.404947	0.751432	0.215729	0.392602	0	0	0	1510
0.5Vs50	yeast	4	>sp|A6ZM02|RS3A2_YEAS7 40S ribosomal protein S1-B OS=Saccharomyces cerevisiae (strain YJM789) GN=RPS1B PE=3 SV=1;>sp|B3LLJ2|RS3A2_YEAS1 40S ribosomal protein S1-B OS=Saccharomyces cerevisiae (strain RM11-1a) GN=RPS1B PE=3 SV=1;>sp|B5VP69|RS3A2_YEAS6 40S ri	27	32	34	36	40	32	0.404947	0.750934	0.215729	0.392602	0	0	0	1511
25Vs12.5	yeast	287	P14126	41	36	29	34	46	37	0.405253	0.751005	0.142444	0.392273	0	0	0	1512
25Vs12.5	yeast	243	P0CX39;P0CX40	20	32	30	34	12	22	0.407456	0.754588	-0.270089	0.389919	0	0	0	1513
5Vs50	yeast	865	Q04947	8	5	6	9	9	7	0.408322	0.755692	0.395929	0.388998	0	0	0	1514
0.5Vs50	yeast	107	>sp|P01098|STF1_YEAST ATPase-stabilizing factor 9 kDa, mitochondrial OS=Saccharomyces cerevisiae (strain ATCC 204508 / S288c) GN=STF1 PE=1 SV=2	2	3	3	4	4	4	0.408647	0.755794	0.584963	0.388652	0	0	0	1515
25Vs12.5	yeast	443	P32074	3	4	6	3	1	5	0.408988	0.755926	-0.530515	0.38829	0	0	0	1516
0.5Vs50	yeast	581	>sp|P38624|PSB6_YEAST Proteasome component PRE3 OS=Saccharomyces cerevisiae (strain ATCC 204508 / S288c) GN=PRE3 PE=1 SV=2	0	4	4	3	1	1	0.409083	0.755604	-0.678072	0.388189	0	0	0	1517
0.5Vs50	yeast	616	>sp|P39015|STM1_YEAST Suppressor protein STM1 OS=Saccharomyces cerevisiae (strain ATCC 204508 / S288c) GN=STM1 PE=1 SV=3	29	27	32	25	25	30	0.409157	0.755242	-0.137504	0.38811	0	0	0	1518
[truncated: 1,275 more rows]

## Sheet: SC Irma-Heidi (3)
Original comparison	Specie	index	accession	A1	A2	A3	B1	B2	B3	Beta-binomial test p-value	BH corrected p-value	-Log2(fold change)	-Log10 (p-value)	Filtering 1 (Welch p-value<0,001)	Filtering 2 (BH corrected Welch p-value <0,001)	Filtering 3 (Welch p-value<0,001 and FC>2)	BH rank
[truncated: 2,980 more rows]

[truncated: 5 more sheets: SC Scaffold (4), Intensity MFPaQ (5), Intensity MaxQuant (6), LFQ MaxQuant (7), Intensity Skyline (8)]
